# Supplementary material for: Functional CRISPR Screens Define Genetic Drivers for Cancer Transformation and Progression from Non-Cancerous Cells
Source: Int J Mol Sci. 2026 Apr 2;27(7):3223. doi: 10.3390/ijms27073223 (PMC13072818; doi:10.3390/ijms27073223)
Supplement: Supplementary file 1 [file ijms-27-03223-s001.zip]

Archive with 6 entries (6 files):
- Supplementary Materials.pdf
- TableS1. sgRNA library information.xls
- TableS2. Summary of sgRNA abundance across mLIHC-KO screening samples.xls
- TableS3. Summary of sgRNA abundance across hLIHC-KO screening samples.xls
- TableS4. Summary of sgRNA abundance across mBRCA-KO screening samples.xls
- TableS5. Summary of sgRNA abundance across hBRCA-KO screening samples.xls
