# Supplementary material for: Functional CRISPR Screens Define Genetic Drivers for Cancer Transformation and Progression from Non-Cancerous Cells
Source: Int J Mol Sci. 2026 Apr 2;27(7):3223. doi: 10.3390/ijms27073223 (PMC13072818; doi:10.3390/ijms27073223)
Supplement: Supplementary file 1 [file ijms-27-03223-s001.zip › TableS1. sgRNA library information.xls]

## Sheet: Legend
Sheet	Legend
mLIHC_lib_info	mLIHC-KO sgRNA library information
hLIHC_lib_info	hLIHC-KO sgRNA library information

## Sheet: mLIHC_lib_info
ID	sgRNA	guide_sequence	group
cdh19_sg0007	chr1_110889858_110889887	TCTGTAGTGAATCAAAGGG	experiment
cdh19_sg0008	chr1_110890073_110890102	TTTGCTATGATGATGAAGG	experiment
cdh19_sg0009	chr1_110893217_110893246	ATCATGGGATTCAGAACAG	experiment
cdh19_sg0010	chr1_110925089_110925118	ATGGTAAGAGGAAAACAGG	experiment
cdh19_sg0011	chr1_110925145_110925174	GTTGTGGAAGCGTTAACAT	experiment
cdh19_sg0012	chr1_110932171_110932200	TCCTATACAACTTAGAACG	experiment
prex2_sg0013	chr1_11140230_11140259	TTCAGATTAAATCCAACGA	experiment
prex2_sg0014	chr1_11140307_11140336	GAAAAGGGGTCGAATGCCG	experiment
prex2_sg0015	chr1_11160168_11160197	ATATACAACCCCATACTCG	experiment
prex2_sg0016	chr1_11160193_11160222	TATGAGTATGATAGCACGG	experiment
prex2_sg0017	chr1_11170589_11170618	GTGTGCTGAATATACACCA	experiment
prex2_sg0018	chr1_11199964_11199993	GACTTGTGAAGCCAGCAGG	experiment
marco_sg0019	chr1_120476644_120476673	TTACTATAACAATGAGTGG	experiment
marco_sg0020	chr1_120488183_120488212	AGGTCTCACTGGCCCCAAG	experiment
marco_sg0021	chr1_120488553_120488582	TGCACCCGTAAGTCCCTGG	experiment
marco_sg0022	chr1_120492077_120492106	AGCTGGCCCAGGCAGCCCG	experiment
marco_sg0023	chr1_120493621_120493650	TCCAGATTAAAGGTGAACG	experiment
marco_sg0024	chr1_120494187_120494216	AATGGATCACTAGCTATCG	experiment
acmsd_sg0025	chr1_127738574_127738603	CAGCTCCAACAGCAAGGCA	experiment
acmsd_sg0026	chr1_127745790_127745819	CTAAACATGACAGGAACTG	experiment
acmsd_sg0027	chr1_127749047_127749076	CGTTGCCAGATACCCTCGA	experiment
acmsd_sg0028	chr1_127749168_127749197	GGCTCCCACATCAACACAT	experiment
acmsd_sg0029	chr1_127758078_127758107	AAGTGTGCTTCGCACACGG	experiment
acmsd_sg0030	chr1_127766298_127766327	TCAAGACCCAAAAAAGCCA	experiment
ptprc_sg0061	chr1_138064590_138064619	AAGCCCAGGAAGACAGCAG	experiment
ptprc_sg0062	chr1_138080149_138080178	TGTCAAGCTAAGGCGACAG	experiment
ptprc_sg0063	chr1_138094267_138094296	TTCACAATGGAGTGTACGA	experiment
ptprc_sg0064	chr1_138111192_138111221	TAGCAGAAATCTTATATCG	experiment
ptprc_sg0065	chr1_138115611_138115640	CCACAACGAAGCAAACATG	experiment
ptprc_sg0066	chr1_138120030_138120059	CACTCACGCCTGCTCCCGG	experiment
cfhr1_sg0067	chr1_139547715_139547744	TTGTGATTTAACATACAAG	experiment
cfhr1_sg0068	chr1_139553619_139553648	GCATATACTGGTAACGACA	experiment
cfhr1_sg0069	chr1_139556330_139556359	CTGGTGGAAATGCATTTGG	experiment
cfhr1_sg0070	chr1_139556418_139556447	GAAGGTGACATTGTACAAG	experiment
cfhr1_sg0071	chr1_139557542_139557571	ATCTTCCCACTAAGAACAG	experiment
cfhr1_sg0072	chr1_139560093_139560122	TTGGCAGTAGAGAACCATG	experiment
ptgs2_sg0073	chr1_150101006_150101035	GTGGGGAATGTATGAGCAC	experiment
ptgs2_sg0074	chr1_150102007_150102036	AGTGCACATTGTAAGTAGG	experiment
ptgs2_sg0075	chr1_150102742_150102771	GAGGACCTGGGTTCACCCG	experiment
ptgs2_sg0076	chr1_150104309_150104338	ACTACGTGCAACACCTGAG	experiment
ptgs2_sg0077	chr1_150104502_150104531	AGTGAGTCCATGTTCCAGG	experiment
ptgs2_sg0078	chr1_150104962_150104991	CCAATTGCTGTACAAGCAG	experiment
tpr_sg0079	chr1_150409273_150409302	CCTGGCATGAAATTAACTG	experiment
tpr_sg0080	chr1_150414498_150414527	CCCGTCATTGACTCCACAG	experiment
tpr_sg0081	chr1_150423865_150423894	ATCGAAAAATTAAGTGACA	experiment
tpr_sg0082	chr1_150429382_150429411	GGAAGACTTAAGTAAAGCA	experiment
tpr_sg0083	chr1_150432567_150432596	AGAGCGACACCTTGAGCAG	experiment
tpr_sg0084	chr1_150443182_150443211	GAGAATTCAGATGACCCGG	experiment
prg4_sg0085	chr1_150451384_150451413	AATGAAGAAGTGCACAGGG	experiment
prg4_sg0086	chr1_150454603_150454632	CCTGAACCTACAACCCCCA	experiment
prg4_sg0087	chr1_150454843_150454872	CCTGAACCCACAACTCCCA	experiment
prg4_sg0088	chr1_150456124_150456153	CAGAATTAGGTGCAAGACT	experiment
prg4_sg0089	chr1_150460718_150460747	CGAGTCCTTCGCTCGAGGG	experiment
prg4_sg0090	chr1_150462149_150462178	TTATAATCACAGTTGCAGG	experiment
hmcn1_sg0091	chr1_150638969_150638998	AATGCAGGATAATTCAAGT	experiment
hmcn1_sg0092	chr1_150649723_150649752	ATCCGAGGTAATAAAGAAG	experiment
hmcn1_sg0093	chr1_150697487_150697516	ACCACATCAGAGTAGGGGG	experiment
hmcn1_sg0094	chr1_150720643_150720672	GTGGCAACAAACATTGCAG	experiment
hmcn1_sg0095	chr1_150722464_150722493	CATCCACATCGAAGCCGGT	experiment
hmcn1_sg0096	chr1_150758438_150758467	GTTCTTGTATGAAAACCGG	experiment
tnr_sg0121	chr1_159863660_159863689	AAAGGACGTCACATCGCTG	experiment
tnr_sg0122	chr1_159868161_159868190	CGGAGTACTGGCTTAAGGG	experiment
tnr_sg0123	chr1_159874163_159874192	CTGGAATGGGATAACAGCG	experiment
tnr_sg0124	chr1_159886069_159886098	TGAGGAGGCTGTTACCATG	experiment
tnr_sg0125	chr1_159912762_159912791	ACATGACCACAGATGGGGG	experiment
tnr_sg0126	chr1_159914528_159914557	TTCACAGGTATTCCAGAGG	experiment
serpinc1_sg0127	chr1_160989396_160989425	ACAGCCCAAGGCACCGATG	experiment
serpinc1_sg0128	chr1_160989474_160989503	AATGCACAAGGGATTCACG	experiment
serpinc1_sg0129	chr1_160989555_160989584	TCCAGAAGCCACCAACCGG	experiment
serpinc1_sg0130	chr1_160989680_160989709	TTGGTCATAGCAAAAGCAG	experiment
serpinc1_sg0131	chr1_160995389_160995418	GCTCGTTAATGGCGCCCTG	experiment
serpinc1_sg0132	chr1_160997388_160997417	GCCCATCGACCTTATAGAA	experiment
selp_sg0145	chr1_164126444_164126473	GGAACAAATAAGACACTCA	experiment
selp_sg0146	chr1_164126450_164126479	AATAAGACACTCACGGAGG	experiment
selp_sg0147	chr1_164128325_164128354	TGTACCGTCACACTTCGGG	experiment
selp_sg0148	chr1_164133916_164133945	GGTACGTCAAGGTACCGAA	experiment
selp_sg0149	chr1_164137153_164137182	TGTAGGTGGAATTCCCAAG	experiment
selp_sg0150	chr1_164142862_164142891	CAGTGACCCCCATGTGCAG	experiment
dpt_sg0151	chr1_164796762_164796791	CACTGGTGACCACAGCCTG	experiment
dpt_sg0152	chr1_164796878_164796907	TGTCCCCACGGGCAAGTGG	experiment
dpt_sg0153	chr1_164796965_164796994	CCTACACCCCAAAGCCTGG	experiment
dpt_sg0154	chr1_164808920_164808949	CAACAATGGATTGGTGGCG	experiment
dpt_sg0155	chr1_164808962_164808991	ATCAGTGCTGGATCGTGAG	experiment
dpt_sg0156	chr1_164808992_164809021	CTGCTGCCGCTATAGCAAG	experiment
jph1_sg0163	chr1_17016065_17016094	TGCGACATAGCAAGAGCTG	experiment
jph1_sg0164	chr1_17091331_17091360	ATTGAAGGTGCACAAAGGG	experiment
jph1_sg0165	chr1_17091491_17091520	CGAGTGGGCCAATAACAAG	experiment
jph1_sg0166	chr1_17091786_17091815	AGGGCGGCCTCTTCCGTCG	experiment
jph1_sg0167	chr1_17091960_17091989	AGCGGGGAACGGATCACTG	experiment
fcgr2b_sg0168	chr1_170963339_170963368	TTGGCTCCAGTCCAGATGG	experiment
fcgr2b_sg0169	chr1_170966479_170966508	CTGCAAAGGAAGTCTAGGA	experiment
fcgr2b_sg0170	chr1_170966660_170966689	TCCAGAAACACCAGCTGAG	experiment
fcgr2b_sg0171	chr1_170968145_170968174	GGTGACACTGACATGCGAA	experiment
fcgr2b_sg0172	chr1_170968146_170968175	CGGTGACACTGACATGCGA	experiment
jph1_sg0173	chr1_17097271_17097300	ACTCCAGGTCCCCTCGTAG	experiment
fcgr2b_sg0174	chr1_170975887_170975916	GGTCCCGACTTACTTAGCA	experiment
fcgr3_sg0175	chr1_171051766_171051795	CGTGTCCACTGCAAACAGG	experiment
fcgr3_sg0176	chr1_171054158_171054187	GCTGCTCCAGACCCCTCAG	experiment
fcgr3_sg0177	chr1_171057857_171057886	TGGTGACACTGATGTGCGA	experiment
fcgr3_sg0178	chr1_171057901_171057930	GGTGAAACTGGACCCCCCA	experiment
fcgr3_sg0179	chr1_171059287_171059316	CAGTGGTGGAAGTAGCCAT	experiment
fcgr3_sg0180	chr1_171059296_171059325	TGCACACTCTGGAAGCCAA	experiment
itln1_sg0181	chr1_171530561_171530590	GAAAGTGTTGGACTGACAA	experiment
itln1_sg0182	chr1_171531494_171531523	CAAGTGATGACTACAAGGT	experiment
itln1_sg0183	chr1_171531522_171531551	AACACCTTTGGGTCTGCAG	experiment
itln1_sg0184	chr1_171531671_171531700	ACATGACCACTGCAGGTGG	experiment
itln1_sg0185	chr1_171533365_171533394	ATCAAGCAGGAGCACACAA	experiment
itln1_sg0186	chr1_171533429_171533458	GAACCTGGACACCAACAGG	experiment
crp_sg0193	chr1_172698150_172698179	GAAGCTGATCATGATCAGA	experiment
crp_sg0194	chr1_172698494_172698523	AAATGGAGACACACAGTAA	experiment
crp_sg0195	chr1_172698658_172698687	ATGGTTTCAGAGATTCCTG	experiment
crp_sg0196	chr1_172698699_172698728	CAGCTGGGAGTCTGCTACG	experiment
crp_sg0197	chr1_172698755_172698784	TGCGGAAAAGTCTGCACAA	experiment
crp_sg0198	chr1_172699003_172699032	TAGGTCAGGACCACAGCTG	experiment
spta1_sg0211	chr1_174174416_174174445	AAGGATCGCGTTGCCGAGA	experiment
spta1_sg0212	chr1_174184658_174184687	TTGGATCTAGTCTCCAACT	experiment
spta1_sg0213	chr1_174192974_174193003	ATATCGCTGCTATTCGTGA	experiment
spta1_sg0214	chr1_174192976_174193005	ATCGCTGCTATTCGTGATG	experiment
spta1_sg0215	chr1_174199499_174199528	GATTCAAGTAATAACAGAG	experiment
spta1_sg0216	chr1_174214113_174214142	GTACAGAACTTATAGACAG	experiment
grem2_sg0223	chr1_174836935_174836964	CCGCGACACGTGAAGAAGG	experiment
grem2_sg0224	chr1_174837084_174837113	TTGCGCTCGGTGACTACCA	experiment
grem2_sg0225	chr1_174837121_174837150	TGGCATCACCAGATCAAGG	experiment
grem2_sg0226	chr1_174837140_174837169	CAGCAACAACTCAGAGAGG	experiment
grem2_sg0227	chr1_174837168_174837197	CTACCATCCTTGTAAGGCG	experiment
grem2_sg0228	chr1_174837209_174837238	GGTAAAGGTAGCTGAAACA	experiment
kmo_sg0229	chr1_175637557_175637586	ATGTGTACGAAGCTAGGGA	experiment
kmo_sg0230	chr1_175647156_175647185	CTGTCGAAATGCATTCCGG	experiment
kmo_sg0231	chr1_175649236_175649265	GCTGAGTGTAATCAAAGCG	experiment
kmo_sg0232	chr1_175649293_175649322	ACAATTCCACCTAAGAATG	experiment
kmo_sg0233	chr1_175649296_175649325	ATTCCACCTAAGAATGGGG	experiment
kmo_sg0234	chr1_175653633_175653662	TGCCCAAAAAATGGGACAA	experiment
ush2a_sg0247	chr1_188263184_188263213	TGCCAACCCACGCCACGTG	experiment
ush2a_sg0248	chr1_188399809_188399838	CTTGCCAATGTAACCTCCA	experiment
ush2a_sg0249	chr1_188444452_188444481	AAGCTATGAGTTATACATG	experiment
ush2a_sg0250	chr1_188654629_188654658	GGCGCATCCCACCTCACGT	experiment
ush2a_sg0251	chr1_188714368_188714397	CCGGAGCGTTGTTGCGAGC	experiment
ush2a_sg0252	chr1_188759825_188759854	TTTCAATACCTGTAATCCG	experiment
cenpf_sg0253	chr1_189653195_189653224	CAGAGTCTAGACCAACCAG	experiment
cenpf_sg0254	chr1_189654512_189654541	TCCCTTCCATGTAACCAGG	experiment
cenpf_sg0255	chr1_189656745_189656774	ATGGAGTCCAAGTTAGCAG	experiment
cenpf_sg0256	chr1_189657478_189657507	AGTCAAGAACACAGAACTG	experiment
cenpf_sg0257	chr1_189659580_189659609	AGTATGTTAGACAGCAAGA	experiment
cenpf_sg0258	chr1_189662078_189662107	TAGGAGTCAGTCTGAGCAG	experiment
hsd11b1_sg0259	chr1_193223734_193223763	TAGGGAGCAATCATAGGCT	experiment
hsd11b1_sg0260	chr1_193240253_193240282	CCATGCTGAAGCAGAGCAA	experiment
hsd11b1_sg0261	chr1_193240369_193240398	CAGCGAGGTCTGAGTGATG	experiment
hsd11b1_sg0262	chr1_193240585_193240614	CCAGCAATGTAGTGAGCAG	experiment
hsd11b1_sg0263	chr1_193241353_193241382	CTGGCAGTCAATACCACAT	experiment
hsd11b1_sg0264	chr1_193241420_193241449	AAGAAAGTGATTGTCACTG	experiment
adgrb3_sg0271	chr1_25131363_25131392	AAAAAATGCAGGAACGCGG	experiment
adgrb3_sg0272	chr1_25226767_25226796	TTACCCTCATAGTAGGCAG	experiment
adgrb3_sg0273	chr1_25488089_25488118	TAAAGAGCACCTTGCGAAG	experiment
adgrb3_sg0274	chr1_25531870_25531899	ACGAAGATGCAGTGAGCAG	experiment
adgrb3_sg0275	chr1_25553715_25553744	CTTACGGGACACACTGCAG	experiment
adgrb3_sg0276	chr1_25826107_25826136	ACGTTATTTAACAGAACCA	experiment
dst_sg0277	chr1_33908272_33908301	AGCAAAACGAGGAAAGCGG	experiment
dst_sg0278	chr1_34164216_34164245	CGGAAGAAAAGCTACCACG	experiment
dst_sg0279	chr1_34191456_34191485	TTCTGGCGATACATTCTCG	experiment
dst_sg0280	chr1_34194126_34194155	GAAGGCGTTCTGTAAACGT	experiment
dst_sg0281	chr1_34218370_34218399	GCCACAGTTACGAAGACCT	experiment
dst_sg0282	chr1_34268297_34268326	CTGAAGAAAGTAACAGAGG	experiment
il1rl1_sg0283	chr1_40441347_40441376	GGACGCTCGACTTATCCTG	experiment
il1rl1_sg0284	chr1_40442382_40442411	TGATGTACTCGACAGTACG	experiment
il1rl1_sg0285	chr1_40442688_40442717	ACTTGTCAATTCACACACG	experiment
il1rl1_sg0286	chr1_40446549_40446578	CCAGTTATCCTTAACACTG	experiment
il1rl1_sg0287	chr1_40461923_40461952	GTCGGCTTGCCTCACCCAG	experiment
il1rl1_sg0288	chr1_40461997_40462026	TCAGGGGACCATCAAGTGG	experiment
col3a1_sg0295	chr1_45326576_45326605	CTGGACCAAGAGCACCAGG	experiment
col3a1_sg0296	chr1_45331513_45331542	GACTGCCGTTATTCCCGGG	experiment
col3a1_sg0297	chr1_45334606_45334635	GCAAGAATGGAGAACGGGG	experiment
col3a1_sg0298	chr1_45340997_45341026	GAGGACCCTGAGCACCAGG	experiment
col3a1_sg0299	chr1_45341143_45341172	TTAGCCCTGCAATTCCAAG	experiment
col3a1_sg0300	chr1_45345021_45345050	CAGGTCCTAGAGGAAACAG	experiment
dnah7b_sg0301	chr1_46078546_46078575	GTGGTAGGAATCTCGCTGG	experiment
dnah7b_sg0302	chr1_46139869_46139898	AGCAGAGGGAAGCCAACGA	experiment
dnah7b_sg0303	chr1_46201327_46201356	TAGTTATAGTGATGCTGGG	experiment
dnah7b_sg0304	chr1_46219524_46219553	GAATATCAGTTTATCCCGG	experiment
dnah7b_sg0305	chr1_46236690_46236719	TAAGTTGATAGTAGACGTG	experiment
dnah7b_sg0306	chr1_46242003_46242032	CAAGCTTGACGCCAGCAGG	experiment
dnah7a_sg0313	chr1_53433966_53433995	AGAGTTGGCATCCAAGAAG	experiment
dnah7a_sg0314	chr1_53468646_53468675	CTACATCACGACCAAGCTG	experiment
dnah7a_sg0315	chr1_53503671_53503700	GCGTCAGATAGATCGCCAG	experiment
dnah7a_sg0316	chr1_53503983_53504012	CACCCCCACCAGAAGGGCG	experiment
dnah7a_sg0317	chr1_53521181_53521210	AAATGTCTCATGTAACGAG	experiment
dnah7a_sg0318	chr1_53623469_53623498	TTGACGCACTCGATAAGGA	experiment
casp8_sg0319	chr1_58824038_58824067	AAGAAGCAGGAGACCATCG	experiment
casp8_sg0320	chr1_58824173_58824202	TTCCTAGACTGCAACCGAG	experiment
casp8_sg0321	chr1_58828990_58829019	ATTATGAAAGATCAAGCAC	experiment
casp8_sg0322	chr1_58831604_58831633	GAGATGAGCCTCAAAATGG	experiment
casp8_sg0323	chr1_58833659_58833688	TGATCAGACAGTATCCCCG	experiment
casp8_sg0324	chr1_58844526_58844555	GATGTCAGGTCATAGATGG	experiment
acadl_sg0325	chr1_66836988_66837017	AATGTGTGCAACTCCACGG	experiment
acadl_sg0326	chr1_66845258_66845287	GGCGATCGAGCTTCACGGT	experiment
acadl_sg0327	chr1_66853236_66853265	CATGACAATATCTGAGTGG	experiment
acadl_sg0328	chr1_66853264_66853293	GAGCGTACTCCAATTGCAC	experiment
acadl_sg0329	chr1_66854662_66854691	ACATCGCAGAGAAACATGG	experiment
acadl_sg0330	chr1_66857449_66857478	CGGAAAATGTCATGCTCCG	experiment
cps1_sg0331	chr1_67158904_67158933	CCACCCAGAGGTCAGCCCG	experiment
cps1_sg0332	chr1_67160936_67160965	TTGGTGGCATCTCGTGTCG	experiment
cps1_sg0333	chr1_67168272_67168301	TGCAGACCGAATCATCACA	experiment
cps1_sg0334	chr1_67172779_67172808	ACAGTATTCCATGGAAGTG	experiment
cps1_sg0335	chr1_67180084_67180113	GAGCCTCACAATTTCGTCG	experiment
cps1_sg0336	chr1_67209586_67209615	TGTCCGCAGGAACACCCGG	experiment
erbb4_sg0337	chr1_68040124_68040153	ATTCTCTGCCACAATGGGG	experiment
erbb4_sg0338	chr1_68040363_68040392	AGCGGTCCACCCAAGGCGG	experiment
erbb4_sg0339	chr1_68254619_68254648	TAGAGCCCTTAACTCCCAG	experiment
erbb4_sg0340	chr1_68328228_68328257	TGCTGATCCTCAAACAACA	experiment
erbb4_sg0341	chr1_68349349_68349378	TGGCAGCAGTCACTAACGT	experiment
erbb4_sg0342	chr1_68740370_68740399	AAGAAATGTACCCGCAGGA	experiment
rpl37a_sg0343	chr1_72711668_72711697	CAGGCTAAACGCACCAAGA	essential gene
rpl37a_sg0344	chr1_72711709_72711738	CCGGAGGGAGGCACCATAG	essential gene
rpl37a_sg0345	chr1_72711779_72711808	ACTTGCTCCTTCTGTGGCA	essential gene
rpl37a_sg0346	chr1_72711780_72711809	CGACTTGCCTTGCCACAGA	essential gene
rpl37a_sg0347	chr1_72712205_72712234	AACACTCACTTGTAGGTCC	essential gene
rpl37a_sg0348	chr1_72713497_72713526	TTCACTGTGACTGCAGAGG	essential gene
des_sg0355	chr1_75360472_75360501	GAGCCCAGAGAGAAGCCCG	experiment
des_sg0356	chr1_75360562_75360591	CGCGACACCTGGTACACGC	experiment
des_sg0357	chr1_75360864_75360893	GTCGCCGAGCTCTACGAGG	experiment
des_sg0358	chr1_75360959_75360988	CCTGATAGACGACCTGCAG	experiment
des_sg0359	chr1_75362354_75362383	AGAATCGAATCCCTCAACG	experiment
des_sg0360	chr1_75362670_75362699	GAGATGTTCTTAGCCGCGA	experiment
ugt1a5_sg0379	chr1_88166126_88166155	AAGGTGCTAGTGTTTCCTG	experiment
ugt1a5_sg0379	chr1_88166126_88166155	AAGGTGCTAGTGTTTCCTG	experiment
ugt1a5_sg0380	chr1_88166443_88166472	GGAGCTGGAATTCAGGTGG	experiment
ugt1a5_sg0380	chr1_88166443_88166472	GGAGCTGGAATTCAGGTGG	experiment
ugt1a5_sg0381	chr1_88166550_88166579	TTCTACGATACATCCCCTG	experiment
ugt1a5_sg0381	chr1_88166550_88166579	TTCTACGATACATCCCCTG	experiment
ugt1a5_sg0382	chr1_88166596_88166625	GTTCGGAATATAAGAGGAA	experiment
ugt1a5_sg0382	chr1_88166596_88166625	GTTCGGAATATAAGAGGAA	experiment
ugt1a5_sg0383	chr1_88166677_88166706	AATGTACTTCAAGACCAGA	experiment
ugt1a5_sg0383	chr1_88166677_88166706	AATGTACTTCAAGACCAGA	experiment
ugt1a5_sg0384	chr1_88166760_88166789	TAGCTGAAAAGCTCCACTG	experiment
ugt1a5_sg0384	chr1_88166760_88166789	TAGCTGAAAAGCTCCACTG	experiment
ugt1a2_sg0385	chr1_88200870_88200899	TATGCCTTTCCATATACCA	experiment
ugt1a2_sg0385	chr1_88200870_88200899	TATGCCTTTCCATATACCA	experiment
ugt1a2_sg0386	chr1_88200992_88201021	TATACAAGAATTTGAGTAG	experiment
ugt1a2_sg0386	chr1_88200992_88201021	TATACAAGAATTTGAGTAG	experiment
ugt1a2_sg0387	chr1_88201092_88201121	TGGCCAGTACTGCTCCACA	experiment
ugt1a2_sg0387	chr1_88201092_88201121	TGGCCAGTACTGCTCCACA	experiment
ugt1a2_sg0388	chr1_88201093_88201122	TTGGCCAGTACTGCTCCAC	experiment
ugt1a2_sg0388	chr1_88201093_88201122	TTGGCCAGTACTGCTCCAC	experiment
ugt1a2_sg0389	chr1_88201353_88201382	AGAGAAGTATCCTTAGTGG	experiment
ugt1a2_sg0389	chr1_88201353_88201382	AGAGAAGTATCCTTAGTGG	experiment
ugt1a2_sg0390	chr1_88201357_88201386	TGGCTGAGAACCTCCACTA	experiment
ugt1a2_sg0390	chr1_88201357_88201386	TGGCTGAGAACCTCCACTA	experiment
spp2_sg0391	chr1_88407315_88407344	AAGGGTCGTAGTCGTACAC	experiment
spp2_sg0392	chr1_88407337_88407366	CTGAGAGCTTCCTGCAGAG	experiment
spp2_sg0393	chr1_88411207_88411236	TTCCAAAGGGGCTACTCTG	experiment
spp2_sg0394	chr1_88412269_88412298	GCACTGTGCAGATGTCCAA	experiment
spp2_sg0395	chr1_88412312_88412341	CTCAGATGAGGACGCCCAG	experiment
spp2_sg0396	chr1_88420574_88420603	ATCCTTAGAAATCATGAGG	experiment
agxt_sg0403	chr1_93135401_93135430	GCCTCGTAGGAACTGACAG	experiment
agxt_sg0404	chr1_93135406_93135435	GCCCCTGTCAGTTCCTACG	experiment
agxt_sg0405	chr1_93135652_93135681	GCTGACAACCAGTGTGAGG	experiment
agxt_sg0406	chr1_93137329_93137358	GAACATTATACACTGCAGG	experiment
agxt_sg0407	chr1_93137962_93137991	GCTCCCCAAAACCATCCAG	experiment
agxt_sg0408	chr1_93139309_93139338	TAGATAGGAACCCCGCCCA	experiment
neu4_sg0409	chr1_94022803_94022832	GTGCTGGGCCACACACCGG	experiment
neu4_sg0410	chr1_94022853_94022882	ACAGCTGGTCACACAGCAG	experiment
neu4_sg0411	chr1_94022902_94022931	AGTGTTCGAGATCTCACTG	experiment
neu4_sg0412	chr1_94024518_94024547	CTTGCCAAAACATTCCCGT	experiment
neu4_sg0413	chr1_94024690_94024719	CCTGCACACGGTTACCCAG	experiment
neu4_sg0414	chr1_94024833_94024862	CGAGCCTCAGGATGACCGG	experiment
slco4c1_sg0415	chr1_96837580_96837609	TTCCCCTTAGAATTTGATG	experiment
slco4c1_sg0416	chr1_96841207_96841236	GATGATCCCCGGTGGCTGG	experiment
slco4c1_sg0417	chr1_96841228_96841257	TATAGTTCGGATCTGACTG	experiment
slco4c1_sg0418	chr1_96844632_96844661	CAAAGATACGTGCTTAACA	experiment
slco4c1_sg0419	chr1_96867815_96867844	GAGAGGACACAAACCTCGC	experiment
slco4c1_sg0420	chr1_96871892_96871921	CCGGCGGCTCATCAGAAGC	experiment
epm2a_sg0433	chr10_11343638_11343667	CCCGGCCTGTGGCTCGCCG	experiment
epm2a_sg0434	chr10_11343697_11343726	GTACCAGAACGTGTCAACG	experiment
epm2a_sg0435	chr10_11390830_11390859	CGTTGCTGCACATATAATG	experiment
epm2a_sg0436	chr10_11390897_11390926	ATTTCATTGGTGTGCCCAG	experiment
epm2a_sg0439	chr10_11448665_11448694	CACATGTTCCAGTTGGCGA	experiment
epm2a_sg0440	chr10_11448666_11448695	TCACATGTTCCAGTTGGCG	experiment
ptprb_sg0451	chr10_116315160_116315189	ATCGTTCAAGACACAAACG	experiment
ptprb_sg0452	chr10_116317508_116317537	ATTGAGTTTCAGTAACAGG	experiment
ptprb_sg0453	chr10_116319552_116319581	TGTTGAGAGCGGAAATCTG	experiment
ptprb_sg0454	chr10_116338684_116338713	TAGTGGTCAAAGTCTCCAG	experiment
ptprb_sg0455	chr10_116339494_116339523	GGGGATGTTGATCAGTACG	experiment
ptprb_sg0456	chr10_116339586_116339615	GTTCACGGCGCTCACGCCG	experiment
avpr1a_sg0463	chr10_122448918_122448947	CGTTGCGTACGTCCCCCGG	experiment
avpr1a_sg0464	chr10_122449048_122449077	CGGATGAAGAGATGCATGC	experiment
avpr1a_sg0465	chr10_122449138_122449167	TCCGGCCCGCGGAAGCGGT	experiment
avpr1a_sg0466	chr10_122449312_122449341	AAACTCAGCCCCCAAGAGG	experiment
avpr1a_sg0467	chr10_122449447_122449476	CTGGTCATCCAGGTCACGT	experiment
avpr1a_sg0468	chr10_122449604_122449633	CGCGGGTCCCTTCCACAAG	experiment
gpr182_sg0469	chr10_127750306_127750335	AGCCCACATCAACAGGCAG	experiment
gpr182_sg0470	chr10_127750529_127750558	TCCGGCAGTGGGATAATGG	experiment
gpr182_sg0471	chr10_127750559_127750588	TACGGAGGGCCGTGTGCGC	experiment
gpr182_sg0472	chr10_127750672_127750701	GCTGCTGTACATGTTGACA	experiment
gpr182_sg0473	chr10_127750749_127750778	CTGCCTGTTTGGATGCTGG	experiment
gpr182_sg0474	chr10_127750834_127750863	CCCCACCCGGCCTGAACGG	experiment
rdh1_sg0475	chr10_127759978_127760007	CCTGCGCTTCTTTAGGGAG	experiment
rdh1_sg0476	chr10_127759985_127760014	TTCTTTAGGGAGAGGCAGG	experiment
rdh1_sg0477	chr10_127760102_127760131	GTATTGGCTGCATGTCTGA	experiment
rdh1_sg0478	chr10_127764710_127764739	TGGCTATTATAGAGCCTGG	experiment
rdh1_sg0479	chr10_127764741_127764770	TTGTGTGACAAGTAGTGAC	experiment
rdh1_sg0480	chr10_127765405_127765434	TGCTGAGTATCGAGTGCGA	experiment
rdh9_sg0481	chr10_127776525_127776554	CCTGTGCTTCTTCAGGGAG	experiment
rdh9_sg0482	chr10_127776634_127776663	AGGAGAGGCATGAGAGTGT	experiment
rdh9_sg0483	chr10_127776751_127776780	ATTGTGACAGCCACTCAGT	experiment
rdh9_sg0484	chr10_127788741_127788770	CCCTTAGTGAGGAAGGCAA	experiment
rdh9_sg0485	chr10_127788793_127788822	GCCGAGTATCTTTGTGTGG	experiment
rdh9_sg0486	chr10_127790804_127790833	ATTCTGCATAGATCTGAAA	experiment
rdh16_sg0487	chr10_127801194_127801223	GCCATGTGGCTCTACCTGG	experiment
rdh16_sg0488	chr10_127801220_127801249	GAAGCGCAGAAGCGTCCAC	experiment
rdh16_sg0489	chr10_127801489_127801518	AGGAGCATGTTGGGAACAG	experiment
rdh16_sg0490	chr10_127811103_127811132	AACGAGTGGATGAAAAAGC	experiment
rdh16_sg0491	chr10_127811177_127811206	GAGCATGCTGCCTTTAGTG	experiment
rdh16_sg0492	chr10_127813580_127813609	AGGGAAGTCCAGTAGAGAA	experiment
rdh19_sg0493	chr10_127850088_127850117	GACATACTTGTCTTGGAGG	experiment
rdh19_sg0494	chr10_127856805_127856834	TGACTGAGACCCAAGGGGA	experiment
rdh19_sg0495	chr10_127856809_127856838	CCACTGACTGAGACCCAAG	experiment
rdh19_sg0496	chr10_127856967_127856996	GAGTGTCACTTCATGGTAA	experiment
rdh19_sg0497	chr10_127856970_127856999	TGTCACTTCATGGTAATGG	experiment
rdh19_sg0498	chr10_127859494_127859523	AGGGAACTCTCCTACTTTG	experiment
rdh7_sg0499	chr10_127885702_127885731	TGGGACCAGACATCCTCGG	experiment
rdh7_sg0500	chr10_127885748_127885777	TAATGTCTCCAACTACGAG	experiment
rdh7_sg0501	chr10_127885779_127885808	TGGCTATCATAGAGCCTGG	experiment
rdh7_sg0502	chr10_127887472_127887501	CACAAAGACACTCGACCCA	experiment
rdh7_sg0503	chr10_127887609_127887638	TGTCTTTGCTATCAATGAG	experiment
rdh7_sg0504	chr10_127888420_127888449	GTGCTAGCTGCATGTCTGA	experiment
hsd17b6_sg0505	chr10_127993704_127993733	AGTCAGCATAATTGAACCT	experiment
hsd17b6_sg0506	chr10_127994468_127994497	CACCTGGGTCAAACCAATG	experiment
hsd17b6_sg0507	chr10_127994485_127994514	TGAGGTTCACTTGAAAGAT	experiment
hsd17b6_sg0508	chr10_127994509_127994538	ATTGAATGGTACAGACCAG	experiment
hsd17b6_sg0509	chr10_127994520_127994549	GGTCTGTACCATTCAATGT	experiment
hsd17b6_sg0510	chr10_127997941_127997970	TCTGCGTTGGTATCGTGAG	experiment
gls2_sg0511	chr10_128194830_128194859	GTCCGGTACTACCTCGGTG	experiment
gls2_sg0512	chr10_128199177_128199206	ACAGTGACGCCTCACACAG	experiment
gls2_sg0513	chr10_128199200_128199229	AAAGCAGGTCACCAAGTCG	experiment
gls2_sg0514	chr10_128201312_128201341	TTGTGGGCAAGGAACCCAG	experiment
gls2_sg0515	chr10_128204683_128204712	GGGATCGGAATTACGCCAT	experiment
gls2_sg0516	chr10_128205111_128205140	GAGTCAGGCAGTGTCATGG	experiment
apof_sg0517	chr10_128269016_128269045	GATTGACATCAGGATGAGT	experiment
apof_sg0518	chr10_128269077_128269106	GATGCCACTTCACACGGAG	experiment
apof_sg0519	chr10_128269116_128269145	GGTATCCCAACTTCGAGGG	experiment
apof_sg0520	chr10_128269212_128269241	CCAGGAATTTGGAGACAGG	experiment
apof_sg0521	chr10_128269528_128269557	TTGACCTACTACCAGCAGT	experiment
apof_sg0522	chr10_128269776_128269805	GTGACCACCCCTCAGCCAG	experiment
slc39a5_sg0523	chr10_128396141_128396170	GCACGTGGAACACAGGCAG	experiment
slc39a5_sg0524	chr10_128397779_128397808	GGACCTAGTGAGCAATCAG	experiment
slc39a5_sg0525	chr10_128398487_128398516	AGCAGAGCGAACTGACGAG	experiment
slc39a5_sg0526	chr10_128399280_128399309	CAGATGGTCAGCCAACGAA	experiment
slc39a5_sg0527	chr10_128399796_128399825	TGGAGACAATTTCACACAC	experiment
slc39a5_sg0528	chr10_128399868_128399897	AGGACTAGGCCGAGTCCAG	experiment
rdh5_sg0535	chr10_128913873_128913902	TGTGACCCAGAACTAACGA	experiment
rdh5_sg0536	chr10_128914263_128914292	TGGAGACTTGTACTCCGAA	experiment
rdh5_sg0537	chr10_128917921_128917950	GCATAGCAGCCAATGGCGG	experiment
rdh5_sg0538	chr10_128918063_128918092	AATCATCCTGTGTTAGCCA	experiment
rdh5_sg0539	chr10_128918254_128918283	AGTGGGTGAAGACACGTGT	experiment
rdh5_sg0540	chr10_128918531_128918560	GCAAGGCACCCAGAAGCAG	experiment
sf3b5_sg0547	chr10_13008664_13008693	CAGTCCAAGTACATCGGCA	essential gene
sf3b5_sg0548	chr10_13008688_13008717	CACGCCGACACCACCAAGT	essential gene
sf3b5_sg0549	chr10_13008723_13008752	GTAGGAGCAGTAGGAGTCG	essential gene
sf3b5_sg0550	chr10_13008759_13008788	AATGGCGAAGTAGTTGAGG	essential gene
sf3b5_sg0551	chr10_13008776_13008805	TTGCTCTCGTTCTCGGCAA	essential gene
sf3b5_sg0552	chr10_13008853_13008882	CCGCCCGCGGACAAGCCCG	essential gene
ect2l_sg0553	chr10_18161415_18161444	AGAGACCTTACCTATCATG	experiment
ect2l_sg0554	chr10_18168421_18168450	AGCATCAAGCCAGACGTCG	experiment
ect2l_sg0555	chr10_18169394_18169423	ATCCGCGATGATATCAGGA	experiment
ect2l_sg0556	chr10_18172656_18172685	TAGGAGTTGGCTCACCGCT	experiment
ect2l_sg0557	chr10_18175202_18175231	GTTCCGTTAGAAACTTCCA	experiment
ect2l_sg0558	chr10_18199961_18199990	TGGACCAACAAGCAACGGC	experiment
il20ra_sg0559	chr10_19749224_19749253	GGCTGAATGCCTCTAAATG	experiment
il20ra_sg0560	chr10_19751468_19751497	GTTGGGCTCCAGCCAGCTG	experiment
il20ra_sg0561	chr10_19751537_19751566	CTTCTGAGAAGGCATCGGG	experiment
il20ra_sg0562	chr10_19759236_19759265	CTAAGTGACTTCTACGGGG	experiment
il20ra_sg0563	chr10_19759269_19759298	CTGTCCTGTGAGCCGGAAG	experiment
il20ra_sg0564	chr10_19759311_19759340	AGTTTGCTGAAGTCACCAG	experiment
aldh8a1_sg0565	chr10_21377418_21377447	TCTTACGATCCATCAACAG	experiment
aldh8a1_sg0566	chr10_21380880_21380909	GGACGAGAGAACGTTCCTG	experiment
aldh8a1_sg0567	chr10_21382287_21382316	ACAGGGAAAACCCTCACGC	experiment
aldh8a1_sg0568	chr10_21382320_21382349	GGAAGTTCAGAACAGACCG	experiment
aldh8a1_sg0569	chr10_21382367_21382396	CTGTGTGCACTCCGATACG	experiment
aldh8a1_sg0570	chr10_21395677_21395706	AGCTAAGAAGCTTCAGTCG	experiment
vnn1_sg0571	chr10_23894949_23894978	ATGCTCGTAAACAGCCGCG	experiment
vnn1_sg0572	chr10_23898402_23898431	ACCAGATTTGGCTCTACCC	experiment
vnn1_sg0573	chr10_23899525_23899554	CTGGTGACAGAATTCCAGG	experiment
vnn1_sg0574	chr10_23899559_23899588	GGAAGGACGTCCATCCAGG	experiment
vnn1_sg0575	chr10_23900595_23900624	TATGCACCCGATTCTCCAA	experiment
vnn1_sg0576	chr10_23900683_23900712	TAGGAAGTCCAGTTCACCG	experiment
ptprk_sg0577	chr10_28075087_28075116	ACAAAAGCAGGCAACGCAG	experiment
ptprk_sg0578	chr10_28334534_28334563	CCTACCGCAAGGATAACTC	experiment
ptprk_sg0579	chr10_28354719_28354748	GCGTAACTCAGTCAGAACG	experiment
ptprk_sg0580	chr10_28475129_28475158	AATTTGATACAGTCTGTGG	experiment
ptprk_sg0581	chr10_28493002_28493031	ACCAGAACGCCCTAAGTGG	experiment
ptprk_sg0582	chr10_28560016_28560045	GAAGCGCAAAGATGCAATG	experiment
rspo3_sg0589	chr10_29454192_29454221	CCAGCAGGAAAACAAAGAG	experiment
rspo3_sg0590	chr10_29500046_29500075	AACATGTGGCTTCAAAAGG	experiment
rspo3_sg0591	chr10_29506422_29506451	GTCTCTCTTCGTGTCCAAG	experiment
rspo3_sg0592	chr10_29506512_29506541	CAACGTGTTCAGATTACAA	experiment
rspo3_sg0593	chr10_29506551_29506580	TGCATCCTAATGTCAGTCA	experiment
rspo3_sg0594	chr10_29535242_29535271	GCAGCCAAAACGCCTCCCG	experiment
sult3a1_sg0601	chr10_33864003_33864032	TTAGTTAAAATGGAAGTAG	experiment
sult3a1_sg0602	chr10_33866526_33866555	ATCAAGGAAAGGATCTGCT	experiment
sult3a1_sg0603	chr10_33866648_33866677	AACTGAAGATGCGAGGTGA	experiment
sult3a1_sg0604	chr10_33866654_33866683	TGTGGGAACTGAAGATGCG	experiment
sult3a1_sg0605	chr10_33870152_33870181	CCAAAGGCTTCCTACCACT	experiment
sult3a1_sg0606	chr10_33877429_33877458	CTCGGAACAAGAAATGAGA	experiment
iyd_sg0607	chr10_3545570_3545599	ATACCCAGAACAGGAAATG	experiment
iyd_sg0608	chr10_3547000_3547029	ATAGGAACAGCTCCAAGTG	experiment
iyd_sg0609	chr10_3547027_3547056	TCACCACCACAAAGGTCCA	experiment
iyd_sg0610	chr10_3547078_3547107	ATCAGAGAGATTATCGAAG	experiment
iyd_sg0611	chr10_3551899_3551928	AAAATGAGGATCAGAACTG	experiment
iyd_sg0612	chr10_3552002_3552031	CTGCAGTGCAGCCAGCAGG	experiment
prdm1_sg0613	chr10_44441242_44441271	TGTACCACGTGTTCTGACG	experiment
prdm1_sg0614	chr10_44441561_44441590	TGGAACTAATGCCGTACGG	experiment
prdm1_sg0615	chr10_44441925_44441954	GATAGGATAAACCACCCGA	experiment
prdm1_sg0616	chr10_44446828_44446857	TTGTCGGGACTTTGCGGAG	experiment
prdm1_sg0617	chr10_44450165_44450194	TGTAGACTTCACCGATGAG	experiment
prdm1_sg0618	chr10_44456671_44456700	GGTACTTCTGTTCAAGCCG	experiment
esr1_sg0619	chr10_4712530_4712559	ACTGTGTTCAACTACCCCG	experiment
esr1_sg0619	chr10_4712530_4712559	ACTGTGTTCAACTACCCCG	essential gene
esr1_sg0620	chr10_4746714_4746743	GAGGCATAGTCATTGCACA	experiment
esr1_sg0620	chr10_4746714_4746743	GAGGCATAGTCATTGCACA	essential gene
esr1_sg0621	chr10_4783893_4783922	CACCATTGACAAGAACCGG	essential gene
esr1_sg0621	chr10_4783893_4783922	CACCATTGACAAGAACCGG	experiment
esr1_sg0622	chr10_4856857_4856886	GCATACGGAAAGACCGCCG	experiment
esr1_sg0622	chr10_4856857_4856886	GCATACGGAAAGACCGCCG	essential gene
esr1_sg0623	chr10_4857060_4857089	ATTCAGAATAGATCATGGG	essential gene
esr1_sg0623	chr10_4857060_4857089	ATTCAGAATAGATCATGGG	experiment
esr1_sg0624	chr10_4966792_4966821	ATACACCTCCATCAACCAG	essential gene
esr1_sg0624	chr10_4966792_4966821	ATACACCTCCATCAACCAG	experiment
ros1_sg0625	chr10_52099989_52100018	AAGGACAAACTAAAAGTGG	experiment
ros1_sg0626	chr10_52118313_52118342	GGTTGTAGAACATGTTGCG	experiment
ros1_sg0627	chr10_52123389_52123418	GAGATATGAGATACGGACA	experiment
ros1_sg0628	chr10_52128454_52128483	TCACTCCTTATACCTACTG	experiment
ros1_sg0629	chr10_52154844_52154873	CTGCCAGGACATCCACAGG	experiment
ros1_sg0630	chr10_52170039_52170068	TCATGGTGTGACATTACGC	experiment
syne1_sg0631	chr10_5342239_5342268	GAGACAAACAAGGAGACGG	experiment
syne1_sg0632	chr10_5353948_5353977	TGCTCCCCACTGTTGTACG	experiment
syne1_sg0633	chr10_5360732_5360761	GATCGCTATGGTGATACCG	experiment
syne1_sg0634	chr10_5360815_5360844	AGGTTCCTCCACTGGGCAG	experiment
syne1_sg0635	chr10_5367520_5367549	CTGGATCATCAAGTATGGG	experiment
syne1_sg0636	chr10_5436773_5436802	GTGAAGCGTATTCATGCTG	experiment
ranbp2_sg0643	chr10_58461841_58461870	TGTTGTTAAACTTAAGTCG	experiment
ranbp2_sg0644	chr10_58465184_58465213	TATGGAAATGTTTAAACAG	experiment
ranbp2_sg0645	chr10_58475317_58475346	GCTAATGTAACTCCCACCA	experiment
ranbp2_sg0646	chr10_58476399_58476428	AAGCGTGAGCTACAAGTGG	experiment
ranbp2_sg0647	chr10_58477729_58477758	CATGCAATGCACCTAGAGA	experiment
ranbp2_sg0648	chr10_58478899_58478928	AATTATTCTCGTCACAAAG	experiment
oit3_sg0649	chr10_59423960_59423989	AGAGCCAGACACTGACAGG	experiment
oit3_sg0650	chr10_59429479_59429508	AGGGAACCTACGTCAACCA	experiment
oit3_sg0651	chr10_59430981_59431010	AAGGTTGTCACAACAACAA	experiment
oit3_sg0652	chr10_59435952_59435981	AATGTGAGCACAACAACGG	experiment
oit3_sg0653	chr10_59438583_59438612	ATACACGTAGTAGCCTCTG	experiment
oit3_sg0654	chr10_59438798_59438827	TGCGACAACCATATGAACG	experiment
prf1_sg0655	chr10_61300051_61300080	TTCGTGCCAGGTGTATGGA	experiment
prf1_sg0656	chr10_61300209_61300238	TGTGGCAATCACCCACTGG	experiment
prf1_sg0657	chr10_61300342_61300371	GATGTGAACCCTAGGCCAG	experiment
prf1_sg0658	chr10_61303020_61303049	GTAGGAGACTGCCTGAACG	experiment
prf1_sg0659	chr10_61303287_61303316	CTTCCAGTAATGTGTGCAG	experiment
prf1_sg0660	chr10_61303622_61303651	GAACAATAACAATCCCCGG	experiment
ctnna3_sg0661	chr10_63566847_63566876	TGTTACCTCCCGAAAAGGG	experiment
ctnna3_sg0662	chr10_63820239_63820268	CAGAGGGATGAAATTGCAG	experiment
ctnna3_sg0663	chr10_63852743_63852772	CTCGGCGATAATCCGCTCC	experiment
ctnna3_sg0664	chr10_64487524_64487553	GAAATGTACAAGCGCACAT	experiment
ctnna3_sg0665	chr10_64586063_64586092	AGAGTAGCTCACATCGTTG	experiment
ctnna3_sg0666	chr10_65002744_65002773	CATGGGCAGCTGTCAGAAG	experiment
egr2_sg0667	chr10_67538308_67538337	AAGATGGTCACCGACGAGG	experiment
egr2_sg0668	chr10_67538368_67538397	AGATGAACGGAGTGGCGGG	experiment
egr2_sg0669	chr10_67540079_67540108	TACAGCCCGAATAAGGAGG	experiment
egr2_sg0670	chr10_67540082_67540111	CTGTACAGCCCGAATAAGG	experiment
egr2_sg0671	chr10_67540368_67540397	CCCAGAGTAAAATTACGGA	experiment
egr2_sg0672	chr10_67540479_67540508	TGGTGCGGATTATAAGGGG	experiment
pcdh15_sg0679	chr10_74170472_74170501	TGATTAAGGGGACTGCCGG	experiment
pcdh15_sg0680	chr10_74185342_74185371	TATCATGAAGTACGCATCG	experiment
pcdh15_sg0681	chr10_74210377_74210406	TGGCACCACGATATTCACG	experiment
pcdh15_sg0682	chr10_74303090_74303119	AAGCGGGGGTAATCCTCAG	experiment
pcdh15_sg0683	chr10_74324381_74324410	TTCCTGAATGACTACACCT	experiment
pcdh15_sg0684	chr10_74466307_74466336	TAGCAAACGCATCTACAAG	experiment
ftcd_sg0691	chr10_76576583_76576612	CACTGTCTACACTTTCGTG	experiment
ftcd_sg0692	chr10_76578083_76578112	TGCCAAGGCATTTGGGCAG	experiment
ftcd_sg0693	chr10_76579985_76580014	ACAGCTCAAACAGGCCGAG	experiment
ftcd_sg0694	chr10_76580113_76580142	AGGTTAAGAGCAATACGGT	experiment
ftcd_sg0695	chr10_76584207_76584236	CGAACAAAACCGCGCAGTG	experiment
ftcd_sg0696	chr10_76584628_76584657	AATGAAGTCAGCTGGGCAG	experiment
dnmt3l_sg0697	chr10_78050653_78050682	TGCCTGTCGGAGGCGAGGA	experiment
dnmt3l_sg0698	chr10_78050928_78050957	CGAAGTCAAAGTGAACCGA	experiment
dnmt3l_sg0699	chr10_78051893_78051922	TCCCTACTTACCTTACATG	experiment
dnmt3l_sg0700	chr10_78052064_78052093	GGGCTCTCACAGATGAACA	experiment
dnmt3l_sg0701	chr10_78052757_78052786	TCAGAGAGGATCAATGCCA	experiment
dnmt3l_sg0702	chr10_78055015_78055044	GGAGGAACGCTGAAGTACG	experiment
smim24_sg0709	chr10_81393777_81393806	GGCTTCAGGCGGCGCTCTG	experiment
smim24_sg0710	chr10_81393787_81393816	TACTAGCCAAGGCTTCAGG	experiment
smim24_sg0711	chr10_81393797_81393826	CAGCCAGGCCTACTAGCCA	experiment
smim24_sg0712	chr10_81393832_81393861	GAGGATGAAGACTATAAAC	experiment
smim24_sg0713	chr10_81393861_81393890	TTGGCGCACCAGACACGAT	experiment
smim24_sg0714	chr10_81394097_81394126	GAGGAGGCTACATTCAGAA	experiment
stab2_sg0715	chr10_86878932_86878961	AACTTTACCAGAATAACGG	experiment
stab2_sg0716	chr10_86890757_86890786	CCTGCCGCACATTTGCACG	experiment
stab2_sg0717	chr10_86933385_86933414	ATGCATCCAAGCTAGCACG	experiment
stab2_sg0718	chr10_86947261_86947290	CAGATTCTGGCAAACAACG	experiment
stab2_sg0719	chr10_86955099_86955128	AATAGTGCAAATTATCCAG	experiment
stab2_sg0720	chr10_86969325_86969354	GGTAGGAACAACTTGCGTG	experiment
igf1_sg0721	chr10_87861290_87861319	CGAGGTGAACACAAAACTG	experiment
igf1_sg0722	chr10_87864811_87864840	GGACCAGAGACCCTTTGCG	experiment
igf1_sg0723	chr10_87864862_87864891	CACTGAAGTAAAAGCCCCT	experiment
igf1_sg0724	chr10_87913617_87913646	TGCTGGAGCCATAGCCTGT	experiment
igf1_sg0725	chr10_87913631_87913660	CTATGGCTCCAGCATTCGG	experiment
igf1_sg0726	chr10_87915601_87915630	AAGTGCCGTATCCCAGAGG	experiment
slc17a8_sg0733	chr10_89589558_89589587	CAGCCAGTTGTCCTCCGAT	experiment
slc17a8_sg0734	chr10_89591239_89591268	ATGATGGCATAGACAGGCA	experiment
slc17a8_sg0735	chr10_89592911_89592940	GCACCAATACCCCTGCAAG	experiment
slc17a8_sg0736	chr10_89606629_89606658	ATTCGGTGCAACCTTGGAG	experiment
slc17a8_sg0737	chr10_89606788_89606817	GTGCTCTGGACGTCTGCAC	experiment
slc17a8_sg0738	chr10_89620791_89620820	CTCGCTGGGCATCTTACAA	experiment
hal_sg0739	chr10_93490935_93490964	AAAGTGCAGCAGTCCCGGG	experiment
hal_sg0740	chr10_93492513_93492542	CTTAGCCAAAGGTTACAGT	experiment
hal_sg0741	chr10_93498765_93498794	TGCTGTCCGACCTCACCGT	experiment
hal_sg0742	chr10_93500677_93500706	AAAGATACAGGATTGTCTG	experiment
hal_sg0743	chr10_93507430_93507459	TGAGTCCACAGATGAAGGG	experiment
hal_sg0744	chr10_93514095_93514124	GGTCGTACACCTTCTCCAG	experiment
socs2_sg0751	chr10_95412946_95412975	ATCTTGGTACTCAATCCGC	experiment
socs2_sg0752	chr10_95412955_95412984	AGCTGGACCGACTAACCTG	experiment
socs2_sg0753	chr10_95412971_95413000	TATCCGTTAAGACGTCAGC	experiment
socs2_sg0754	chr10_95413050_95413079	GCCAAAGAGAAATTAAAAG	experiment
socs2_sg0755	chr10_95414883_95414912	TGTTCCTCCGGCAACCCCG	experiment
socs2_sg0756	chr10_95414925_95414954	CTGTCCGCTCCATTCCCGG	experiment
samd5_sg0757	chr10_9674622_9674651	GCACTCGCGGGGACCCCCG	experiment
samd5_sg0758	chr10_9674689_9674718	GGGGCACCGCTTCTACCAG	experiment
samd5_sg0759	chr10_9674707_9674736	GAACCGCAGCCCGTGCCAC	experiment
samd5_sg0760	chr10_9674729_9674758	CGGTTCAAGGGTGAAGTAG	experiment
samd5_sg0761	chr10_9674785_9674814	CACCGCCGGCGCATCCTAG	experiment
samd5_sg0762	chr10_9674896_9674925	CGAAGGACTCAGCGTACTG	experiment
dcn_sg0763	chr10_97494999_97495028	AGGTTTGGACAAAGTGCCC	experiment
dcn_sg0764	chr10_97495009_97495038	TGTCGGGTGGAAAATCCCA	experiment
dcn_sg0765	chr10_97495066_97495095	ATTACAGAGATCAAAGAAG	experiment
dcn_sg0766	chr10_97506516_97506545	ATCAGCAAAATCAGTCCAG	experiment
dcn_sg0767	chr10_97506540_97506569	GCCTTTCCAACTTCACGAG	experiment
dcn_sg0768	chr10_97506573_97506602	CTGTCTAAGAACCAACTAA	experiment
krt19_sg0769	chr11_100141660_100141689	ACAGGAAATTACTGCCCTG	experiment
krt19_sg0770	chr11_100145423_100145452	ATCGAGGACTTGCGCGACA	experiment
krt19_sg0771	chr11_100145461_100145490	TAGTGGTTGTAATCTCGGG	experiment
krt19_sg0772	chr11_100145499_100145528	GGAGGTGAAGATCCGCGAC	experiment
krt19_sg0773	chr11_100145649_100145678	CCCACTAAAACTTCCACCG	experiment
krt19_sg0774	chr11_100145671_100145700	ACTCCGCCATAGCTCCCGG	experiment
nags_sg0805	chr11_102146593_102146622	ACAGCCAGAAGGTGCCGTG	experiment
nags_sg0806	chr11_102146675_102146704	GATGAACTAAGGCACAACG	experiment
nags_sg0807	chr11_102146860_102146889	AGCTACGGTGGCATCGTCG	experiment
nags_sg0808	chr11_102147416_102147445	GTGGCTGAGCATCAAAGAG	experiment
nags_sg0809	chr11_102147484_102147513	CTAGCGGCTGTAATGACTG	experiment
nags_sg0810	chr11_102147942_102147971	ATAGATCGAGTGCAACCGA	experiment
axin2_sg0823	chr11_108923656_108923685	GATACCAAAACTTTGCGAG	experiment
axin2_sg0824	chr11_108923906_108923935	CAGCTTACATGAGTAACGG	experiment
axin2_sg0825	chr11_108924050_108924079	GTGGATCTCACACTCGCGG	experiment
axin2_sg0826	chr11_108931458_108931487	CAGTCAATCCTTATCACGT	experiment
axin2_sg0827	chr11_108942345_108942374	GCTATAGCGACCCACACCA	experiment
axin2_sg0828	chr11_108944512_108944541	CTGCGTGGCCAGTCAGCAG	experiment
abca8b_sg0829	chr11_109949790_109949819	GCAAGGGGAAAAAAAACAG	experiment
abca8b_sg0830	chr11_109953519_109953548	CAGATGACCCATCCTACAA	experiment
abca8b_sg0831	chr11_109957102_109957131	CAAACCTGTGCGATCGCAA	experiment
abca8b_sg0832	chr11_109967071_109967100	TTGCTCAAAACCTAAGTGG	experiment
abca8b_sg0833	chr11_109967072_109967101	CTTGCTCAAAACCTAAGTG	experiment
abca8b_sg0834	chr11_109974989_109975018	CATAGATAATCCATAAAGG	experiment
kcnj16_sg0847	chr11_111024757_111024786	ATGGAGCCAAATATCAACC	experiment
kcnj16_sg0848	chr11_111024895_111024924	CGGTAACCGTATCCAATGG	experiment
kcnj16_sg0849	chr11_111024898_111024927	CAGCGGTAACCGTATCCAA	experiment
kcnj16_sg0850	chr11_111025125_111025154	GACTTCCGACCAAACCATG	experiment
kcnj16_sg0851	chr11_111025191_111025220	AGTGAAGGGAGGATGACGA	experiment
kcnj16_sg0852	chr11_111025513_111025542	TGTTTGGCACTGCAAAAGG	experiment
kif19a_sg0853	chr11_114778421_114778450	GTCAAAGGCCACGTCAAAG	experiment
kif19a_sg0854	chr11_114780857_114780886	TCTACCATCAATGCGAAGG	experiment
kif19a_sg0855	chr11_114781313_114781342	TAGGTCAATCATAAACAGG	experiment
kif19a_sg0856	chr11_114785434_114785463	CTGAGGTTCAGCTACACAG	experiment
kif19a_sg0857	chr11_114785738_114785767	GAGCACGAGAAGTCACGAA	experiment
kif19a_sg0858	chr11_114786604_114786633	TCTGCGATGAGATCATCCA	experiment
gcgr_sg0859	chr11_120536146_120536175	ACCTACCTTGGTACCACAA	experiment
gcgr_sg0860	chr11_120536306_120536335	ATTGGGAGGCGTTGCGCCA	experiment
gcgr_sg0861	chr11_120536488_120536517	CAGCAGGTGATGTACACCG	experiment
gcgr_sg0862	chr11_120536910_120536939	CCGTACTGCATGATCACTG	experiment
gcgr_sg0863	chr11_120537144_120537173	ACACTTGACCACCACCCAG	experiment
gcgr_sg0864	chr11_120538499_120538528	GAAGGCAAAGCTCTTCAGG	experiment
egfr_sg0871	chr11_16868199_16868228	CCAGACAGTCACTCTCTCG	experiment
egfr_sg0872	chr11_16871019_16871048	GGGCCTGACTACTACGAAG	experiment
egfr_sg0873	chr11_16872899_16872928	AGAACCTAGAAATAATACG	experiment
egfr_sg0874	chr11_16878201_16878230	CCTGCCAGAATGTGAGCAG	experiment
egfr_sg0875	chr11_16889968_16889997	ATGAATAGGCCAATCCCAA	experiment
egfr_sg0876	chr11_16896928_16896957	CAGACAGATGCCCAGGAGG	experiment
pnpt1_sg0877	chr11_29133896_29133925	CCAACGGCATGAATTGGGA	essential gene
pnpt1_sg0878	chr11_29137255_29137284	GGGATATCTGATAAGGAGA	essential gene
pnpt1_sg0879	chr11_29138186_29138215	ATGTGTCGTTAACCCAACA	essential gene
pnpt1_sg0880	chr11_29138461_29138490	TGCCATGCTATCAAAGTTG	essential gene
pnpt1_sg0881	chr11_29141216_29141245	TCTGTAGAAAAATTTCCAG	essential gene
pnpt1_sg0882	chr11_29141672_29141701	AAGAGATCTGACTTCACTT	essential gene
hba-a1_sg0883	chr11_32283732_32283761	CAACATCAAGGCTGCCTGG	experiment
hba-a1_sg0884	chr11_32283759_32283788	AGCTCCATATTCAGCACCA	experiment
hba-a1_sg0885	chr11_32283913_32283942	GGGAAGCTAGCAAACATCC	experiment
hba-a2_sg0886	chr11_32283961_32283990	CTCACTTTGATGTAAGCCA	experiment
hba-a1_sg0887	chr11_32283971_32284000	CTTGACCTGGGCAGAGCCG	experiment
hba-a2_sg0888	chr11_32283982_32284011	TTGCCGTGACCCTTGACCT	experiment
hba-a1_sg0889	chr11_32284060_32284089	AGGTCGCTCAGAGCAGACA	experiment
hba-a1_sg0890	chr11_32284264_32284293	CAAGGTCACCAGCAGGCAG	experiment
hba-a2_sg0891	chr11_32296557_32296586	TGGCCACCAATCTTCCCCC	experiment
hba-a2_sg0892	chr11_32296729_32296758	GGAAGCTAGCAAACATCCT	experiment
hba-a2_sg0893	chr11_32296810_32296839	GTCAAGGGTCACGGCAAGA	experiment
hba-a2_sg0894	chr11_32296857_32296886	GGCACCGGGCAGGTCATCG	experiment
gabrp_sg0895	chr11_33554977_33555006	TCTCGCAGGAACTGAATCG	experiment
gabrp_sg0896	chr11_33563892_33563921	GATCTGTCTAAATACCCCA	experiment
gabrp_sg0897	chr11_33567376_33567405	GCAGCGTTGGACAGACCCA	experiment
gabrp_sg0898	chr11_33567388_33567417	GTCTGTCCAACGCTGCCGG	experiment
gabrp_sg0899	chr11_33572453_33572482	CAGGGGAACCAGGTCAATG	experiment
gabrp_sg0900	chr11_33572469_33572498	TTCCAGGACGTGCATCCAG	experiment
timd4_sg0907	chr11_46815480_46815509	ACCACGAGAGGTAATGACA	experiment
timd4_sg0908	chr11_46815664_46815693	CCATCTCAAACACCAATCG	experiment
timd4_sg0909	chr11_46817638_46817667	GTGGTTGGGAGAACAGATG	experiment
timd4_sg0910	chr11_46817683_46817712	ACTGCTGTACTGAAGGCAG	experiment
timd4_sg0911	chr11_46817707_46817736	GGTGTTGTTGAGGGGCACG	experiment
timd4_sg0912	chr11_46843151_46843180	CAATGACATGTCACACGGG	experiment
flt4_sg0919	chr11_49625239_49625268	CTCGAGTGGACCTGGCCAG	experiment
flt4_sg0920	chr11_49632047_49632076	GCTGTCCAGACTCTCGATG	experiment
flt4_sg0921	chr11_49634185_49634214	CTAGAGGCCAACCTAGAGG	experiment
flt4_sg0922	chr11_49634236_49634265	AGTTTGAATATCCCCCGAG	experiment
flt4_sg0923	chr11_49642217_49642246	TGTACCCCAGGGTATGGAG	experiment
flt4_sg0924	chr11_49650987_49651016	TATAACAACGAGTATGGGG	experiment
znrf3_sg0937	chr11_5281708_5281737	CTTCATCTACCGCAGCCGG	experiment
znrf3_sg0938	chr11_5281950_5281979	GTGGCCCCTCCAACCCACG	experiment
znrf3_sg0939	chr11_5282342_5282371	GGACAAGTATGGACTCCCA	experiment
znrf3_sg0940	chr11_5283338_5283367	TATGATGTTGTGCCGACAG	experiment
znrf3_sg0941	chr11_5286136_5286165	CCCTGGACACACTGAGCAG	experiment
znrf3_sg0942	chr11_5444466_5444495	TGTTCGAGTCGAGCCCGAG	experiment
mrps24_sg0956	chr11_5704658_5704687	GCCCATCATAAACTTTCGA	essential gene
mrps24_sg0957	chr11_5707307_5707336	CATCGCACACCGAAAGGGC	essential gene
mrps24_sg0958	chr11_5707323_5707352	CGGTGTGCGATGTAGTGCG	essential gene
mrps24_sg0959	chr11_5707393_5707422	CTTCGCTCCTAGAATCGGG	essential gene
mrps24_sg0960	chr11_5707484_5707513	ACCTTGGCGCAGACCGCGG	essential gene
mrps24_sg0961	chr11_5707630_5707659	CCTAGCCCGCGCACCGACG	essential gene
gck_sg0967	chr11_5904395_5904424	CATCCGGTCGTACTCCAGG	experiment
obscn_sg0968	chr11_59051756_59051785	CTGGGCCTGCAGTTCCCGG	experiment
obscn_sg0969	chr11_59069935_59069964	CGGCAGCAAAACTTAGCAG	experiment
obscn_sg0970	chr11_59073343_59073372	AAGGCAAACCGGTTCACGG	experiment
obscn_sg0971	chr11_59078378_59078407	TTGCCATGGAAAAACACCG	experiment
gck_sg0972	chr11_5909075_5909104	AGGCACGAAGACATAGACA	experiment
gck_sg0973	chr11_5910297_5910326	CAGATGTATTCCATCCCCG	experiment
obscn_sg0974	chr11_59103487_59103516	CACAGCGAAGTGAAGGCAG	experiment
gck_sg0975	chr11_5910869_5910898	TCTGGGGTGGAACGCACGT	experiment
gck_sg0976	chr11_5910906_5910935	AAGCTGGAGACCCATCAGG	experiment
obscn_sg0977	chr11_59132557_59132586	ATGCCGGGTGCGGTCACAA	experiment
gck_sg0978	chr11_5914979_5915008	CTGTGGATACTACAAGGAG	experiment
camk2b_sg0979	chr11_5987083_5987112	CCGGCCACAATGTCCACCG	experiment
camk2b_sg0980	chr11_5988096_5988125	TCACCTGAGAAATTCCGTG	experiment
camk2b_sg0981	chr11_5989016_5989045	CAACAGCAACGTTCCACCG	experiment
camk2b_sg0982	chr11_5989425_5989454	GTAACGGTGTCCCACTCAG	experiment
pemt_sg0983	chr11_59976884_59976913	AAACACGAATCCCCAACCT	experiment
pemt_sg0984	chr11_59983486_59983515	GGAATAGCAGGCTAGGTGG	experiment
pemt_sg0985	chr11_60031722_60031751	AAGAGTGGGTTGAACACAA	experiment
pemt_sg0986	chr11_60031747_60031776	ACAGAGCCCAGCTTTGTGG	experiment
pemt_sg0987	chr11_60036898_60036927	CCACAAGCTGAAAGGAAGG	experiment
pemt_sg0988	chr11_60036977_60037006	GTTAGGGAATGATTTGCAG	experiment
camk2b_sg0989	chr11_6015453_6015482	GTTGGAATGCTTCAGCAGG	experiment
camk2b_sg0990	chr11_6028921_6028950	ACAGAGCTTGACACAGCGT	experiment
mfap4_sg0997	chr11_61486073_61486102	GTGATGATATCTACGCCCA	experiment
mfap4_sg0998	chr11_61486128_61486157	GACGGGCACCGGCACACTG	experiment
mfap4_sg0999	chr11_61486156_61486185	TTCTGCGACATGACAACTG	experiment
mfap4_sg1000	chr11_61487088_61487117	CTTCTGCTTCAGTGTCAGG	experiment
mfap4_sg1001	chr11_61487153_61487182	AAGTCAATGTACTTGGCAT	experiment
mfap4_sg1002	chr11_61487220_61487249	CTCGAAGCCAGCCACGTAG	experiment
npc1l1_sg1003	chr11_6218666_6218695	TGGTGTCAAAGTACACTGG	experiment
npc1l1_sg1004	chr11_6222249_6222278	AAAGCAGCACACGACGTCG	experiment
npc1l1_sg1005	chr11_6223092_6223121	AAGATGATTGCTAAGCCAG	experiment
npc1l1_sg1006	chr11_6224204_6224233	TGAATGATGACCAGAGAGG	experiment
npc1l1_sg1007	chr11_6225268_6225297	CCAGGGACGGACTACTCGG	experiment
npc1l1_sg1008	chr11_6229155_6229184	TGGGGCCATTGTATAGGCG	experiment
ncor1_sg1009	chr11_62334133_62334162	AAGGGCCCCCAGAAGGCAG	experiment
ncor1_sg1010	chr11_62343019_62343048	ACCAGAACACCATATCCAG	experiment
ncor1_sg1011	chr11_62343250_62343279	GGCCTAGCAAACTACCCCG	experiment
ncor1_sg1012	chr11_62345284_62345313	TATGCCGAGCATTACCCAG	experiment
ncor1_sg1013	chr11_62373283_62373312	CCTACCAAAGCCGACTCCG	experiment
ncor1_sg1014	chr11_62376733_62376762	GCTTCACGGAAACCCCGTG	experiment
dnah9_sg1021	chr11_66029363_66029392	TGGCGATATAGACCCGATG	experiment
dnah9_sg1022	chr11_66081302_66081331	GCTCAGAAAACCCCAAATG	experiment
dnah9_sg1023	chr11_66094063_66094092	AGTGGCCCTACTCCGCCAG	experiment
dnah9_sg1024	chr11_66095229_66095258	ACCGTGTTTAAGCAACTGG	experiment
dnah9_sg1025	chr11_66108513_66108542	GGGTGGAAAACTAATTCTG	experiment
dnah9_sg1026	chr11_66168175_66168204	CCTTGGCGCGAGCTCGGCT	experiment
efnb3_sg1033	chr11_69555936_69555965	TTCTGCCCTCACTACGAGA	experiment
efnb3_sg1034	chr11_69556008_69556037	CCCCAGGCTCAGCTTCCCG	experiment
efnb3_sg1035	chr11_69556089_69556118	CAGGGTGGCGACTCTCCGA	experiment
efnb3_sg1036	chr11_69556681_69556710	GAGGGACACCATACCAGGT	experiment
efnb3_sg1037	chr11_69556928_69556957	GAGGCGTGTGCCTAACCAG	experiment
efnb3_sg1038	chr11_69556946_69556975	GCCTTGAGAGCTTGCAAGG	experiment
trp53_sg1039	chr11_69587371_69587400	ACAGATCGTCCATGCAGTG	experiment
trp53_sg1040	chr11_69587524_69587553	AAGGGACAAAAGATGACAG	experiment
trp53_sg1041	chr11_69588480_69588509	AAGTCACAGCACATGACGG	experiment
trp53_sg1042	chr11_69588630_69588659	CCACCCGGATAAGATGCTG	experiment
trp53_sg1043	chr11_69588698_69588727	ATAAGGTACCACCACGCTG	experiment
trp53_sg1044	chr11_69589179_69589208	TGTAATAGCTCCTGCATGG	experiment
shbg_sg1045	chr11_69615553_69615582	GTGGGACCAGAGTCTCCAG	experiment
shbg_sg1046	chr11_69616337_69616366	TTGGAGACTGAATTCTGCG	experiment
shbg_sg1047	chr11_69616718_69616747	CATGAGGATTGCACTAGGG	experiment
shbg_sg1048	chr11_69617301_69617330	CAGGTTCGAAACTCAAAGG	experiment
shbg_sg1049	chr11_69617541_69617570	CTGCTAAGTACCTCAGCAA	experiment
shbg_sg1050	chr11_69617551_69617580	TGCTGAGGTACTTAGCAGG	experiment
adcy1_sg1057	chr11_7063736_7063765	CAGCCGCAACGTGTAGCCG	experiment
adcy1_sg1058	chr11_7064060_7064089	CTCGACGGTCGCCGAGCAG	experiment
eno3_sg1059	chr11_70658191_70658220	AGTGCTTCATAGATACCCG	experiment
eno3_sg1060	chr11_70658234_70658263	AGACAAAGCACGATACCTG	experiment
eno3_sg1061	chr11_70658588_70658617	TTCCAGAAACTAAGTGTTG	experiment
eno3_sg1062	chr11_70660800_70660829	ATCAAGGCCAAGTATGGGA	experiment
eno3_sg1063	chr11_70661028_70661057	GCCGGTTACCCGGACAAGG	experiment
eno3_sg1064	chr11_70661997_70662026	TTCGGTCTCCCCAGAGCGG	experiment
adcy1_sg1065	chr11_7109091_7109120	AAGTTCGATGAGTTAGCCA	experiment
adcy1_sg1066	chr11_7138303_7138332	TCCCCGTTCAAGCACGCGA	experiment
adcy1_sg1067	chr11_7144709_7144738	ATTAGTAGAGAAAGACGAA	experiment
adcy1_sg1068	chr11_7145114_7145143	TTACTGTGGGATTACCAGA	experiment
igfbp1_sg1069	chr11_7197982_7198011	AGGACAGGAGAATCAGGAA	experiment
igfbp1_sg1070	chr11_7198101_7198130	TGCAGGCCGAGAAATCTCG	experiment
igfbp1_sg1071	chr11_7198166_7198195	CGAGCAGTGGCCACACCGC	experiment
igfbp1_sg1072	chr11_7198209_7198238	AGGCTCTCCTGGCAACGCA	experiment
igfbp1_sg1073	chr11_7199771_7199800	GAGAGCCCAGAGATGACAG	experiment
igfbp1_sg1074	chr11_7199837_7199866	TGATGGCGTTCCACAGGAT	experiment
pitpnm3_sg1075	chr11_72056261_72056290	GATCCTTTACATCACGGGG	experiment
pitpnm3_sg1076	chr11_72061478_72061507	TGGCTGCGTAAGCGAACCC	experiment
pitpnm3_sg1077	chr11_72064129_72064158	ATTCCAGCGCACAGAACGG	experiment
pitpnm3_sg1078	chr11_72067184_72067213	ATCAAAGTCAAAGCGACCC	experiment
pitpnm3_sg1079	chr11_72070988_72071017	CTGCAGGTGTGTCTCATCG	experiment
pitpnm3_sg1080	chr11_72071555_72071584	ACCCCTATAGCCACGACGA	experiment
ggt6_sg1081	chr11_72435725_72435754	TTGGAGTCTCCTTAGGGAG	experiment
ggt6_sg1082	chr11_72435743_72435772	GAGACTCCAAAATACCCCC	experiment
ggt6_sg1083	chr11_72436715_72436744	CAGCCACATGTTCCCAACT	experiment
ggt6_sg1084	chr11_72436807_72436836	GACCTAAGCCTGTTGCATG	experiment
ggt6_sg1085	chr11_72437389_72437418	CATTGGTATGGCAGAACAA	experiment
ggt6_sg1086	chr11_72437753_72437782	GAGCCGTTGCTGTCCACGG	experiment
aspa_sg1087	chr11_73319793_73319822	CCAACAGGATACTTGGCAA	experiment
aspa_sg1088	chr11_73319847_73319876	TCAATGAGATAAACAGAGC	experiment
aspa_sg1089	chr11_73322143_73322172	GTGCAACCCATGTTAGAAG	experiment
aspa_sg1090	chr11_73324309_73324338	ATTACCAATCCAAGGGCGG	experiment
aspa_sg1091	chr11_73324312_73324341	TTCATTACCAATCCAAGGG	experiment
aspa_sg1092	chr11_73324371_73324400	TTACTCACTGGCTAAGGAA	experiment
serpinf2_sg1093	chr11_75433271_75433300	CGTTCCACTCAAAATAAGT	experiment
serpinf2_sg1094	chr11_75435914_75435943	CCAGCAGGAACCATCGAAG	experiment
serpinf2_sg1095	chr11_75436498_75436527	AAACTGACTGGAAAGCAGG	experiment
serpinf2_sg1096	chr11_75436764_75436793	GCCATTTCTACCAGAACCT	experiment
serpinf2_sg1097	chr11_75437482_75437511	AAGAGTGTCCCAACTGCAG	experiment
serpinf2_sg1098	chr11_75437519_75437548	TGACCATGCTACCCTCAAG	experiment
1700016k19rik_sg1099	chr11_76000166_76000195	AGGCGGTGCCCACGATGGG	experiment
1700016k19rik_sg1100	chr11_76000238_76000267	AAGACTAAAGGATCGGGCA	experiment
1700016k19rik_sg1101	chr11_76003032_76003061	CATGGAAAGATGAAGAAAG	experiment
1700016k19rik_sg1102	chr11_76003123_76003152	ATGCTGTACGAATAGGGAA	experiment
1700016k19rik_sg1103	chr11_76003196_76003225	GATCAACGAGAGTCTGCGT	experiment
1700016k19rik_sg1104	chr11_76003262_76003291	CATCTACAAGCTCAACCGA	experiment
slc13a2_sg1105	chr11_78399094_78399123	GATGGCCACCAATAGAGAG	experiment
slc13a2_sg1106	chr11_78400188_78400217	TTGGGGAGTAGAAAAACCA	experiment
slc13a2_sg1107	chr11_78403343_78403372	GGTGTGGTACCCGTCAGGG	experiment
slc13a2_sg1108	chr11_78404655_78404684	CTAGCACGGACTCACAGGG	experiment
slc13a2_sg1109	chr11_78404760_78404789	CCCCCGACGAACAATATGT	experiment
slc13a2_sg1110	chr11_78406890_78406919	ACACCACAGCAGCGCCATG	experiment
nf1_sg1111	chr11_79339999_79340028	ATGGCCGCACACAGGCCGG	experiment
nf1_sg1112	chr11_79409530_79409559	GACGAGAGCAACATAAACA	experiment
nf1_sg1113	chr11_79418656_79418685	GCGCACCCAGCAATACGAA	experiment
nf1_sg1114	chr11_79447533_79447562	ATGAAAATGCACAAACGGG	experiment
nf1_sg1115	chr11_79447558_79447587	GAAACGTGGCATGTCTCGG	experiment
nf1_sg1116	chr11_79550993_79551022	AAAAGAGGGCTTTGTGCAG	experiment
ccl9_sg1117	chr11_83575470_83575499	CAGCTTTATCAGCAAGAGG	experiment
ccl9_sg1118	chr11_83575855_83575884	TGGTACACCCACCACTGGT	experiment
ccl9_sg1119	chr11_83575904_83575933	AATCCGTGAGTTATAGGAC	experiment
ccl9_sg1120	chr11_83576367_83576396	AAATTGAAATGTTTCACAT	experiment
ccl9_sg1121	chr11_83578381_83578410	TCTGGGCCCAGATCACACA	experiment
ccl9_sg1122	chr11_83578417_83578446	GCAGTTGTAAGAATGAGGA	experiment
ccl6_sg1123	chr11_83588917_83588946	CTTCAGCTTTATCAGCAGG	experiment
ccl6_sg1124	chr11_83589314_83589343	TTGATGCACCCACCACTGG	experiment
ccl6_sg1125	chr11_83589749_83589778	ACCCTCCAATAATTCATCA	experiment
ccl6_sg1126	chr11_83592854_83592883	AGTGAACTCACCTTGTATG	experiment
ccl6_sg1127	chr11_83592884_83592913	GGACCCAAGGACAGCCACA	experiment
ccl6_sg1128	chr11_83592900_83592929	ACAAGGATAAAGAATGAAA	experiment
abca13_sg1147	chr11_9291474_9291503	GTGAATTATTCAGGAAACG	experiment
abca13_sg1148	chr11_9292380_9292409	GTATGTTATAACTATGACT	experiment
abca13_sg1149	chr11_9293405_9293434	TTTATCTACGATTCTCCGA	experiment
abca13_sg1150	chr11_9293971_9294000	CTACTAGTACCATAAAGCA	experiment
abca13_sg1151	chr11_9294913_9294942	TGCAATCCATTTATCACGG	experiment
abca13_sg1152	chr11_9297694_9297723	GGCCATCTTGCCTCAACTG	experiment
col1a1_sg1153	chr11_94942881_94942910	CACTTACACGCTCGCCAGG	experiment
col1a1_sg1154	chr11_94944388_94944417	ATACTTACAACAGCGCCAG	experiment
col1a1_sg1155	chr11_94945550_94945579	GGGCACCATTGTTTCCTCG	experiment
col1a1_sg1156	chr11_94945569_94945598	ATGGTGCCCCCGGCAACGA	experiment
col1a1_sg1156	chr11_94945569_94945598	TTGGCACCATCGTTGCCGG	experiment
col1a1_sg1157	chr11_94945569_94945598	ATGGTGCCCCCGGCAACGA	experiment
col1a1_sg1157	chr11_94945569_94945598	TTGGCACCATCGTTGCCGG	experiment
col1a1_sg1158	chr11_94947258_94947287	CTGTCTTACAGGGTAACGT	experiment
sgca_sg1159	chr11_94969046_94969075	TGCTTTACTCACTCAGAGG	experiment
sgca_sg1160	chr11_94969519_94969548	GAGTAGGTACCTCATCCAG	experiment
sgca_sg1161	chr11_94970676_94970705	CACATTGCACCAGTCAACG	experiment
sgca_sg1162	chr11_94970809_94970838	CCAGGGTATACATTAAGGT	experiment
sgca_sg1163	chr11_94971955_94971984	GGAATAGGAGGTACCTTCG	experiment
sgca_sg1164	chr11_94972341_94972370	AGGTGAGTCGGACAGTGGG	experiment
ngfr_sg1165	chr11_95574240_95574269	GGAGCAATAGACAGGAATG	experiment
ngfr_sg1166	chr11_95574356_95574385	CCCAGCACCCAGGAGCCGG	experiment
ngfr_sg1167	chr11_95574394_95574423	CAAGGTCTACGCCCCCGGA	experiment
ngfr_sg1168	chr11_95578043_95578072	GGGTAGGCACGGGTCCACG	experiment
ngfr_sg1169	chr11_95578160_95578189	CACGCTGCAAGCCTCGCAG	experiment
ngfr_sg1170	chr11_95578231_95578260	ATGTCCGCTCCCTGTGTGG	experiment
cdk12_sg1177	chr11_98203627_98203656	GGCCTTCAAATCAGACCGG	experiment
cdk12_sg1178	chr11_98203647_98203676	GGGAGAACGAGGAACGTCG	experiment
cdk12_sg1179	chr11_98204242_98204271	TCCTTACAGCCGACGACAG	experiment
cdk12_sg1180	chr11_98211009_98211038	CAGGAACTTGACTAAATGG	experiment
cdk12_sg1181	chr11_98245470_98245499	GAGTTGTCTGTTCAGCAGG	experiment
cdk12_sg1182	chr11_98250317_98250346	TATGGAAAACCCTACAGGG	experiment
prima1_sg1201	chr12_103202641_103202670	TTGCTACAAAGCCATAAAG	experiment
prima1_sg1202	chr12_103202703_103202732	CTGGTGATCATTGTCGCTG	experiment
prima1_sg1203	chr12_103235588_103235617	GGGCGGAGAGTAGTCTGGG	experiment
prima1_sg1204	chr12_103235643_103235672	CCAACACATCTGCCAGTGC	experiment
prima1_sg1205	chr12_103235684_103235713	CCTTAGAGCAAGACTTCTG	experiment
prima1_sg1206	chr12_103241339_103241368	CTGAACTAAACCCCAGAGT	experiment
serpina11_sg1207	chr12_103982898_103982927	GGTTGCCAAGACCAATGAG	experiment
serpina11_sg1208	chr12_103984641_103984670	GCCACTGTACTCGATCTGG	experiment
serpina11_sg1209	chr12_103984715_103984744	GCATCATGGGAATTCGGAG	experiment
serpina11_sg1210	chr12_103986141_103986170	CAGCAGCTGACGTCCACCG	experiment
serpina11_sg1211	chr12_103986292_103986321	CTATACAAGCAACTAGCAG	experiment
serpina11_sg1212	chr12_103986400_103986429	CATGGAGATAAGAGTCTGG	experiment
serpina5_sg1213	chr12_104101711_104101740	CTGTTCATCAGCCATGGGG	experiment
serpina5_sg1214	chr12_104101766_104101795	AGGCTAAAGAGTCCTCGGT	experiment
serpina5_sg1215	chr12_104101872_104101901	ACTCATAGACACGCTCAAG	experiment
serpina5_sg1216	chr12_104103199_104103228	ACCCCCAAAAGGACCACAC	experiment
serpina5_sg1217	chr12_104103305_104103334	GGGAGAATAAATAGAGCGA	experiment
serpina5_sg1218	chr12_104103738_104103767	CTCAATGGAGAACTTGGGG	experiment
dicer1_sg1219	chr12_104702724_104702753	GGTACGTATTACTCAGTAG	experiment
dicer1_sg1220	chr12_104705062_104705091	TGTGGTCAACATCCAGCAG	experiment
dicer1_sg1221	chr12_104705194_104705223	CAGCTACATAAAATCGATG	experiment
dicer1_sg1222	chr12_104706912_104706941	TGAACTCAACTTCAGGCGG	experiment
dicer1_sg1223	chr12_104708831_104708860	GAGCTGGACTTACATGACG	experiment
dicer1_sg1224	chr12_104712199_104712228	CAGTGTTGATTGTGACTCG	experiment
slc25a47_sg1231	chr12_108853752_108853781	GGACACGTATCGTCAAGAG	experiment
slc25a47_sg1232	chr12_108855296_108855325	TTCCTGACGTCACCCACTG	experiment
slc25a47_sg1233	chr12_108855346_108855375	CCAAGCTCAGACACAGCAG	experiment
slc25a47_sg1234	chr12_108855449_108855478	CTGTGACTAAACAGTGCAG	experiment
slc25a47_sg1235	chr12_108855458_108855487	CTGCACTGTTTAGTCACAG	experiment
slc25a47_sg1236	chr12_108855523_108855552	AAAGGAGTGACCCTCACGA	experiment
aspg_sg1243	chr12_112112237_112112266	CTGTGCATACTCTTCATCG	experiment
aspg_sg1244	chr12_112114380_112114409	GACACTACGCACAGTACCA	experiment
aspg_sg1245	chr12_112115565_112115594	GGTACCTATCCACGCACTG	experiment
aspg_sg1246	chr12_112116433_112116462	GGCAATCGGACAACCAAGG	experiment
aspg_sg1247	chr12_112120876_112120905	TGACCACGCCTTTCAGTGG	experiment
aspg_sg1248	chr12_112126316_112126345	CATCAAGGGGAGACAGCGA	experiment
a530016l24rik_sg1249	chr12_112495055_112495084	ATCCAACCAGAGAGAATGA	experiment
a530016l24rik_sg1250	chr12_112496866_112496895	TGGGTCTCAGGATAGAGGG	experiment
a530016l24rik_sg1251	chr12_112496899_112496928	CAAGAATGTGGATGCCACG	experiment
a530016l24rik_sg1252	chr12_112496907_112496936	TTTCTGTGGTTCACCCCCG	experiment
a530016l24rik_sg1253	chr12_112496956_112496985	AGTGGACAGCCACCTCCAG	experiment
a530016l24rik_sg1254	chr12_112497878_112497907	TCCAGCCAGCATCCCGCAG	experiment
itgb8_sg1267	chr12_119168027_119168056	TGGGCAGTGCTCACAGAGA	experiment
itgb8_sg1268	chr12_119170762_119170791	AGGATCAACCTGTCTGCAG	experiment
itgb8_sg1269	chr12_119177053_119177082	CAATGGCACCAGGCAAAAG	experiment
itgb8_sg1270	chr12_119190621_119190650	CATGAATGTATCCATGGGG	experiment
itgb8_sg1271	chr12_119192259_119192288	CAGATAATAAAGATCCACG	experiment
itgb8_sg1272	chr12_119208582_119208611	TTTCAGAACACAATAGATG	experiment
cys1_sg1279	chr12_24667194_24667223	AACAGCCCCAAGAGACCCG	experiment
cys1_sg1280	chr12_24680645_24680674	CCCAGGAGCTGACCCCACG	experiment
cys1_sg1281	chr12_24680672_24680701	GGCCCCCAGGCCTCCGACT	experiment
cys1_sg1282	chr12_24680726_24680755	GACCCGCGACGCCCTCCGG	experiment
cys1_sg1283	chr12_24680807_24680836	CGGGAGAGACAGCCTCGGA	experiment
cys1_sg1284	chr12_24680811_24680840	GGCCCGGGAGAGACAGCCT	experiment
pxdn_sg1285	chr12_29938231_29938260	GGTACGGAAACACAGGCAG	experiment
pxdn_sg1286	chr12_29974010_29974039	AATCAGAGAGATCCAACCC	experiment
pxdn_sg1287	chr12_29996467_29996496	GATGGTCAAGAATCCTTCG	experiment
pxdn_sg1288	chr12_29999927_29999956	CACTGTGTATGGATCCCGT	experiment
pxdn_sg1289	chr12_30001987_30002016	TGAGCAGTTGTTCACGCGG	experiment
pxdn_sg1290	chr12_30002031_30002060	AGAAGTATAGGACGCACGA	experiment
prkar2b_sg1303	chr12_31960457_31960486	TTGCATGGAAATTATGAAG	experiment
prkar2b_sg1304	chr12_31972128_31972157	TCGGTAACTATGATAACCG	experiment
prkar2b_sg1305	chr12_31975945_31975974	GGGAACACGTAATTGACCA	experiment
prkar2b_sg1306	chr12_32038605_32038634	GGACAATCAGACTTACCCG	experiment
prkar2b_sg1307	chr12_32060841_32060870	AAGGGTGTCAACTTCGCCG	experiment
prkar2b_sg1308	chr12_32060936_32060965	AGCAGGAGAACGAGCGCAA	experiment
lrrn3_sg1333	chr12_41452289_41452318	TAAAGCTCACTGAAAGCCA	experiment
lrrn3_sg1334	chr12_41453038_41453067	CTCAGGAGCTATAAGAGGG	experiment
lrrn3_sg1335	chr12_41453338_41453367	GTGAATGTAAGACAATCTG	experiment
lrrn3_sg1336	chr12_41453479_41453508	TCCTATTAACAGAATACGG	experiment
lrrn3_sg1337	chr12_41453626_41453655	GTCGTCTGGTATTTCCGTG	experiment
lrrn3_sg1338	chr12_41454180_41454209	TGGATCTCGGGGTAAACCA	experiment
arhgap5_sg1345	chr12_52516641_52516670	ACATTTGTACCGATCAGCT	experiment
arhgap5_sg1346	chr12_52516977_52517006	AAATGTTGGATAAAACTCG	experiment
arhgap5_sg1347	chr12_52518591_52518620	CTAAATGGATCGCCACACA	experiment
arhgap5_sg1348	chr12_52518706_52518735	AATTATTGGTGAAAAAAGG	experiment
arhgap5_sg1349	chr12_52519349_52519378	GTTTAGGTTTAATAGGTGG	experiment
arhgap5_sg1350	chr12_52542551_52542580	CTGTAACCAGATCCTGGAG	experiment
baz1a_sg1351	chr12_54916618_54916647	GGTGCATAAGCCAAATCGG	experiment
baz1a_sg1352	chr12_54922539_54922568	CTGACCCTAGTTTCTACTA	experiment
baz1a_sg1353	chr12_54923389_54923418	TGTAACTGTGGCCATGCAG	experiment
baz1a_sg1354	chr12_54930284_54930313	TATGGAATACTTAAAGCAG	experiment
baz1a_sg1355	chr12_54941526_54941555	GTCCTGCTAACAGGCGACG	experiment
baz1a_sg1356	chr12_54975196_54975225	CGTGAACGACGAGTAAGGT	experiment
foxa1_sg1357	chr12_57542704_57542733	CCCCGGACAAGCCAGGCAA	essential gene
foxa1_sg1358	chr12_57542732_57542761	AACGATTGTTTCGTCAAGG	essential gene
foxa1_sg1359	chr12_57542829_57542858	GCTGAGCGAGATCTACCAG	essential gene
foxa1_sg1360	chr12_57543046_57543075	GGACCCAGGCCGTTCATGG	essential gene
foxa1_sg1361	chr12_57543148_57543177	CTGTTCATGGCGCCTGCAG	essential gene
foxa1_sg1362	chr12_57543211_57543240	CCTAAGCCCGTGTTGGCGT	essential gene
apob_sg1369	chr12_7988880_7988909	GTCTCACCTGTTAACTGCG	experiment
apob_sg1370	chr12_8002167_8002196	TGTTGCATGAGTATGCCAA	experiment
apob_sg1371	chr12_8007145_8007174	CTGGTAGTGACATCAACAG	experiment
apob_sg1372	chr12_8009335_8009364	AAGGGGACTATAAAGACAG	experiment
apob_sg1373	chr12_8011392_8011421	AAACTGGCAACTCCAGGGG	experiment
apob_sg1374	chr12_8013081_8013110	TCCAAGTGACATTATACAG	experiment
slc10a1_sg1375	chr12_80956019_80956048	TGGTCCAATGACTTCAGGG	experiment
slc10a1_sg1376	chr12_80958068_80958097	CCAGTGAAAGGCATCAGGG	experiment
slc10a1_sg1377	chr12_80960443_80960472	GGACGTAGGGTACATAGTG	experiment
slc10a1_sg1378	chr12_80960556_80960585	ACAGCAAAGGAATCTACGA	experiment
slc10a1_sg1379	chr12_80967572_80967601	TAACCCTCGGTCCTACCTG	experiment
slc10a1_sg1380	chr12_80967880_80967909	CCCGGTGGCCAAAGCCAGG	experiment
fos_sg1387	chr12_85474959_85474988	GTCACCGTGGGGATAAAGT	experiment
fos_sg1388	chr12_85475099_85475128	GCTGGGGCTTACGCCAGAG	experiment
fos_sg1389	chr12_85475654_85475683	AAGTGCCGGAATCGGAGGA	experiment
fos_sg1390	chr12_85475967_85475996	AGACCTCCAGTCAAATCCA	experiment
fos_sg1391	chr12_85476272_85476301	TGACCACGGGAGTACACAG	experiment
fos_sg1392	chr12_85476372_85476401	CTGCCCTTTCGGTGGGCAG	experiment
ankrd55_sg1411	chr13_112318490_112318519	GGATCCTCCCGAATGACGG	experiment
ankrd55_sg1412	chr13_112344281_112344310	GCTGGTCTGTGCTAAGCCG	experiment
ankrd55_sg1413	chr13_112355930_112355959	TCATTCTGAGCCATCGGCA	experiment
ankrd55_sg1414	chr13_112356045_112356074	AGCCTGCAGGTTACACTCG	experiment
ankrd55_sg1415	chr13_112363511_112363540	AGTACAAGGCGTAGGCCAG	experiment
ankrd55_sg1416	chr13_112367765_112367794	TTCTGCAAAAACAAGAAAG	experiment
il6st_sg1417	chr13_112487849_112487878	CTAAGTACCTTTATCCACG	experiment
il6st_sg1418	chr13_112490564_112490593	TCCGGTCCATTAAGGACAG	experiment
il6st_sg1419	chr13_112497321_112497350	AACTCCCGTATTCGCCACG	experiment
il6st_sg1420	chr13_112497329_112497358	TATTCGCCACGGGGCCCGG	experiment
il6st_sg1421	chr13_112503843_112503872	GTACAGAAGGGCACAGCAG	experiment
il6st_sg1422	chr13_112504264_112504293	CTATGGATCCGAGCAACGG	experiment
ryr2_sg1423	chr13_11595024_11595053	TCGTGGCCAGTGTCTGCAG	experiment
ryr2_sg1424	chr13_11692664_11692693	TACTCATGTCAATAGCACG	experiment
ryr2_sg1425	chr13_11710045_11710074	GGAGCCTGACATGTCCGCG	experiment
ryr2_sg1426	chr13_11750905_11750934	ATGCCCATTGAATGTGCCG	experiment
ryr2_sg1427	chr13_11759827_11759856	CCTCTCACAGGCACAGCGG	experiment
ryr2_sg1428	chr13_11799823_11799852	CGTCACAAAGGGTTCCGTG	experiment
wnk2_sg1459	chr13_49060897_49060926	CGAAGCCCACCCTAGGGGG	experiment
wnk2_sg1460	chr13_49061368_49061397	GGATTACAGTAGTCACAGG	experiment
wnk2_sg1461	chr13_49071002_49071031	TGCACGAGTGGACCTACGG	experiment
wnk2_sg1462	chr13_49076414_49076443	TTGGCACGATGGTCTGACA	experiment
wnk2_sg1463	chr13_49095438_49095467	GAGGAACATTACGACGAGT	experiment
wnk2_sg1464	chr13_49102910_49102939	CGGCAGAGATTCAAAGAGG	experiment
cdhr2_sg1471	chr13_54714001_54714030	TCCGTCAACGCGAACACTG	experiment
cdhr2_sg1472	chr13_54717898_54717927	AGAACTCCCTGATAAACCG	experiment
cdhr2_sg1473	chr13_54718589_54718618	GTCAACTTCATAGGCTACG	experiment
cdhr2_sg1474	chr13_54720134_54720163	ACCTGGATGGGGATGAATG	experiment
cdhr2_sg1475	chr13_54726377_54726406	CACATCCGGGAGCAGCCAG	experiment
cdhr2_sg1476	chr13_54728494_54728523	GTGTTGCCCAACCAGCAGG	experiment
nsd1_sg1477	chr13_55238706_55238735	TATCGCGAATACTACGTAG	experiment
nsd1_sg1478	chr13_55245834_55245863	ATCACGTAAAGAAGAACGG	experiment
nsd1_sg1479	chr13_55247949_55247978	AGGCGCAACCGATTCAGAG	experiment
nsd1_sg1480	chr13_55247968_55247997	TCTCACAAACATTCAGCCG	experiment
nsd1_sg1481	chr13_55282726_55282755	CCCTCGAGGCATCTCGGGG	experiment
nsd1_sg1482	chr13_55313518_55313547	CTGGGAAAAGCCTCACCAG	experiment
cxcl14_sg1483	chr13_56292453_56292482	TGCCTGGAACGAGAAGCGC	experiment
cxcl14_sg1484	chr13_56295832_56295861	CCAAAGTACCCACACTGCG	experiment
cxcl14_sg1485	chr13_56295872_56295901	CTTCTTCACGTCGCTGTAG	experiment
cxcl14_sg1486	chr13_56295897_56295926	AGTGTAAGTGTTCCCGGAA	experiment
cxcl14_sg1487	chr13_56296102_56296131	CACTCACCGTCCACGCGCG	experiment
cxcl14_sg1488	chr13_56296151_56296180	GCCAGCATGAGGCTCCTGG	experiment
lect2_sg1489	chr13_56542766_56542795	CCGGGTAAACTTTCTGCAG	experiment
lect2_sg1490	chr13_56542802_56542831	AAAGGTTCTATCAAAAAGG	experiment
lect2_sg1491	chr13_56545748_56545777	TTTATATTCTAGAACCCAA	experiment
lect2_sg1492	chr13_56546809_56546838	CGTGTGACAGCTATGGCTG	experiment
lect2_sg1493	chr13_56546815_56546844	TCCGGACGTGTGACAGCTA	experiment
lect2_sg1494	chr13_56546861_56546890	TGGCACATATGTTAGCCCA	experiment
idnk_sg1495	chr13_58159865_58159894	TCTCTCCACAGATCCACTG	experiment
idnk_sg1496	chr13_58160172_58160201	GCCGATGATTACCACTCCG	experiment
idnk_sg1497	chr13_58160217_58160246	GGGGTACCACTGAGCGACC	experiment
idnk_sg1497	chr13_58160217_58160246	ATGTTACCTGGTCGCTCAG	experiment
idnk_sg1498	chr13_58160217_58160246	GGGGTACCACTGAGCGACC	experiment
idnk_sg1498	chr13_58160217_58160246	ATGTTACCTGGTCGCTCAG	experiment
idnk_sg1499	chr13_58162853_58162882	CTTAGTAAAATGTCGTGCA	experiment
idnk_sg1500	chr13_58163579_58163608	GATGTCAAACGAGCCGCAG	experiment
hnrnpk_sg1501	chr13_58393749_58393778	CAGACTATTCTTATGCAGG	essential gene
hnrnpk_sg1502	chr13_58394470_58394499	TCCACCACCACCCAGAGGG	essential gene
hnrnpk_sg1503	chr13_58394535_58394564	GGCCACCTCGACCAGGTGG	essential gene
hnrnpk_sg1504	chr13_58394561_58394590	ATGATATGAGCCCTCGTCG	essential gene
hnrnpk_sg1505	chr13_58395161_58395190	TACCTCAGATATAAGGTCA	essential gene
hnrnpk_sg1506	chr13_58397739_58397768	TGTTGGGACATACCGCTCG	essential gene
fbp1_sg1513	chr13_62864966_62864995	GAAGCACAAAGCCAAGTGA	experiment
fbp1_sg1514	chr13_62868990_62869019	CATCAATGAGTATCTCCAG	experiment
fbp1_sg1515	chr13_62869036_62869065	ACATCTACAGCCTTAATGA	experiment
fbp1_sg1516	chr13_62871199_62871228	ATGGCAAGGACCAACATGG	experiment
fbp1_sg1517	chr13_62875194_62875223	ACAAGAACACAGGTAGCGT	experiment
fbp1_sg1518	chr13_62875270_62875299	GGCTCAACCAATGTGACTG	experiment
tert_sg1537	chr13_73627401_73627430	CGCAACGAGAGAAACGTGC	experiment
tert_sg1538	chr13_73627465_73627494	CTACGCACGCTACTAGTGA	experiment
tert_sg1539	chr13_73627666_73627695	ACAGAGGGCCAGATATCCG	experiment
tert_sg1540	chr13_73627953_73627982	AGTCCTGCTCGGTCCCCCG	experiment
tert_sg1541	chr13_73628193_73628222	CTCCAGCCTAACTTGACTG	experiment
tert_sg1542	chr13_73636391_73636420	CAGCATGCTCAACTATGAG	experiment
slc6a19_sg1543	chr13_73681721_73681750	CTTGTAGATGGCAAAGCAG	experiment
slc6a19_sg1544	chr13_73686074_73686103	CAGTCATCAAAGCGCTCAG	experiment
slc6a19_sg1545	chr13_73689121_73689150	GCTGAGCAACCCCAACACG	experiment
slc6a19_sg1546	chr13_73689712_73689741	CCGTGGCATCGAGACCACT	experiment
slc6a19_sg1547	chr13_73692987_73693016	TCGGTCAGAGGCTACGCAA	experiment
slc6a19_sg1548	chr13_73700542_73700571	GAGGTCATTGAAAAGGAAG	experiment
adgrv1_sg1549	chr13_81476651_81476680	GATCTGCCGGAGTTATCCG	experiment
adgrv1_sg1550	chr13_81481388_81481417	AGCTTAAAAGTCCAAGAGG	experiment
adgrv1_sg1551	chr13_81503962_81503991	TTGAAGTGAATGAAACCGA	experiment
adgrv1_sg1552	chr13_81520736_81520765	CATCCGAATACTTCCGCTG	experiment
adgrv1_sg1553	chr13_81528858_81528887	GACACGTTGAGGATCGACA	experiment
adgrv1_sg1554	chr13_81566391_81566420	ATGGTGTAATACGAACTCG	experiment
vcan_sg1555	chr13_89685146_89685175	CAAACCCATGCCTCAACGG	experiment
vcan_sg1556	chr13_89691835_89691864	ATGTCTAGTACAGTACTCG	experiment
vcan_sg1557	chr13_89703964_89703993	GTTAATTATAGTAGCACGC	experiment
vcan_sg1558	chr13_89705318_89705347	TTCCATGGATGTTACTAAG	experiment
vcan_sg1559	chr13_89711034_89711063	AAAGTGGAGATTTAGGCAG	experiment
vcan_sg1560	chr13_89721853_89721882	GCTTGTTTGGATATCGGGG	experiment
acot12_sg1561	chr13_91741636_91741665	CTACCCGCCAGGCAAGCGG	experiment
acot12_sg1562	chr13_91770159_91770188	TTCCGTGATGGTTTGCGTG	experiment
acot12_sg1563	chr13_91770837_91770866	GGGATGCCCATGACACAGG	experiment
acot12_sg1564	chr13_91770895_91770924	GGCGGTCTCCAACTGTGGA	experiment
acot12_sg1565	chr13_91771780_91771809	GAGAAAAGCGCTGTTGATG	experiment
acot12_sg1566	chr13_91772455_91772484	CACGGAGGAGAATTCGCCT	experiment
bhmt_sg1573	chr13_93620086_93620115	GGACATGCACACCAAACCC	experiment
bhmt_sg1574	chr13_93621551_93621580	CAGTTCACGCCGACAATGG	experiment
bhmt_sg1575	chr13_93625289_93625318	GTGGACTTCCTCATTGCAG	experiment
bhmt_sg1576	chr13_93625436_93625465	TGTGACATTGCACGGCAAG	experiment
bhmt_sg1577	chr13_93633223_93633252	GCGTGTACCAACCTGCCTC	experiment
bhmt_sg1578	chr13_93633234_93633263	CCTGCCTCAGGATGCTCCA	experiment
crhbp_sg1585	chr13_95436435_95436464	TAAGGGCATCATCTTGGAG	experiment
crhbp_sg1586	chr13_95436506_95436535	GTGTTCTCTTAGAAACCTG	experiment
crhbp_sg1587	chr13_95443792_95443821	TTCTTCATCGGCGAACCCG	experiment
crhbp_sg1588	chr13_95444167_95444196	CAACTCACGCAGAGCCCGT	experiment
crhbp_sg1589	chr13_95444237_95444266	AGGAGAGGGTCGTAGACCG	experiment
crhbp_sg1590	chr13_95444247_95444276	CTCCAGGTGCAAGAAGCCG	experiment
slain1_sg1591	chr14_103650714_103650743	CCGGCTTGGAGTAGACGAA	experiment
slain1_sg1592	chr14_103650723_103650752	TTCGTCTACTCCAAGCCGG	experiment
slain1_sg1593	chr14_103650782_103650811	GACCGCAGGGACCCCGCCG	experiment
slain1_sg1594	chr14_103656974_103657003	ATCCCCGAGTCCTTTGCAG	experiment
slain1_sg1595	chr14_103685740_103685769	AGGATGACTCTATATCCAT	experiment
slain1_sg1596	chr14_103688222_103688251	TTTGGAAAGGTGAACACCT	experiment
slitrk6_sg1597	chr14_110750334_110750363	TATAAGAAGAAAAAAGTAG	experiment
slitrk6_sg1598	chr14_110750931_110750960	TTGTATCTTGAGTACAATG	experiment
slitrk6_sg1599	chr14_110751373_110751402	TGTATTCTTGCTTGATAGG	experiment
slitrk6_sg1600	chr14_110751501_110751530	GTACACTCCCTTTGAAAGG	experiment
slitrk6_sg1601	chr14_110751606_110751635	CAATTGGAGGACAATAAGT	experiment
slitrk6_sg1602	chr14_110752065_110752094	TTAAGTGGAAAGGTCGTGA	experiment
cldn10_sg1609	chr14_118855011_118855040	CCCGAGATGGAGACTACGA	experiment
cldn10_sg1610	chr14_118855143_118855172	TCTGCGTTACCGATTCCAC	experiment
cldn10_sg1611	chr14_118855152_118855181	TTGCAGTTGGCGACACCGG	experiment
cldn10_sg1612	chr14_118861712_118861741	AGAGGACTAATGATCGCTG	experiment
cldn10_sg1613	chr14_118861732_118861761	AATGGAACCGAAAAATCCC	experiment
cldn10_sg1614	chr14_118861776_118861805	TGAAATGTACCAAAGTCGG	experiment
kat6b_sg1627	chr14_21517159_21517188	TGCGTAGATCATTACACGG	experiment
kat6b_sg1628	chr14_21628847_21628876	CCCGAACTCTATTACTGAG	experiment
kat6b_sg1629	chr14_21662417_21662446	CTGTGGCTTAGTCAACCGA	experiment
kat6b_sg1630	chr14_21664479_21664508	AAGGGGTCGTAAACGCAGG	experiment
kat6b_sg1631	chr14_21668562_21668591	CTCCCGTTCCATCCCCACG	experiment
kat6b_sg1632	chr14_21669242_21669271	TCGGAGTCAATTTCCACAG	experiment
cacna1d_sg1645	chr14_30042783_30042812	CAAGAACAGCGACAAGCAG	experiment
cacna1d_sg1646	chr14_30096964_30096993	ATCATGTATTCGAAAGGCG	experiment
cacna1d_sg1647	chr14_30100728_30100757	CAGCGCCATCATAGCCGAA	experiment
cacna1d_sg1648	chr14_30124896_30124925	GAACCGGTTCAATCGCAGG	experiment
cacna1d_sg1649	chr14_30178647_30178676	ATGGCACGGAATGTAGGAG	experiment
cacna1d_sg1650	chr14_30353329_30353358	TGGTCCCCTCCTCTAGCGG	experiment
pbrm1_sg1651	chr14_31027524_31027553	CATTAGGGCTCCAAAGCGG	experiment
pbrm1_sg1652	chr14_31032409_31032438	CAAGCAGCTTTATACTCAG	experiment
pbrm1_sg1653	chr14_31046333_31046362	ATAAAAGAGCAGTCCAAGG	experiment
pbrm1_sg1654	chr14_31061712_31061741	AATGCCAGGCACTACAATG	experiment
pbrm1_sg1655	chr14_31067842_31067871	TAATGTCAAATGTAAGGGG	experiment
pbrm1_sg1656	chr14_31074888_31074917	AAACACTTGCATAACGATG	experiment
bap1_sg1657	chr14_31252954_31252983	CAAATGGATCGAAGAGCGC	experiment
bap1_sg1658	chr14_31252975_31253004	CACCAACGTAGAAACCTTG	experiment
bap1_sg1659	chr14_31254241_31254270	CAGCTATGTGCCTATCACA	experiment
bap1_sg1660	chr14_31255136_31255165	CAGGATTAAGTATGAGACC	experiment
bap1_sg1661	chr14_31255633_31255662	CCTGTCTGAGTGCACTCAG	experiment
bap1_sg1662	chr14_31258766_31258795	TGGGCGGCTTCACAAGCAG	experiment
gdf2_sg1675	chr14_33941393_33941422	AGTCGATCATGTACTGGGG	experiment
gdf2_sg1676	chr14_33941396_33941425	ACAAGTCGATCATGTACTG	experiment
gdf2_sg1677	chr14_33944670_33944699	ATATCGACAGCTGCCACGG	experiment
gdf2_sg1678	chr14_33944677_33944706	TGAAAGGGGAAGTCCTCCG	experiment
gdf2_sg1679	chr14_33944858_33944887	GACTTGGGACCAGGCCACG	experiment
gdf2_sg1680	chr14_33944979_33945008	ACAAACAAAAATAAGCTCG	experiment
anxa8_sg1681	chr14_34090640_34090669	CAAGAGGAGCAATGTGCAG	experiment
anxa8_sg1681	chr14_34090640_34090669	CAAGAGGAGCAATGTGCAG	experiment
anxa8_sg1682	chr14_34091796_34091825	TGACTTTAAGGTCTCAGTG	experiment
anxa8_sg1682	chr14_34091796_34091825	TGACTTTAAGGTCTCAGTG	experiment
anxa8_sg1683	chr14_34091866_34091895	TACCCGCCATACAGCTACG	experiment
anxa8_sg1683	chr14_34091866_34091895	TACCCGCCATACAGCTACG	experiment
anxa8_sg1684	chr14_34092586_34092615	CAGCTGAGAGAGATAATGA	experiment
anxa8_sg1684	chr14_34092586_34092615	CAGCTGAGAGAGATAATGA	experiment
anxa8_sg1685	chr14_34093414_34093443	CACGAGTGGCTATCTGGAG	experiment
anxa8_sg1685	chr14_34093414_34093443	CACGAGTGGCTATCTGGAG	experiment
anxa8_sg1686	chr14_34094391_34094420	TTCTAGGCCCTGCATGAAG	experiment
anxa8_sg1686	chr14_34094391_34094420	TTCTAGGCCCTGCATGAAG	experiment
gprin2_sg1687	chr14_34194974_34195003	GTGGAATTTCATCCCACAC	experiment
gprin2_sg1688	chr14_34195102_34195131	TGCAAAGCAGAGCTGCCGG	experiment
gprin2_sg1689	chr14_34195279_34195308	GAGCTGAGTCACTCTGCAG	experiment
gprin2_sg1690	chr14_34195410_34195439	TACATAGTACCCAGACCCG	experiment
gprin2_sg1691	chr14_34195500_34195529	TTGGTAATGTGTCTACCAT	experiment
gprin2_sg1692	chr14_34195609_34195638	CCCCGGATCCTGCAGGAGG	experiment
ear1_sg1693	chr14_43819103_43819132	CTGTCATAATAGTTCATCT	experiment
ear1_sg1694	chr14_43819152_43819181	GTGTGTGTGGAAATCCAAG	experiment
ear1_sg1695	chr14_43819215_43819244	GGGCTAGAAGAACATGTAA	experiment
ear1_sg1696	chr14_43819234_43819263	GAAATGATGCGTATTAACA	experiment
ear1_sg1697	chr14_43819280_43819309	GGTATTATTATTGATATGC	experiment
ear1_sg1698	chr14_43819313_43819342	CTGGGAAGGGGTTTGACCC	experiment
ear10_sg1699	chr14_43922996_43923025	TTTAGCTTGGTATCTGCAT	experiment
ear10_sg1700	chr14_43923026_43923055	CTGTAACATCACCAGTTGG	experiment
ear10_sg1701	chr14_43923174_43923203	GGTTTAGAAGAACATGTAA	experiment
ear10_sg1702	chr14_43923263_43923292	GGGACAAACCACTTCCCAG	experiment
ear10_sg1703	chr14_43923279_43923308	GTGGTTTGTCCCAGGCATG	experiment
ear10_sg1704	chr14_43923314_43923343	AAGTCCTAGCAGCAGCAGG	experiment
ear2_sg1705	chr14_44102915_44102944	GACAAGTCCTAGCAGCAGC	experiment
ear2_sg1706	chr14_44102963_44102992	GGGACAAACCCCTTCCCAG	experiment
ear2_sg1707	chr14_44102965_44102994	ATGGCAAACCACTGGGAAG	experiment
ear2_sg1708	chr14_44103165_44103194	TGTCATAATAGTTCATCTC	experiment
ear2_sg1709	chr14_44103306_44103335	GACAGTCCCATGTATCCAG	experiment
ear2_sg1709	chr14_44103306_44103335	CTGGAACCACTGGATACAT	experiment
ear2_sg1710	chr14_44103306_44103335	GACAGTCCCATGTATCCAG	experiment
ear2_sg1710	chr14_44103306_44103335	CTGGAACCACTGGATACAT	experiment
rnase2b_sg1711	chr14_51162492_51162521	GACAAGTCCCAGCAGCAGC	experiment
rnase2b_sg1712	chr14_51162513_51162542	CTGGCATGAGACAAGCGTT	experiment
rnase2b_sg1713	chr14_51162584_51162613	GCATCATCACATTTGGGAG	experiment
rnase2b_sg1714	chr14_51162597_51162626	CAAATGTGATGATGCAATG	experiment
rnase2b_sg1715	chr14_51162617_51162646	GGGTCGTTAACAAGTATAC	experiment
rnase2b_sg1716	chr14_51162774_51162803	TATCTGTAAACTCACAAAA	experiment
ear14_sg1717	chr14_51203717_51203746	GACAAGTCCCAACAGCAGC	experiment
ear14_sg1718	chr14_51203749_51203778	AGGATTTGTGCCTGGCATG	experiment
ear14_sg1719	chr14_51203788_51203817	GTGCTATTATAGATATACT	experiment
ear14_sg1720	chr14_51203813_51203842	CATTACAGCATCACATCGG	experiment
ear14_sg1721	chr14_51203905_51203934	CTGATGTTGTTGCTGTGTG	experiment
ear14_sg1722	chr14_51204105_51204134	GACACTCCCATCTATCCAG	experiment
rnase2a_sg1723	chr14_51255566_51255595	ATCTGTATACTCACAACTC	experiment
rnase2a_sg1724	chr14_51255657_51255686	ACGTGGATTATGACACACA	experiment
rnase2a_sg1725	chr14_51255724_51255753	GGGCCGTTAACAGTTACAC	experiment
rnase2a_sg1726	chr14_51255752_51255781	GCATTGCATCATCACATCG	experiment
rnase2a_sg1727	chr14_51255796_51255825	TGGATGTCAAACCACCGGG	experiment
rnase2a_sg1728	chr14_51255849_51255878	GACATGTCCCAGCAGCAGC	experiment
ear6_sg1729	chr14_51854076_51854105	GTAGCAAACCACTGGGATG	experiment
ear6_sg1730	chr14_51854122_51854151	CATTTCAACATTACATTGG	experiment
ear6_sg1731	chr14_51854163_51854192	TGCATAGACCAAGATGTAA	experiment
ear6_sg1732	chr14_51854226_51854255	GTGTGTGTAGCAATCCAAG	experiment
ear6_sg1733	chr14_51854234_51854263	TGTCGCTGCACAAGCCACT	experiment
ear6_sg1734	chr14_51854354_51854383	TACCAAACAAAGGGATCAG	experiment
tppp2_sg1735	chr14_51918807_51918836	TCCAAAGACAGCGAATCGA	experiment
tppp2_sg1736	chr14_51918890_51918919	AAGACTGTGATATCATGGA	experiment
tppp2_sg1737	chr14_51919362_51919391	AACTTTCAACAGTTTCAAG	experiment
tppp2_sg1738	chr14_51919397_51919426	GGGCCAAAAGCGCTTCAAG	experiment
tppp2_sg1739	chr14_51919413_51919442	AAGGGGAAGAACCCAGATG	experiment
tppp2_sg1740	chr14_51919474_51919503	CTACTCACAGTGACACCGG	experiment
fitm1_sg1747	chr14_55575821_55575850	GTAGAGGCGCCGTAAGCAA	experiment
fitm1_sg1748	chr14_55575910_55575939	GGACGATCTTCGCTAGCCA	experiment
fitm1_sg1749	chr14_55576463_55576492	AGGTCCTCGATGAGTAGGA	experiment
fitm1_sg1750	chr14_55576510_55576539	CATGCAGCAATAGGCCCTG	experiment
fitm1_sg1751	chr14_55576623_55576652	GGCTTCCTCAGCCATGAGG	experiment
fitm1_sg1752	chr14_55576643_55576672	AGGTACTTGGCAAACACAG	experiment
mrpl57_sg1765	chr14_57826563_57826592	GTGGATCGGGAAGCACCGG	essential gene
mrpl57_sg1766	chr14_57826586_57826615	TCCTTCGCTTGGAAAGACA	essential gene
mrpl57_sg1767	chr14_57826591_57826620	ACCGTGTCTTTCCAAGCGA	essential gene
mrpl57_sg1768	chr14_57826615_57826644	AGCATGATCCGTCGCCTGG	essential gene
mrpl57_sg1769	chr14_57826644_57826673	GGGCATGCTGAGCCAGTAG	essential gene
mrpl57_sg1770	chr14_57826726_57826755	TTTGAAGCCATCAAGGCAG	essential gene
scara5_sg1783	chr14_65689765_65689794	AGGTCCATGTCACAAACGG	experiment
scara5_sg1784	chr14_65730532_65730561	AGCGCCTTCAAGTCATCTG	experiment
scara5_sg1785	chr14_65731154_65731183	GGAACACTCCATCGCCTTG	experiment
scara5_sg1786	chr14_65743330_65743359	ACTTGAGAACCCAAACAGG	experiment
scara5_sg1787	chr14_65743732_65743761	GTGAAGAAAAGCATCAAAG	experiment
scara5_sg1788	chr14_65744654_65744683	TTGGGTCAAGGACCTGCAG	experiment
adra1a_sg1789	chr14_66637868_66637897	TTCTGCAACATCTGGGCGG	experiment
adra1a_sg1790	chr14_66638096_66638125	ACCATCTGCCAAATCAATG	experiment
adra1a_sg1791	chr14_66638183_66638212	ATGTACTGTCGAGTCTACG	experiment
adra1a_sg1792	chr14_66638295_66638324	ATGTCCCTGCAGAAGGCAG	experiment
adra1a_sg1793	chr14_66638437_66638466	CTCACCAATGGGCATCACG	experiment
adra1a_sg1794	chr14_66732552_66732581	AGTGAGTCAAAATACACAG	experiment
rb1_sg1801	chr14_73198558_73198587	TGCAGTAAACATCTCCCAG	experiment
rb1_sg1802	chr14_73213024_73213053	TTCTGAGTATGGAAGGCTG	experiment
rb1_sg1803	chr14_73216673_73216702	CAGTATGGTTACCCTGGAG	experiment
rb1_sg1804	chr14_73262660_73262689	AAGTACGTTCAGAATCCAC	experiment
rb1_sg1805	chr14_73265538_73265567	GAGAAGTTTGCTAACGCTG	experiment
rb1_sg1806	chr14_73280150_73280179	AATGATACGAGGATTATCG	experiment
tnfsf11_sg1807	chr14_78278901_78278930	TTAAGCAACGGAAAACTAA	experiment
tnfsf11_sg1808	chr14_78278948_78278977	CCTCTTGGTACCACGATCG	experiment
tnfsf11_sg1809	chr14_78278954_78278983	CCTCGATCGTGGTACCAAG	experiment
tnfsf11_sg1810	chr14_78299899_78299928	GATTTGCAGGACTCGACTC	experiment
tnfsf11_sg1811	chr14_78307660_78307689	TTCCTGTACTTTCGAGCGC	experiment
tnfsf11_sg1812	chr14_78307805_78307834	ACCCTCGTGTGGGACGCCG	experiment
dnase1l3_sg1813	chr14_7974090_7974119	TCATGGGTGATTTCAACGC	experiment
dnase1l3_sg1814	chr14_7977126_7977155	CACGGATGTGAGAAGCCAG	experiment
dnase1l3_sg1815	chr14_7977192_7977221	CTCGGGAGTTGTGTGCAAG	experiment
dnase1l3_sg1816	chr14_7983044_7983073	ATGGTCTCACCAGTAAAGG	experiment
dnase1l3_sg1817	chr14_7983107_7983136	ACTACCATGACTATCAGGA	experiment
dnase1l3_sg1818	chr14_7984066_7984095	CACACTCACTTGTAGACGA	experiment
pcdh9_sg1837	chr14_93015539_93015568	AGTCCTATAAGCAAGCAGG	experiment
pcdh9_sg1838	chr14_93887271_93887300	TTCTGAAAACAACCGACGT	experiment
pcdh9_sg1839	chr14_93887634_93887663	GGGACTTATAATGTACCTG	experiment
pcdh9_sg1840	chr14_93888050_93888079	GTGATGAAAATCAAAGTGG	experiment
pcdh9_sg1841	chr14_93888491_93888520	TACTCGATACTTTCACCAG	experiment
pcdh9_sg1842	chr14_93888493_93888522	CTCGATACTTTCACCAGAG	experiment
dach1_sg1843	chr14_97915840_97915869	ACCATTGCAAATATGGCGG	experiment
dach1_sg1844	chr14_97915843_97915872	AGCACCATTGCAAATATGG	experiment
dach1_sg1845	chr14_98168600_98168629	CGGTTGGAGATCACGCCGG	experiment
dach1_sg1846	chr14_98168714_98168743	AAAGTGGCTTCCTTTACGG	experiment
dach1_sg1847	chr14_98169149_98169178	GAGTTGGCCCAGACGACGC	experiment
dach1_sg1848	chr14_98169151_98169180	GTTGGCCCAGACGACGCCG	experiment
amhr2_sg1861	chr15_102445893_102445922	GGCAGCGGATACCCTTGGG	experiment
amhr2_sg1862	chr15_102446729_102446758	CAACACGAGAAACATTCCC	experiment
amhr2_sg1863	chr15_102452170_102452199	CTCAGTACACGAGCGACTG	experiment
amhr2_sg1864	chr15_102452448_102452477	GATAGGTCATGCGCCATCG	experiment
amhr2_sg1865	chr15_102452518_102452547	TGGCCCCTACTCAACCCCG	experiment
amhr2_sg1866	chr15_102454300_102454329	GCCCCGTGAGGGTAAGCCA	experiment
ppp1r1a_sg1867	chr15_103532427_103532456	CTAGGGCAACAGAAGCAAG	experiment
ppp1r1a_sg1868	chr15_103532444_103532473	CGATGGTTGAACATCACCT	experiment
ppp1r1a_sg1869	chr15_103533027_103533056	GATGCCAAACCTTTCATGG	experiment
ppp1r1a_sg1870	chr15_103533065_103533094	GTCAATGTCTCCACGGCAA	experiment
ppp1r1a_sg1871	chr15_103533453_103533482	CACCTTGAGAAGTGAGTTG	experiment
ppp1r1a_sg1872	chr15_103537799_103537828	GAGCCTCACCTGGACCCGG	experiment
agxt2_sg1873	chr15_10373678_10373707	AGCACACGGCTGTAGGCCA	experiment
agxt2_sg1874	chr15_10377369_10377398	TCCAGGAAGGTAAGTGCAG	experiment
agxt2_sg1875	chr15_10377401_10377430	AGAACTTGTATGCCACAGG	experiment
agxt2_sg1876	chr15_10388187_10388216	CTGCTGCCAAGCTAAAGAA	experiment
agxt2_sg1877	chr15_10388829_10388858	CGCTCTCGGACCAACGCAA	experiment
agxt2_sg1878	chr15_10409458_10409487	TCTTCGTGACACACATCGG	experiment
dnah5_sg1879	chr15_28272135_28272164	CAGACGCTGAACAAAGCCG	experiment
dnah5_sg1880	chr15_28312281_28312310	CTGATCGAGATTACCACGA	experiment
dnah5_sg1881	chr15_28343645_28343674	AAGAATAGGACTCCAGTCG	experiment
dnah5_sg1882	chr15_28372283_28372312	GGTGGTTAAGGGATGCGAT	experiment
dnah5_sg1883	chr15_28444105_28444134	ATGGGAGAAAACTATGCAG	experiment
dnah5_sg1884	chr15_28448326_28448355	AAGCCCATGCTATATGCGG	experiment
ctnnd2_sg1885	chr15_30646883_30646912	GAGTAGTAGAGCGCCGCGG	experiment
ctnnd2_sg1886	chr15_30646949_30646978	CGCTGACCACCACGCAGGG	experiment
ctnnd2_sg1887	chr15_30669505_30669534	AGGGGGCTTCTGATAGACA	experiment
ctnnd2_sg1888	chr15_30683364_30683393	CTGTACGGAGAGTCAACGG	experiment
ctnnd2_sg1889	chr15_30775210_30775239	GACAATAAAATTAAGGCAG	experiment
ctnnd2_sg1890	chr15_30881219_30881248	AGCAGTGAGATCGATAGCA	experiment
ghr_sg1891	chr15_3319772_3319801	CTCACATAACCACACGAGG	experiment
ghr_sg1892	chr15_3320097_3320126	CAAGGCAATACCCAGCGGG	experiment
ghr_sg1893	chr15_3328001_3328030	CTGAGGAAATATTACACGG	experiment
ghr_sg1894	chr15_3333492_3333521	TCCAGTTGAGGCCAATGGG	experiment
ghr_sg1895	chr15_3341062_3341091	ATTGCTCATGAATGGACCC	experiment
ghr_sg1896	chr15_3388664_3388693	TTGATTCTTTGCAGAACTG	experiment
vps13b_sg1903	chr15_35534323_35534352	GGCAGTAGTCCATGTACTG	experiment
vps13b_sg1904	chr15_35709147_35709176	AAGTGGATACATTTGATGG	experiment
vps13b_sg1905	chr15_35709177_35709206	AAACCTCTTCCCGATACAG	experiment
vps13b_sg1906	chr15_35770739_35770768	GTCCATACTACCCAAATCG	experiment
vps13b_sg1907	chr15_35841570_35841599	AAACACTGCAATACAAGCG	experiment
vps13b_sg1908	chr15_35914863_35914892	CATATGAGGGATTGACCCG	experiment
grhl2_sg1909	chr15_37279353_37279382	AAGCCCAGATCAATTTGAG	experiment
grhl2_sg1910	chr15_37279550_37279579	CGCGGGGATAGTGCACCGG	experiment
grhl2_sg1911	chr15_37279551_37279580	GCGCGGGGATAGTGCACCG	experiment
grhl2_sg1912	chr15_37288188_37288217	GGTACATTTCAGTACACCC	experiment
grhl2_sg1913	chr15_37328286_37328315	TGTCGATCTGAATCATCAG	experiment
grhl2_sg1914	chr15_37344726_37344755	AAGAAGAAAACGTAAAACG	experiment
ubr5_sg1915	chr15_38000638_38000667	CATTCGGAACCCACAGCAG	experiment
ubr5_sg1916	chr15_38002602_38002631	ATGAGGTTTCTACGATCTG	experiment
ubr5_sg1917	chr15_38004323_38004352	CTGTTCTTAGTACAGACCG	experiment
ubr5_sg1918	chr15_38008008_38008037	CTTACAGCTGACATAAACG	experiment
ubr5_sg1919	chr15_38018405_38018434	CAATGGCCAAGGATTGCAT	experiment
ubr5_sg1920	chr15_38037944_38037973	TCTACGTTTACGGGAGCGG	experiment
plcxd3_sg1921	chr15_4375784_4375813	GGATGGCTAAATTGGTGAG	experiment
pkhd1l1_sg1922	chr15_44495581_44495610	TGTAAACATCAGAATCTGG	experiment
pkhd1l1_sg1923	chr15_44511583_44511612	AGAGGAAATAATTGGCCAG	experiment
pkhd1l1_sg1924	chr15_44512909_44512938	AAGAGGTTGCTTTCCACGG	experiment
pkhd1l1_sg1925	chr15_44514891_44514920	CAGTTACCACAATAAAGGA	experiment
pkhd1l1_sg1926	chr15_44545477_44545506	GGAAGAATAGAATACGTAG	experiment
pkhd1l1_sg1927	chr15_44569947_44569976	TACTGTGCCAGATAAACAG	experiment
plcxd3_sg1928	chr15_4516741_4516770	GTGAAGCTCATCGTCTGAG	experiment
plcxd3_sg1929	chr15_4516796_4516825	GGGCTTGGTGGAAATTCGA	experiment
plcxd3_sg1930	chr15_4517049_4517078	GTGAGTCTAAAGTACCTAT	experiment
plcxd3_sg1931	chr15_4517306_4517335	CAGAGAAACAATCACAGAG	experiment
plcxd3_sg1932	chr15_4574844_4574873	TATGTCTTCAATGAAGGAG	experiment
c6_sg1933	chr15_4731781_4731810	TGGAACCCAGAGCAGACAG	experiment
c6_sg1934	chr15_4735174_4735203	ATGGTTGAAAGGTCACCAG	experiment
c6_sg1935	chr15_4781941_4781970	AGCTGTCTGAAAAATATGG	experiment
csmd3_sg1936	chr15_47820387_47820416	TACCCCAAAAATTACAGTG	experiment
c6_sg1937	chr15_4789541_4789570	GTGCCCTTCTCCCAAGCCA	experiment
csmd3_sg1938	chr15_47914065_47914094	CATCTGCAACAAATAACGA	experiment
c6_sg1939	chr15_4792684_4792713	ATGCAGTGGATGGAAACTG	experiment
csmd3_sg1940	chr15_47970112_47970141	GAAATCGTGACCATATCGA	experiment
csmd3_sg1941	chr15_47970123_47970152	CATATCGACGGCCATGGAC	experiment
c6_sg1942	chr15_4798332_4798361	TTGAGCTGACATGCCCCAG	experiment
csmd3_sg1943	chr15_48313897_48313926	CTGGATCCCAACACACCCG	experiment
csmd3_sg1944	chr15_48359307_48359336	AGCACTAAATCCTCGGTAG	experiment
c7_sg1945	chr15_5005200_5005229	ATGTGGAGAAGACTTACAG	experiment
c7_sg1946	chr15_5012009_5012038	TGTCTCCACAACAATAGCG	experiment
c7_sg1947	chr15_5031971_5032000	ATACTGATCGATTAACCGT	experiment
c7_sg1948	chr15_5045717_5045746	TCAACACCAAAAGTTTCGG	experiment
c7_sg1949	chr15_5046873_5046902	TAAGTTCTATGTTGGGAGG	experiment
c7_sg1950	chr15_5049585_5049614	AATCCTGCAAACCTGAACG	experiment
colec10_sg1951	chr15_54410904_54410933	CCATTTCACCAGGACCTAA	experiment
colec10_sg1952	chr15_54439183_54439212	GACTTGCCAATATTACCCT	experiment
colec10_sg1953	chr15_54459729_54459758	TACCATCTGTGATTGTGGC	experiment
colec10_sg1954	chr15_54459742_54459771	TGTGGCAGGTACCGGAAAG	experiment
colec10_sg1955	chr15_54462206_54462235	CCTCCTCGCAGTTATAGCA	experiment
colec10_sg1956	chr15_54462346_54462375	GCGACATAGTCAGCAATAA	experiment
a1bg_sg1957	chr15_60918125_60918154	AGGGCCACCACCCAAGCCA	experiment
a1bg_sg1958	chr15_60920297_60920326	GATGTGCCAGGTTGCAATG	experiment
a1bg_sg1959	chr15_60920770_60920799	GGCAGGTGAATGTCAACAG	experiment
a1bg_sg1960	chr15_60920864_60920893	CAAGTCCGACTTGAGACAC	experiment
a1bg_sg1961	chr15_60920895_60920924	CGAGCTGATCCAGAACGGG	experiment
a1bg_sg1962	chr15_60920938_60920967	AAATCAACTGCACACACCA	experiment
c9_sg1963	chr15_6445422_6445451	CCCAAGGCAAAGATGGCAA	experiment
c9_sg1964	chr15_6458898_6458927	TTCCCATTAAACTGTCCGA	experiment
c9_sg1965	chr15_6459519_6459548	TGCAGGCAGGTGCATAAAG	experiment
c9_sg1966	chr15_6459644_6459673	CAGAGCTGGGACTAACAGC	experiment
c9_sg1967	chr15_6467384_6467413	TACAACGGACTCTGTGACC	experiment
c9_sg1968	chr15_6497001_6497030	AAGAAGCAAAATTTGGAAA	experiment
lifr_sg1975	chr15_7169232_7169261	GACGATGTGTACGGAACGG	experiment
lifr_sg1976	chr15_7173437_7173466	ATTTGCACGCCTAACCGGT	experiment
lifr_sg1977	chr15_7178843_7178872	GTTTCGTGTTCATTGAACG	experiment
lifr_sg1978	chr15_7181859_7181888	CACAGTAGAGCAAGCGGTG	experiment
lifr_sg1979	chr15_7190740_7190769	GAGGAAATAACGAACCCCG	experiment
lifr_sg1980	chr15_7190818_7190847	CAGCCGCAAGCCAAAGCAG	experiment
lypd2_sg1981	chr15_74732388_74732417	TGGATGGGGCACCCAGCCT	experiment
lypd2_sg1982	chr15_74732421_74732450	CATAGGTCAGAATTGCAGC	experiment
lypd2_sg1983	chr15_74732461_74732490	CAATGCCATCCACATCCGA	experiment
lypd2_sg1984	chr15_74733000_74733029	GGTTTCATTGATGTGGCAG	experiment
lypd2_sg1985	chr15_74733043_74733072	GCACTCACAGGATTCGCAC	experiment
lypd2_sg1986	chr15_74734222_74734251	TGCTCACCAAGCTCCCCGA	experiment
ly6e_sg1987	chr15_74957834_74957863	GAAGGGCTGCCAACAGCAC	experiment
ly6e_sg1988	chr15_74958268_74958297	GTACATGAGAAGCACATCA	experiment
ly6e_sg1989	chr15_74958305_74958334	GAACAATATAAACTGCCTG	experiment
ly6e_sg1990	chr15_74958360_74958389	ATCACGTTATCTGCCGCTG	experiment
ly6e_sg1991	chr15_74958367_74958396	TACTCACCAAAGCCCGCAG	experiment
ly6e_sg1992	chr15_74958504_74958533	TTGGCTACACCCTGAACAA	experiment
cyc1_sg1999	chr15_76343661_76343690	GTCCCGGCAGCTTCCATTG	essential gene
cyc1_sg2000	chr15_76344368_76344397	GCTAGCCCTGCACCCCCCG	essential gene
cyc1_sg2001	chr15_76344449_76344478	GCTACCCATGGTCTCATCG	essential gene
cyc1_sg2002	chr15_76344620_76344649	CGCCACATAATCCATGCTG	essential gene
cyc1_sg2003	chr15_76344660_76344689	GTGGGAGTGTGCTACACGG	essential gene
cyc1_sg2004	chr15_76344939_76344968	AGCTCGAACGATGTAGCTG	essential gene
myh9_sg2005	chr15_77769807_77769836	CTGCAGGTCAAGTTCAGCG	experiment
myh9_sg2006	chr15_77783473_77783502	GGACTATAAAGCTGACGAG	experiment
myh9_sg2007	chr15_77788976_77789005	ATGTGACCGACTTCACCAG	experiment
myh9_sg2008	chr15_77792242_77792271	CTGGTACTCACGAATCGAG	experiment
myh9_sg2009	chr15_77807922_77807951	GATGTACAAGGGCAAGAAG	experiment
myh9_sg2010	chr15_77812882_77812911	CAAGGAGCGATACTACTCA	experiment
pvalb_sg2011	chr15_78202524_78202553	AAAAGTGGCTTCATTGAGG	experiment
pvalb_sg2012	chr15_78202538_78202567	TTCTGGACAAAGACAAAAG	experiment
pvalb_sg2013	chr15_78202578_78202607	AAGAAAAAGAACCCGGATG	experiment
pvalb_sg2014	chr15_78202600_78202629	TTTCTTCAGGCCCACCATC	experiment
pvalb_sg2015	chr15_78204089_78204118	AGGACATCAAGAAGGCGAT	experiment
pvalb_sg2016	chr15_78204108_78204137	ACAGACGTGCTCAGCGCTG	experiment
tmprss6_sg2017	chr15_78446237_78446266	CTTGATCCCGTCACACGCA	experiment
tmprss6_sg2018	chr15_78452522_78452551	CGATGCCTACGCACTGAGG	experiment
tmprss6_sg2019	chr15_78452525_78452554	GTTCGATGCCTACGCACTG	experiment
tmprss6_sg2020	chr15_78454990_78455019	AGACCTCATGATCAAAGTG	experiment
tmprss6_sg2021	chr15_78459762_78459791	TATAAGACCGAATATGAGG	experiment
tmprss6_sg2022	chr15_78461274_78461303	GAAAGCAATAGACTCCCGT	experiment
fam83f_sg2029	chr15_80671987_80672016	TTTCTACTACTGCGAGAGG	experiment
fam83f_sg2030	chr15_80672123_80672152	GCCTGGAGCCCCTACGAGG	experiment
fam83f_sg2031	chr15_80672268_80672297	CAGACACCAACTTCTACCG	experiment
fam83f_sg2032	chr15_80672278_80672307	CGTGACTCGGCTCACACCG	experiment
fam83f_sg2033	chr15_80689972_80690001	GGATGCTGCCTGTAAACGC	experiment
fam83f_sg2034	chr15_80690068_80690097	TGGTGAACTCACCCGAATG	experiment
ep300_sg2035	chr15_81616794_81616823	TACTGGAATTCGAAAACAG	experiment
ep300_sg2036	chr15_81623459_81623488	CTGACCCGTCTATGATCCG	experiment
ep300_sg2037	chr15_81628652_81628681	AAAACTGATGGGAAAGAGG	experiment
ep300_sg2038	chr15_81632470_81632499	GTAGTAAGTAGCATCACGG	experiment
ep300_sg2039	chr15_81640451_81640480	GAAGAAATGAACACTATCG	experiment
ep300_sg2040	chr15_81649988_81650017	GGCTGCATTCATCAAGCAG	experiment
cyp2d22_sg2041	chr15_82373242_82373271	GATGCTCCTGCGCATCCCG	experiment
cyp2d22_sg2042	chr15_82373686_82373715	TTGAAGGAAACTCTTAAGG	experiment
cyp2d22_sg2043	chr15_82373738_82373767	TGGGTCATCGTACTCAAAG	experiment
cyp2d22_sg2044	chr15_82374033_82374062	TCCAGGTATAGTCCTAGCA	experiment
cyp2d22_sg2045	chr15_82374324_82374353	GGTCATTGAAATGCAGCGG	experiment
cyp2d22_sg2046	chr15_82374407_82374436	AGTACAACCACTGACTCAG	experiment
cyp2d11_sg2047	chr15_82389314_82389343	CACAGATCATGCCTGGGGG	experiment
cyp2d11_sg2048	chr15_82389546_82389575	GTCTCATCTTTCAGCACGG	experiment
cyp2d11_sg2049	chr15_82390121_82390150	CAAGTGCAGCATCCAGAGA	experiment
cyp2d11_sg2050	chr15_82390915_82390944	CATCAGTCAAATTTCGGGG	experiment
cyp2d11_sg2051	chr15_82391696_82391725	ATCTCTGGCTTCATTCCTG	experiment
cyp2d11_sg2052	chr15_82392025_82392054	CCCAGGCCGAAGTTGCGCA	experiment
cyp2d10_sg2053	chr15_82403013_82403042	GAAGCTAAAGTGCTGCAGG	experiment
cyp2d10_sg2054	chr15_82403843_82403872	CAGGTGCGGCATCCAGAGA	experiment
cyp2d10_sg2055	chr15_82404184_82404213	GTCTAGCACAACCATGCGC	experiment
cyp2d10_sg2056	chr15_82404477_82404506	ACTGAGAATAGGAACACCT	experiment
cyp2d10_sg2057	chr15_82405227_82405256	ATCTCTGGCTTAATTCCTG	experiment
cyp2d10_sg2058	chr15_82405937_82405966	AAAGATGGGCACTTGAGGG	experiment
cyp2d9_sg2059	chr15_82453615_82453644	GACGTGTTCAGCCTACAGA	experiment
cyp2d9_sg2060	chr15_82454293_82454322	CGTGGATTTGTTCAGCATG	experiment
cyp2d9_sg2061	chr15_82454310_82454339	GATGCAATCACATTGCACG	experiment
cyp2d9_sg2062	chr15_82455090_82455119	GATACTCTTGCGTATCCCA	experiment
cyp2d9_sg2063	chr15_82455189_82455218	ATTTCGGGGTGCTTGGACA	experiment
cyp2d9_sg2064	chr15_82455463_82455492	GATGAGAACCTGCTCATGG	experiment
cyp2d12_sg2065	chr15_82556202_82556231	GCTAAACACGTCACCATAG	experiment
cyp2d12_sg2066	chr15_82556720_82556749	CTGGGCAGGAAATCTCTGG	experiment
cyp2d12_sg2067	chr15_82556761_82556790	AGTAGTGAAGGCATCACAG	experiment
cyp2d12_sg2068	chr15_82557015_82557044	CTCTCTGGATTAATTCCTG	experiment
cyp2d12_sg2069	chr15_82558470_82558499	TGATGCGTGGCAAATGCAG	experiment
cyp2d12_sg2070	chr15_82558939_82558968	GTGTCATCCATATGCACAG	experiment
cyp2d34_sg2071	chr15_82617475_82617504	AGGCATCGGCCAAATTTCG	experiment
cyp2d34_sg2072	chr15_82617478_82617507	CATCGGCCAAATTTCGGGG	experiment
cyp2d34_sg2073	chr15_82618251_82618280	GTCACTGGCTTCATTCCTG	experiment
cyp2d34_sg2074	chr15_82618290_82618319	ATCAGGATGCTAAAAATGC	experiment
cyp2d34_sg2075	chr15_82618542_82618571	CTGGAGGAGTGGGTAACCA	experiment
cyp2d34_sg2076	chr15_82618624_82618653	TGCATCTTACGGGCCCGAG	experiment
cyp2d40_sg2077	chr15_82760889_82760918	CGAGGTCATAGGGCAGGCA	experiment
cyp2d40_sg2078	chr15_82761170_82761199	TGCAGAATCATGAGTAGCA	experiment
cyp2d40_sg2079	chr15_82761223_82761252	CCCACCACCAAACAGGTCA	experiment
cyp2d40_sg2080	chr15_82761429_82761458	TTTATGGCTGAGATGGAGA	experiment
cyp2d40_sg2081	chr15_82761459_82761488	CATCAGTCAGGTCACGAGG	experiment
cyp2d40_sg2082	chr15_82761522_82761551	CAAAAGACATTTCTCACCA	experiment
cyp2d26_sg2083	chr15_82791094_82791123	CACGTGCGGCATCCAGAGA	experiment
cyp2d26_sg2084	chr15_82791707_82791736	ATTGAGCACGACTCGACCT	experiment
cyp2d26_sg2085	chr15_82792461_82792490	GACACTGGCTTCGTCGGAG	experiment
cyp2d26_sg2086	chr15_82792550_82792579	AATCGACGAGCATAAATGA	experiment
cyp2d26_sg2087	chr15_82792714_82792743	CTTGGTGAAAGCATCGCAG	experiment
cyp2d26_sg2088	chr15_82793182_82793211	CTGCTGGTGACCTATGGAG	experiment
mpped1_sg2089	chr15_83792151_83792180	CATGGCCGACTCATCATCG	experiment
mpped1_sg2090	chr15_83792209_83792238	CCTTCTACAATATCAACCA	experiment
mpped1_sg2091	chr15_83792235_83792264	CTTACATCTGCACGTGAGG	experiment
mpped1_sg2092	chr15_83800027_83800056	CAAAACGTGTGTAGCCAGG	experiment
mpped1_sg2093	chr15_83800108_83800137	GATGTGCTGATCCACGCTG	experiment
mpped1_sg2094	chr15_83836306_83836335	CTGGTCGAAGGTCAGCTCG	experiment
wnt7b_sg2095	chr15_85537531_85537560	TGCAACCGCACCTCGCCGG	experiment
wnt7b_sg2096	chr15_85537726_85537755	AAGGAGAAGTACAACGCAG	experiment
wnt7b_sg2097	chr15_85537762_85537791	ACGCTACCTAAGTTCCGCG	experiment
wnt7b_sg2098	chr15_85543802_85543831	AAGCAAGGCTACTACAACC	experiment
wnt7b_sg2099	chr15_85559017_85559046	CACAATGATGGCATCGGGT	experiment
wnt7b_sg2100	chr15_85559103_85559132	AGAGCATTGTCATCCGTGG	experiment
ranbp3l_sg2101	chr15_8968448_8968477	GCACGAACTGGTGAACAGG	experiment
ranbp3l_sg2102	chr15_9002146_9002175	CAGATCCTCAGTCTCAAGG	experiment
ranbp3l_sg2103	chr15_9002718_9002747	GGGACATCAGTGAATGACG	experiment
ranbp3l_sg2104	chr15_9007313_9007342	GACAACTCTGAGTTTGAGA	experiment
ranbp3l_sg2105	chr15_9062978_9063007	TCGAAGCGCGACCAGACGG	experiment
ranbp3l_sg2106	chr15_9063052_9063081	TCGCCATTGAGCTGAGGGA	experiment
pdzrn4_sg2113	chr15_92397357_92397386	GACAGCAGGCGACAACCAG	experiment
pdzrn4_sg2114	chr15_92397473_92397502	ACTTCGTCGGGAACCCGGG	experiment
pdzrn4_sg2115	chr15_92746267_92746296	GGATGGCCGGATTCGAGAA	experiment
pdzrn4_sg2116	chr15_92769489_92769518	TCTCAGCCAAAAAAACAGG	experiment
pdzrn4_sg2117	chr15_92769802_92769831	AGCTTAAGATTCGAAACCA	experiment
pdzrn4_sg2118	chr15_92770816_92770845	AAGAGAGCCCACAGAGCAG	experiment
arid2_sg2119	chr15_96356877_96356906	TTACTGCTCGCTAATGCGG	experiment
arid2_sg2120	chr15_96368726_96368755	CTTGCAGTAAATTAGCTCG	experiment
arid2_sg2121	chr15_96370128_96370157	TTGCCTTAACGACTTCACA	experiment
arid2_sg2122	chr15_96370862_96370891	CTGAACCGTCTGACCGGCA	experiment
arid2_sg2123	chr15_96370995_96371024	TCTGACTGACAGTAGGAGG	experiment
arid2_sg2124	chr15_96371715_96371744	ATTTGCCAAAAGGAGGAGG	experiment
col2a1_sg2125	chr15_97981987_97982016	CATGAGATTTACTCACCGG	experiment
col2a1_sg2126	chr15_97983659_97983688	GGACCCCCAGGCCCAGCAG	experiment
col2a1_sg2127	chr15_97984371_97984400	TTGGGCCCAGCAATGCCAG	experiment
col2a1_sg2128	chr15_97987276_97987305	AGGCTAATAGACTTACAGA	experiment
col2a1_sg2129	chr15_97988974_97989003	TTCTTGTCAGGGTAACCCA	experiment
col2a1_sg2130	chr15_98000433_98000462	GGGACAGCACTCTCCGAAG	experiment
kmt2d_sg2137	chr15_98850038_98850067	TTCACCATTAATACCCCCA	experiment
kmt2d_sg2138	chr15_98852243_98852272	AATGGCTGTTGATCCCATG	experiment
kmt2d_sg2139	chr15_98856071_98856100	GGGGATGGACAGCCCGACG	experiment
kmt2d_sg2140	chr15_98859548_98859577	CTGTGAACAGGCCAAGAGG	experiment
kmt2d_sg2141	chr15_98861752_98861781	CGGGCCGGACTAACATCCG	experiment
kmt2d_sg2142	chr15_98863561_98863590	GCCGTGATACCTCAGGCAG	experiment
myh11_sg2149	chr16_14201057_14201086	CATGACAGAGAGAAACAGG	experiment
myh11_sg2150	chr16_14220199_14220228	GATGCAAAAGATCAAGGAG	experiment
myh11_sg2151	chr16_14223580_14223609	AAAATCTTCTTCCGAACGG	experiment
myh11_sg2152	chr16_14226483_14226512	CAGCGCACAAAGTTAGGCG	experiment
myh11_sg2153	chr16_14233587_14233616	GGCCTTGGACAAGACCCAT	experiment
myh11_sg2154	chr16_14246715_14246744	CTGCTACTTACAAAGCGAG	experiment
prkdc_sg2161	chr16_15656253_15656282	ATGCAGGGTAAGTAATCGT	experiment
prkdc_sg2162	chr16_15689378_15689407	GAGCCAATTCAGTGACCCG	experiment
prkdc_sg2163	chr16_15706843_15706872	GGCCCTTGTAAGTAGACGA	experiment
prkdc_sg2164	chr16_15737845_15737874	AACAGCTAGCTGTAGCAGG	experiment
prkdc_sg2165	chr16_15769955_15769984	CAGAGGATGCTCAAAAATG	experiment
prkdc_sg2166	chr16_15839180_15839209	GCTAAGAGAAAGTTAGCAG	experiment
serpind1_sg2167	chr16_17336545_17336574	CTTGATTCTGAGTCTGTCG	experiment
serpind1_sg2168	chr16_17336714_17336743	TGGCATTTCTACTGCCATG	experiment
serpind1_sg2169	chr16_17336857_17336886	TTCCTCCTGAATAGACGAT	experiment
serpind1_sg2170	chr16_17336928_17336957	AAGCAGTTTCCCATACGGG	experiment
serpind1_sg2171	chr16_17342448_17342477	GTCAGGCATCTCAGACCAG	experiment
serpind1_sg2172	chr16_17342921_17342950	ATCGGACTTGGGTAGACAG	experiment
slc7a4_sg2179	chr16_17574087_17574116	CACGCCAGAGAGATAGCCG	experiment
slc7a4_sg2180	chr16_17574526_17574555	CCATGGCGTAGACAATGCG	experiment
slc7a4_sg2181	chr16_17575017_17575046	CACAGCCTAGACCCTGACT	experiment
slc7a4_sg2182	chr16_17575172_17575201	ATAACATCAAATCCCACGA	experiment
slc7a4_sg2183	chr16_17575394_17575423	GCCACGAGTAAAATGCCAG	experiment
slc7a4_sg2184	chr16_17575623_17575652	GGTATGCTGAGCCAGTACG	experiment
fetub_sg2191	chr16_22929147_22929176	GAGGTGAGAGGGGGCGTTG	experiment
fetub_sg2192	chr16_22929165_22929194	TACAGCCCAGAGGATGCAG	experiment
fetub_sg2193	chr16_22932238_22932267	TTGCACTGGCCATAAACCT	experiment
fetub_sg2194	chr16_22934269_22934298	GGGGTTTGACAAGTCAATG	experiment
fetub_sg2195	chr16_22937869_22937898	TACGGTCCAAAGTTCTCTG	experiment
fetub_sg2196	chr16_22939404_22939433	CTGGATGATGAGAAGCCCG	experiment
hrg_sg2197	chr16_22951259_22951288	AGACCTGATCAATAAAGGG	experiment
hrg_sg2198	chr16_22953690_22953719	TGTGATAGAGTCTGACTGT	experiment
hrg_sg2199	chr16_22956044_22956073	TCAGCACTTCGCAATACCA	experiment
hrg_sg2200	chr16_22957489_22957518	CTATGTGGAATTCTCCATG	experiment
hrg_sg2201	chr16_22960762_22960791	GACGCTCATGGCCCCAATG	experiment
hrg_sg2202	chr16_22960945_22960974	TGTTGGCACCAGAATGAGG	experiment
atp13a4_sg2227	chr16_29422714_29422743	CTTCAGACTGCAATAACAG	experiment
atp13a4_sg2228	chr16_29452603_29452632	CAGGCACCTTAACGAGGGG	experiment
atp13a4_sg2229	chr16_29454769_29454798	AGGCATCATCTATGCCCAG	experiment
atp13a4_sg2230	chr16_29455480_29455509	GTACAGGATGGATCTCACG	experiment
atp13a4_sg2231	chr16_29456623_29456652	GTCTGAAGCAGATCCCAGG	experiment
atp13a4_sg2232	chr16_29459520_29459549	TAAATCTCCAGGCACCAGG	experiment
cpn2_sg2233	chr16_30259855_30259884	GAGTTTAACCAACTGCTCG	experiment
cpn2_sg2234	chr16_30259955_30259984	AGCTGGAGACCATCCCCGA	experiment
cpn2_sg2235	chr16_30259956_30259985	CAGCTGGAGACCATCCCCG	experiment
cpn2_sg2236	chr16_30260041_30260070	CCTGAAGGACAACGCACTG	experiment
cpn2_sg2237	chr16_30260162_30260191	AGCTGTGAGAACAGATGTG	experiment
cpn2_sg2238	chr16_30260243_30260272	TGCTTGCCAGACTCCCCGA	experiment
slc51a_sg2245	chr16_32477215_32477244	TTGGCTTGACGGAAAAGGA	experiment
slc51a_sg2246	chr16_32478302_32478331	ACCTGGTAAGTATGAGAGG	experiment
slc51a_sg2247	chr16_32478357_32478386	ACTGAAGGACACCCCGATG	experiment
slc51a_sg2248	chr16_32479673_32479702	CCTTTGCCCCATCAAGAAG	experiment
slc51a_sg2248	chr16_32479673_32479702	CAGAGTCCTCTTCTTGATG	experiment
slc51a_sg2249	chr16_32479673_32479702	CCTTTGCCCCATCAAGAAG	experiment
slc51a_sg2249	chr16_32479673_32479702	CAGAGTCCTCTTCTTGATG	experiment
slc51a_sg2250	chr16_32479734_32479763	AAAATGGCAACTGAGCCAG	experiment
muc4_sg2251	chr16_32736429_32736458	CTTACCAGGTAGCAAGAGG	experiment
muc4_sg2252	chr16_32757442_32757471	CTGGTAAAAGAGAAGGCAG	experiment
muc4_sg2253	chr16_32759191_32759220	TCCGACTTCAGACCCGTAG	experiment
muc4_sg2254	chr16_32759279_32759308	CCCGCAGGGAGGAACCGAG	experiment
muc4_sg2255	chr16_32759289_32759318	TAGAAGGAATCCCGCAGGG	experiment
muc4_sg2256	chr16_32759292_32759321	ACGTAGAAGGAATCCCGCA	experiment
casr_sg2269	chr16_36509681_36509710	GCGTGCGCAATGGAGTAGA	experiment
casr_sg2270	chr16_36509834_36509863	TCCTCGTGACTTCTCACGA	experiment
casr_sg2271	chr16_36509999_36510028	GCCTTCAGACCGAACCCAA	experiment
casr_sg2272	chr16_36510016_36510045	AATGGTACCCCCGACTACA	experiment
casr_sg2273	chr16_36510095_36510124	TTGTGCGCCGTAACATCAC	experiment
casr_sg2274	chr16_36510368_36510397	ATAATGTCAGCCATCGCGG	experiment
polq_sg2275	chr16_37029347_37029376	ATAGCATAAACTAACAATG	experiment
polq_sg2276	chr16_37040598_37040627	ATGATACGAGCTATTCTGG	experiment
polq_sg2277	chr16_37060135_37060164	AATTGAAATGGGAGTACGG	experiment
polq_sg2278	chr16_37060792_37060821	GCCCTCACTCCCTTTACAA	experiment
polq_sg2279	chr16_37060887_37060916	CTGCTGCTAGAGACAGAAG	experiment
polq_sg2280	chr16_37061870_37061899	GTGTCATTTCAGAAAGGAG	experiment
nr1i2_sg2281	chr16_38251441_38251470	TTCAACACGATGTTCGACA	experiment
nr1i2_sg2282	chr16_38251489_38251518	CAGATCTCCCTGCTGAAGG	experiment
nr1i2_sg2283	chr16_38252874_38252903	GTAGGTTGACACATCGGCC	experiment
nr1i2_sg2284	chr16_38254271_38254300	AGGCACTTGCGCAAACGGC	experiment
nr1i2_sg2285	chr16_38254297_38254326	GATCACCCGGAAGACACGA	experiment
nr1i2_sg2286	chr16_38254321_38254350	GATCTCGCAGGTTCCCTTG	experiment
crebbp_sg2287	chr16_4084696_4084725	ATAGTGCCAGCTTGGCCGG	experiment
crebbp_sg2288	chr16_4093485_4093514	ATACTCGAGATATCCGATG	experiment
crebbp_sg2289	chr16_4115785_4115814	GAACCTACTGAATCCAAGG	experiment
crebbp_sg2290	chr16_4124732_4124761	AGAACTAGAAGAAAAGCGG	experiment
crebbp_sg2291	chr16_4125700_4125729	GCTCTGAAAGATCGCCGCA	experiment
crebbp_sg2292	chr16_4179603_4179632	AATGAATCAGGCTCAACAA	experiment
adgrg7_sg2305	chr16_56742276_56742305	TGAAGATAATGAAATGCCG	experiment
adgrg7_sg2306	chr16_56742514_56742543	AATTCCAAACACAAAGAGG	experiment
adgrg7_sg2307	chr16_56747971_56748000	TAGACATATTATCCAACAT	experiment
adgrg7_sg2308	chr16_56762131_56762160	TCTCAAGGTGATCAGACAG	experiment
adgrg7_sg2309	chr16_56777113_56777142	CTTTGCAAACATGTGAACC	experiment
adgrg7_sg2310	chr16_56795539_56795568	TGGTCATAAGGATCAACAG	experiment
epha3_sg2311	chr16_63595633_63595662	AGGGTATACCGAGAAACAG	experiment
epha3_sg2312	chr16_63598228_63598257	GCAGTTCATGAGTTCGCGA	experiment
epha3_sg2313	chr16_63602284_63602313	AAGTCAAAACACAGTGCAG	experiment
epha3_sg2314	chr16_63652456_63652485	GTTGGCCCCTGGACACAGG	experiment
epha3_sg2315	chr16_63652483_63652512	CTCCAGTCCAGGATAACCG	experiment
epha3_sg2316	chr16_63773468_63773497	CAGCCAAAATAATTGGCTG	experiment
robo2_sg2317	chr16_73898914_73898943	AAAGCCCCACACAAACAAG	experiment
robo2_sg2318	chr16_73904429_73904458	CCACGAAAAAACATAAGGG	experiment
robo2_sg2319	chr16_73904458_73904487	TGCCCAGAATCAAAGCCAG	experiment
robo2_sg2320	chr16_73956604_73956633	TTCCATATCAATAAAACGG	experiment
robo2_sg2321	chr16_73978490_73978519	GCCAGCTAATTACAGGCAG	experiment
robo2_sg2322	chr16_74035078_74035107	AGGAGGCCAATTAACCAGG	experiment
ncam2_sg2323	chr16_81434786_81434815	TGAGCCTGAGAGTATCGAC	experiment
ncam2_sg2324	chr16_81437627_81437656	CAAGAGTTCAAGCAAGGGG	experiment
ncam2_sg2325	chr16_81437725_81437754	ACCAAAATACTAACTGTCG	experiment
ncam2_sg2326	chr16_81490337_81490366	TGCCCACCAATCCGACTAG	experiment
ncam2_sg2327	chr16_81512985_81513014	GGAAGAAAGATGATACTCG	experiment
ncam2_sg2328	chr16_81578710_81578739	TACATGGACAGCCAAGCAG	experiment
4932438h23rik_sg2347	chr16_91055826_91055855	CAAGTACCTGGCTATCTGT	experiment
4932438h23rik_sg2348	chr16_91055859_91055888	GAAGGTGCTGGAACCACAT	experiment
4932438h23rik_sg2349	chr16_91055860_91055889	AAGGTGCTGGAACCACATA	experiment
4932438h23rik_sg2350	chr16_91055911_91055940	TTCAGCACGTGGCCCAATG	experiment
4932438h23rik_sg2351	chr16_91055976_91056005	TTGCTCCATGGCAGAAGGC	experiment
4932438h23rik_sg2352	chr16_91056038_91056067	AGCTGCCCAGTAGACATCA	experiment
clic6_sg2359	chr16_92498758_92498787	CTGCGGGATCGCGCCCTCG	experiment
clic6_sg2360	chr16_92499108_92499137	TTGTAACCACAGAGATCGG	experiment
clic6_sg2361	chr16_92499314_92499343	TTGAAGGGACCCTGCGAGG	experiment
clic6_sg2362	chr16_92499383_92499412	AAATCCACCGAACACGAGG	experiment
clic6_sg2363	chr16_92499419_92499448	CTCAGCAACCACTTAGCTG	experiment
clic6_sg2364	chr16_92499494_92499523	AATGGCCCAGCATTGGAGG	experiment
grin2a_sg2371	chr16_9644127_9644156	CATGACCAAATTCAACCAG	experiment
grin2a_sg2372	chr16_9657765_9657794	AACATCATCACCCAGACAG	experiment
grin2a_sg2373	chr16_9669708_9669737	TCTTGACAAACTTCCGACA	experiment
grin2a_sg2374	chr16_9761605_9761634	GTTCCCGGAGACCAAACTG	experiment
grin2a_sg2375	chr16_9761635_9761664	GAAGAAATCGTAGCCGGTG	experiment
grin2a_sg2376	chr16_9992250_9992279	GTGTGCGACCTCATGTCCG	experiment
plg_sg2377	chr17_12384418_12384447	CAGCAATGCGTGATCATGG	experiment
plg_sg2378	chr17_12388504_12388533	GTAAGACCGGCATCGGCAA	experiment
plg_sg2379	chr17_12388557_12388586	GGTGTTGCCTGTCAAAAGT	experiment
plg_sg2380	chr17_12393102_12393131	TATTGCCGCAACCCTGACG	experiment
plg_sg2381	chr17_12395667_12395696	AAGAGGTGAAAATTACCGA	experiment
plg_sg2382	chr17_12398120_12398149	GGAATGCTACCAGAGCGAT	experiment
slc22a1_sg2389	chr17_12662582_12662611	GGAACAGGTCTGCAAACGA	experiment
slc22a1_sg2390	chr17_12662758_12662787	AGTACCTTCAGGTCAGCAG	experiment
slc22a1_sg2391	chr17_12666716_12666745	GTTAACACGCCAGACAGGG	experiment
slc22a1_sg2392	chr17_12667262_12667291	AAGAAGCCCAAGTTCACAC	experiment
slc22a1_sg2393	chr17_12675370_12675399	CAATGCATGAAGTATGAGG	experiment
slc22a1_sg2394	chr17_12675540_12675569	CTTTAGCTCCCATCTACGT	experiment
1600012h06rik_sg2401	chr17_14943608_14943637	AGCGATGGCTACTCCCTGG	experiment
1600012h06rik_sg2402	chr17_14943642_14943671	ATGATCCTGGCGTCCCAGG	experiment
1600012h06rik_sg2403	chr17_14943684_14943713	GAAGACGACGACGTCCCGG	experiment
1600012h06rik_sg2404	chr17_14943816_14943845	GATGCGGACCTGTACGTGT	experiment
1600012h06rik_sg2405	chr17_14944011_14944040	GATCAGTACCCATTCGGAG	experiment
1600012h06rik_sg2406	chr17_14944071_14944100	CAGGCTTACGCTCCAGAAG	experiment
fpr2_sg2407	chr17_17893102_17893131	ATGCAGAACACAAATGCAG	experiment
fpr2_sg2408	chr17_17893181_17893210	GAATCAGAGCAAAAATCCA	experiment
fpr2_sg2409	chr17_17893236_17893265	CTACTGTTAGAATTCCTGG	experiment
fpr2_sg2410	chr17_17893373_17893402	AAACAGCAACAATTGACAT	experiment
fpr2_sg2411	chr17_17893447_17893476	TGTAAGGACTCGTAAAGGA	experiment
fpr2_sg2412	chr17_17893683_17893712	CTCTCAAGACTATAAGGCA	experiment
fpr3_sg2413	chr17_17970881_17970910	AACAACCACATTTCTAGCC	experiment
fpr3_sg2414	chr17_17970944_17970973	TCTAACTGTAGTCAAGAAG	experiment
fpr3_sg2415	chr17_17970963_17970992	ACAGTTAGAGATGCTAGAG	experiment
fpr3_sg2416	chr17_17971052_17971081	CACGTTTGTAACAACTAGA	experiment
fpr3_sg2417	chr17_17971156_17971185	GGACGGCTGGAATTAACAA	experiment
fpr3_sg2418	chr17_17971176_17971205	CTCCTGTAAGAACTCGGAA	experiment
zfp54_sg2419	chr17_21430300_21430329	ACAGCAACCTGGTATATGT	experiment
zfp54_sg2420	chr17_21433495_21433524	GTGTCGCTTCTATTATAAA	experiment
zfp54_sg2421	chr17_21433561_21433590	GGGTTTGATGAGTCAAGAG	experiment
zfp54_sg2422	chr17_21433698_21433727	ACAAACAAAGAACAGAGAC	experiment
zfp54_sg2423	chr17_21433821_21433850	AGTAGTGCCTCAAGCCTCG	experiment
zfp54_sg2424	chr17_21434137_21434166	GTTATAGTTGTCAATACTG	experiment
prss22_sg2431	chr17_23993984_23994013	TATGCCAGTCAGTAGCCAG	experiment
prss22_sg2432	chr17_23994638_23994667	GTCAGGAAGCCATCACCGA	experiment
prss22_sg2433	chr17_23996271_23996300	TCCAGCAGTCGGTCTTGGG	experiment
prss22_sg2434	chr17_23996429_23996458	GCCCAAGGTCCCAGAAAGT	experiment
prss22_sg2435	chr17_23996679_23996708	CGCGGCTGTGACCACCCAG	experiment
prss22_sg2436	chr17_23996741_23996770	TGAGGATGCTAACAATCCA	experiment
tsc2_sg2437	chr17_24602207_24602236	CATTGGACAGCTCTTGCAG	experiment
tsc2_sg2438	chr17_24603205_24603234	TCTCTGGGACCACAGACGG	experiment
tsc2_sg2439	chr17_24604387_24604416	TGATCCTAGCACACATGTG	experiment
tsc2_sg2440	chr17_24607749_24607778	GAACCACATGGCTATGACG	experiment
tsc2_sg2441	chr17_24610538_24610567	AGCTCCAAAGACCCTTGAG	experiment
tsc2_sg2442	chr17_24626289_24626318	ACAGGGTGATAATGAACAG	experiment
igfals_sg2443	chr17_24880514_24880543	AGCAAGCACCAGCTCATGG	experiment
igfals_sg2444	chr17_24880749_24880778	GACCTGTCACACAACCGTG	experiment
igfals_sg2445	chr17_24880848_24880877	GTAGATCTTTGAAAGTACG	experiment
igfals_sg2446	chr17_24881057_24881086	TTGGAACACATGCTCGGGG	experiment
igfals_sg2447	chr17_24881279_24881308	AAGGCCCTGGAAAAGCTGG	experiment
igfals_sg2448	chr17_24881416_24881445	GAGAAAAGGCCTTCAGCCG	experiment
axin1_sg2449	chr17_26143542_26143571	CAAGTAGACGGTACAACGA	experiment
axin1_sg2450	chr17_26173755_26173784	TACACACTACTGTCCGTAA	experiment
axin1_sg2451	chr17_26184230_26184259	GAGCTTATTCACCGTCTAG	experiment
axin1_sg2452	chr17_26188075_26188104	AGACCTAAGGAGCAAATGG	experiment
axin1_sg2453	chr17_26188672_26188701	GAACCAGAAGATCATGCAG	experiment
axin1_sg2454	chr17_26192518_26192547	TGTGCAGGCAGTCATGCAG	experiment
spdef_sg2455	chr17_27718050_27718079	GCAGTACATCCCCACCCAA	essential gene
spdef_sg2456	chr17_27719957_27719986	AGCTTCTGAACATCACAGC	essential gene
spdef_sg2457	chr17_27719985_27720014	GTCCTGAAAGATATTGAGA	essential gene
spdef_sg2458	chr17_27720018_27720047	CTAGAGCAGGTGCAATCGA	essential gene
spdef_sg2459	chr17_27720053_27720082	TCATCCAACGTGCTCCCAG	essential gene
spdef_sg2460	chr17_27720147_27720176	TATCCCGACGATAGCAGCT	essential gene
cdkn1a_sg2461	chr17_29098451_29098480	CACGGGACCGAAGAGACAA	experiment
cdkn1a_sg2462	chr17_29098548_29098577	TGGAACTTTGACTTCGTCA	experiment
cdkn1a_sg2463	chr17_29098569_29098598	AGACGAAGTTGCCCTCCAG	experiment
cdkn1a_sg2464	chr17_29098651_29098680	GCAGCCGTGACGACCTGGG	experiment
cdkn1a_sg2465	chr17_29098729_29098758	AGAGTGCAAGACAGCGACA	experiment
cdkn1a_sg2466	chr17_29098799_29098828	ATCTCAGGGCCGAAAACGG	experiment
pi16_sg2467	chr17_29319225_29319254	CGGCGGCAACATCACCCAC	experiment
pi16_sg2468	chr17_29319310_29319339	GACGAGAAGCAAACTATGG	experiment
pi16_sg2469	chr17_29326286_29326315	GGCCGTAAGCCCTACCAGG	experiment
pi16_sg2470	chr17_29327137_29327166	CTGGCCCTTCATCCACCGA	experiment
pi16_sg2471	chr17_29327299_29327328	GTACCCCAAATCCAGGAGG	experiment
pi16_sg2472	chr17_29327425_29327454	CCCAAGGCCGAGTCGCCAG	experiment
cryaa_sg2479	chr17_31678023_31678052	TTGGTTCAAGCGTGCCCTG	experiment
cryaa_sg2480	chr17_31678047_31678076	CTGGTCGAACAGTCGGCTG	experiment
cryaa_sg2481	chr17_31678470_31678499	TAATGCACCAACCACATGC	experiment
cryaa_sg2482	chr17_31678514_31678543	AAGGCAAGTTACATGGCGA	experiment
cryaa_sg2483	chr17_31679656_31679685	TCACGGCAAACACAACGAG	experiment
cryaa_sg2484	chr17_31681177_31681206	TGAGGCCAGCTCAGGACGA	experiment
pglyrp2_sg2485	chr17_32418200_32418229	ATAGTACTCTCTTAGCAGG	experiment
pglyrp2_sg2486	chr17_32418295_32418324	CAGGCATCCAGGCTCACCA	experiment
pglyrp2_sg2487	chr17_32418581_32418610	GGTGTCTCCAGTATCACAG	experiment
pglyrp2_sg2488	chr17_32418706_32418735	AATGGGCGGGAATATGGAG	experiment
pglyrp2_sg2489	chr17_32418876_32418905	GCTGACAGAATCCATGCAG	experiment
pglyrp2_sg2490	chr17_32418955_32418984	TGATGGAGTCCATGAGCAG	experiment
cyp4f40_sg2491	chr17_32659580_32659609	CAAAGTGTATAGCTGCGTG	experiment
cyp4f40_sg2492	chr17_32662218_32662247	AGATCGGATGATATCAGGG	experiment
cyp4f40_sg2493	chr17_32667853_32667882	GCAAGGACTCACCGAGCCA	experiment
cyp4f40_sg2494	chr17_32671130_32671159	GGTGAAGTCGTGTACCAGA	experiment
cyp4f40_sg2495	chr17_32671254_32671283	GATGTACTGCTGCTAACCA	experiment
cyp4f40_sg2496	chr17_32674212_32674241	GATCCTGTACAACTTGGCG	experiment
cyp4f15_sg2497	chr17_32690667_32690696	AAGGAGGTGACTAACCTGG	experiment
cyp4f15_sg2498	chr17_32690744_32690773	AGATCGAATGATGTCAGGG	experiment
cyp4f15_sg2499	chr17_32692594_32692623	AGCAGGTGTCAACATGCGA	experiment
cyp4f15_sg2500	chr17_32697953_32697982	ACTCTCCCCAGTAAGCATG	experiment
cyp4f15_sg2501	chr17_32699954_32699983	GATGAGGACATTAGAGCAG	experiment
cyp4f15_sg2502	chr17_32702897_32702926	GAGTTGATCCTGCGCGCAG	experiment
cyp4f14_sg2503	chr17_32906061_32906090	AGAAGGGAATAAATGCCAG	experiment
cyp4f14_sg2504	chr17_32907984_32908013	GATGAGGACATCCGAGCAG	experiment
cyp4f14_sg2505	chr17_32911552_32911581	GACTGCTATATCAGGGGAT	experiment
cyp4f14_sg2506	chr17_32914571_32914600	ATGGCATAGAGTAATAACA	experiment
cyp4f14_sg2507	chr17_32916742_32916771	AGGTGACGATAGTTCCTAT	experiment
cyp4f14_sg2508	chr17_32916784_32916813	ATCCGGGCCAGGATCCAGG	experiment
csnk2b_sg2515	chr17_35117839_35117868	GGGCAGTAGAGTTTCACCA	essential gene
csnk2b_sg2516	chr17_35118446_35118475	AGGCATCGCACAAATGGTG	essential gene
csnk2b_sg2517	chr17_35119753_35119782	CTGGACATGATCTTAGACC	essential gene
csnk2b_sg2518	chr17_35119828_35119857	GTGGATGAAGACTACATCC	essential gene
csnk2b_sg2519	chr17_35120491_35120520	AAGATGAGTAGCTCTGAGG	essential gene
csnk2b_sg2520	chr17_35121303_35121332	CATCTCCCGGCGTCCACGG	essential gene
trim31_sg2521	chr17_36898371_36898400	GCCTGCCAACTGCAGGAGG	experiment
trim31_sg2522	chr17_36898679_36898708	GTCACGACACACCACACAG	experiment
trim31_sg2523	chr17_36898692_36898721	GTGGTGTGTCGTGACTCCA	experiment
trim31_sg2524	chr17_36901696_36901725	CTGCGCCAGAGACTAGATG	experiment
trim31_sg2525	chr17_36907257_36907286	AGACGATATGAATGCCGAA	experiment
trim31_sg2526	chr17_36909353_36909382	TTCTGCCTCCCACACCTGG	experiment
cyp39a1_sg2533	chr17_43676945_43676974	AAAGTCCTGTCTATCACAC	experiment
cyp39a1_sg2534	chr17_43680257_43680286	TTAGGCACTCATGGAACAA	experiment
cyp39a1_sg2535	chr17_43685188_43685217	CTGGTCAAAATCCAAAAGA	experiment
cyp39a1_sg2536	chr17_43685235_43685264	TTGGCAACATAAAAGCTCA	experiment
cyp39a1_sg2537	chr17_43691681_43691710	TACAGTCCAAATTATGGAC	experiment
cyp39a1_sg2538	chr17_43725595_43725624	TTTCTAGTAATGACACCAG	experiment
gnmt_sg2551	chr17_46726328_46726357	GCGGTGGTCGATCACCAGC	experiment
gnmt_sg2552	chr17_46726352_46726381	GAACATTGCAAGCATGGTG	experiment
gnmt_sg2553	chr17_46726385_46726414	AGGTGACCAGAGCGAGCAC	experiment
gnmt_sg2554	chr17_46727336_46727365	GGCTTCAGCGTGATGAGCG	experiment
gnmt_sg2555	chr17_46729036_46729065	GTGTGGCAGCTGTACATCG	experiment
gnmt_sg2556	chr17_46729106_46729135	GGCCGCCACCCCCAGGGAG	experiment
ccnd3_sg2557	chr17_47593765_47593794	ACTGGAAGTAGGAGGCTCG	experiment
ccnd3_sg2558	chr17_47594763_47594792	CCAGGTAGTTCATAGCCAG	experiment
ccnd3_sg2559	chr17_47594904_47594933	CTTTGCATCTATACGGACC	experiment
ccnd3_sg2560	chr17_47594910_47594939	ATCTATACGGACCAGGCTG	experiment
ccnd3_sg2561	chr17_47597559_47597588	GCTCTTACCTGTAGCACAG	experiment
ccnd3_sg2562	chr17_47598706_47598735	CCGGGGCTCTAGCAGCCAG	experiment
arid1b_sg2563	chr17_5097678_5097707	CAGTACCTGCAGCCGGCGG	experiment
arid1b_sg2570	chr17_5290966_5290995	AGAACCCCAACATATAGCG	experiment
arid1b_sg2571	chr17_5321383_5321412	GAGTGCAAAACTGAGCGCG	experiment
arid1b_sg2572	chr17_5327775_5327804	ATGCCCTATGAACCCAACA	experiment
arid1b_sg2573	chr17_5336725_5336754	TCTGAGGTGGGATTCCGTG	experiment
arid1b_sg2574	chr17_5342502_5342531	ATGGTGTGCCCGTCCGCAG	experiment
st6gal2_sg2575	chr17_55482121_55482150	GCCTCTACAGGGCAAGCAG	experiment
st6gal2_sg2576	chr17_55482329_55482358	CAAAGCGCTTTCTATCCCG	experiment
st6gal2_sg2577	chr17_55482410_55482439	CTGGAGCTGCCATCTCCAG	experiment
st6gal2_sg2578	chr17_55482471_55482500	AGCTGCTCCACCCAAGGCG	experiment
st6gal2_sg2579	chr17_55482592_55482621	CATGGCCTTCTGCAGGCGC	experiment
st6gal2_sg2580	chr17_55482776_55482805	GAGGTACACCTGGTACCAG	experiment
lonp1_sg2587	chr17_56615047_56615076	TGTGGAGACATCTTTGAGG	essential gene
lonp1_sg2588	chr17_56620528_56620557	AAGGCGATGATATCCCGAA	essential gene
lonp1_sg2589	chr17_56622453_56622482	CATTCGCAACTTGTCTCCG	essential gene
lonp1_sg2590	chr17_56626473_56626502	CGCTTTATCAAGATCGTGG	essential gene
lonp1_sg2591	chr17_56626625_56626654	GCAGCGACGAGACCTCCGA	essential gene
lonp1_sg2592	chr17_56626781_56626810	CGCTGCTGGCTGTCACCGG	essential gene
srd5a2_sg2599	chr17_74021422_74021451	GTGAAAAATGCAAAAGCAA	experiment
srd5a2_sg2600	chr17_74026970_74026999	CAGACATGCGGTTTAGCGT	experiment
srd5a2_sg2601	chr17_74047574_74047603	CCAGCAGCACATTCCCCGG	experiment
srd5a2_sg2602	chr17_74047627_74047656	ATCCCTACCGACACCACAA	experiment
srd5a2_sg2603	chr17_74047631_74047660	CTACCGACACCACAAAGGA	experiment
srd5a2_sg2604	chr17_74047717_74047746	CTGTGTTTCCCGTAACTGG	experiment
birc6_sg2605	chr17_74565955_74565984	AGCTGCTGCAACCAAACGT	experiment
birc6_sg2606	chr17_74599349_74599378	CACACCAACCTAATGCACA	experiment
birc6_sg2607	chr17_74623846_74623875	GTTTCCAGCAGCTGAGCGG	experiment
birc6_sg2608	chr17_74640177_74640206	ATGAAGAAAAAGTCTCAGG	experiment
birc6_sg2609	chr17_74642514_74642543	AATATGGTTACCAGTACAA	experiment
birc6_sg2610	chr17_74668868_74668897	ACAAGCCTTAACTAAACAG	experiment
slc3a1_sg2617	chr17_85028590_85028619	GAGGAGCCTCACCTAAAGG	experiment
slc3a1_sg2618	chr17_85028793_85028822	CATATACCAGATCTACCCG	experiment
slc3a1_sg2619	chr17_85032807_85032836	TCCTTGGTTCCAATCGAGT	experiment
slc3a1_sg2620	chr17_85051916_85051945	GGCAAGCCATAGTACATCA	experiment
slc3a1_sg2621	chr17_85059727_85059756	CTACTCGAGAAGTCAGCCG	experiment
slc3a1_sg2622	chr17_85063699_85063728	CAGAGCTGGTCCTCAGCCG	experiment
epcam_sg2623	chr17_87636828_87636857	AGCAGGAGCCCGAACGCGA	experiment
epcam_sg2624	chr17_87640340_87640369	AGGAGGATAAAGCCCGAAG	experiment
epcam_sg2625	chr17_87640360_87640389	GGCGATCCAGAACAACGAT	experiment
epcam_sg2626	chr17_87640469_87640498	GGAGTCCGAAGAACCGACA	experiment
epcam_sg2627	chr17_87641466_87641495	CAAGCTCTGATGGTCGTAG	experiment
epcam_sg2628	chr17_87649631_87649660	AAATCAGCAAAATATGAGA	experiment
nrxn1_sg2635	chr17_90059519_90059548	TCACTGGGACACTCTGCCG	experiment
nrxn1_sg2636	chr17_90643075_90643104	TGATCCCATGTCTAAGAGG	experiment
nrxn1_sg2637	chr17_90704327_90704356	TATTCAGATCCCTTGAACG	experiment
nrxn1_sg2638	chr17_91088082_91088111	ACGAGCCTCCCAACAGCGG	experiment
nrxn1_sg2639	chr17_91088085_91088114	ACGACGAGCCTCCCAACAG	experiment
nrxn1_sg2640	chr17_91088317_91088346	CTCTACATCGACCGCGCCG	experiment
zfp521_sg2641	chr18_13844962_13844991	GGCGAGTCGTTTGGCACCG	experiment
zfp521_sg2642	chr18_13845679_13845708	GGGACTCCAAAAGAACCGG	experiment
zfp521_sg2643	chr18_13845941_13845970	GGCCGAAACAATCAGGCCG	experiment
zfp521_sg2644	chr18_13846164_13846193	GAGGGGCCAGTCATATCGG	experiment
zfp521_sg2645	chr18_13846431_13846460	ACATCGAGCAGGTACACGG	experiment
zfp521_sg2646	chr18_13846887_13846916	TTGAACAGCCGACTGCAGT	experiment
ttr_sg2671	chr18_20665461_20665490	CACAAATACCAGTCCAGCG	experiment
ttr_sg2672	chr18_20666470_20666499	CCAGGACTTTGACCATCAG	experiment
ttr_sg2673	chr18_20666489_20666518	AAGTCCTGGATGCTGTCCG	experiment
ttr_sg2674	chr18_20666508_20666537	TACAGCCACGTCTACAGCA	experiment
ttr_sg2675	chr18_20666539_20666568	GTGTTCAAAAAGACCTCTG	experiment
ttr_sg2676	chr18_20670036_20670065	GGAGTGTACAGAGTAGAAC	experiment
mep1b_sg2677	chr18_21080449_21080478	CATTGGAGACCACAAGAGA	experiment
mep1b_sg2678	chr18_21084143_21084172	AGTTAGCTTCTCCGGACCA	experiment
mep1b_sg2679	chr18_21086290_21086319	TATAATGACGTAATCATCC	experiment
mep1b_sg2680	chr18_21089377_21089406	GGCATGATCCAAAGTTCGG	experiment
mep1b_sg2681	chr18_21093264_21093293	GTGACTAAAAAGTTTCGAG	experiment
mep1b_sg2682	chr18_21096203_21096232	AGGTTGTATGTCAGAACGG	experiment
nol4_sg2689	chr18_22718971_22719000	TGGATGACACTTCTAGTAG	experiment
nol4_sg2690	chr18_22719012_22719041	CAGTTACCATAGTTACCGA	experiment
nol4_sg2691	chr18_22719110_22719139	GACAAACAGTGCAAGCCGG	experiment
nol4_sg2692	chr18_22770768_22770797	AGGATCTGTCACTCAACAG	experiment
nol4_sg2693	chr18_22920807_22920836	CTGAACTCACAGCAAGATG	experiment
nol4_sg2694	chr18_23038638_23038667	TTAGAAAGAAGGTTTCTGG	experiment
tslp_sg2701	chr18_32815574_32815603	TAGTACTTGCAGGATGAAG	experiment
tslp_sg2702	chr18_32815592_32815621	GCAAGTACTAGTACGGATG	experiment
tslp_sg2703	chr18_32816449_32816478	GCTAAGTTCGAGCAAATCG	experiment
tslp_sg2704	chr18_32816867_32816896	GAATCAACCCACAGGAGGG	experiment
tslp_sg2705	chr18_32816895_32816924	TCCAGAGTCAGTTGAGAAG	experiment
tslp_sg2706	chr18_32817087_32817116	ATACTCTCAATCCTATCCC	experiment
apc_sg2707	chr18_34289859_34289888	TGCCGGCCAGCTTCATGGG	experiment
apc_sg2708	chr18_34304640_34304669	TCTTAAAGTAACACTGTAG	experiment
apc_sg2709	chr18_34314954_34314983	CTTCTACACAGTACACCCG	experiment
apc_sg2710	chr18_34315182_34315211	CTGGATGACAACAAAGCAG	experiment
apc_sg2711	chr18_34315577_34315606	TCACTACACCCCTATTGAG	experiment
apc_sg2712	chr18_34316282_34316311	TGATTTGAAAGATCTACAG	experiment
egr1_sg2713	chr18_34861518_34861547	ACGGGTCAGAGATCTGCAG	experiment
egr1_sg2714	chr18_34862478_34862507	ATCGCTCTGAATAATGAGA	experiment
egr1_sg2715	chr18_34862572_34862601	TGGAGCCCGCACCCAACAG	experiment
egr1_sg2716	chr18_34862630_34862659	AGGATTGGTCATGCTCACG	experiment
egr1_sg2717	chr18_34862909_34862938	TTGTGGAAACAGATAGTCA	experiment
egr1_sg2718	chr18_34863194_34863223	CTCATCCGAGCGAGAAAAG	experiment
kcnn2_sg2725	chr18_45560252_45560281	CTCCTACGACGGACGCGGG	experiment
kcnn2_sg2726	chr18_45561257_45561286	AGACCAAGCAGGATGATCG	experiment
kcnn2_sg2727	chr18_45592258_45592287	ATGCTTCTAGACGAGGCAT	experiment
kcnn2_sg2728	chr18_45683076_45683105	AAGTGTGAAGATGGAACAG	experiment
kcnn2_sg2729	chr18_45685383_45685412	TGGCTGATTAGCCCAGGGA	experiment
kcnn2_sg2730	chr18_45685495_45685524	CCGGTCCTCGTCCAGGAGG	experiment
fbn2_sg2743	chr18_58069492_58069521	AGTGTATGATAATGAATGG	experiment
fbn2_sg2744	chr18_58080712_58080741	AGGTGTGACTTGCGAAGGT	experiment
fbn2_sg2745	chr18_58095979_58096008	AGACTTGGTCACCGCACCC	experiment
fbn2_sg2746	chr18_58124236_58124265	TTGAGGTTACGAAGCCACG	experiment
fbn2_sg2747	chr18_58153781_58153810	GTTAGGAATGAAGCCCCGG	experiment
fbn2_sg2748	chr18_58209657_58209686	CGGGTCGGACCTGTTGCGG	experiment
ccbe1_sg2767	chr18_66061303_66061332	ACTGAAGCAAGGGACCCCG	experiment
ccbe1_sg2768	chr18_66071265_66071294	AACTGGGCAAGTATGTCAA	experiment
ccbe1_sg2769	chr18_66083210_66083239	CAGAGAGTGGTATTGCTGG	experiment
ccbe1_sg2770	chr18_66084749_66084778	CGCGAGAGACACCAAAAGC	experiment
ccbe1_sg2771	chr18_66084811_66084840	AGCAGTGCACGGATAACTT	experiment
ccbe1_sg2772	chr18_66291624_66291653	ACCTACCGAGAGGAACCCG	experiment
dcc_sg2779	chr18_71378855_71378884	CAAAGGATAATAATCAACG	experiment
dcc_sg2780	chr18_71456911_71456940	ACAGAAAGACTACCCGCAG	experiment
dcc_sg2781	chr18_71810737_71810766	ACCTGGTTACGAGGCGAGG	experiment
dcc_sg2782	chr18_71826174_71826203	ACCCATGCCAACAATACAC	experiment
dcc_sg2783	chr18_71954804_71954833	GAAGGACTTTACCAATGCG	experiment
dcc_sg2784	chr18_71954909_71954938	GACGGCCTTATCCTAGCCT	experiment
rnf165_sg2797	chr18_77462944_77462973	AAGGGCAAGAAAGATGAAG	experiment
rnf165_sg2798	chr18_77466938_77466967	TAGCTCTCCCGAACAGCAG	experiment
rnf165_sg2799	chr18_77466967_77466996	GCTAGGATTTAGTCCCTGG	experiment
rnf165_sg2800	chr18_77468293_77468322	AGTAATGCTGATAGTGCTG	experiment
rnf165_sg2801	chr18_77475480_77475509	TGCCCTCAGCCAGATACCG	experiment
rnf165_sg2802	chr18_77565034_77565063	TTGGCTCTGTGCGAAACAG	experiment
cndp1_sg2803	chr18_84611659_84611688	TAGGTGGAACTACATACAG	experiment
cndp1_sg2804	chr18_84628811_84628840	GTCAGCCATTGGTTCGTTG	experiment
cndp1_sg2805	chr18_84631900_84631929	ACTCACTTATGGAACCCGG	experiment
cndp1_sg2806	chr18_84632013_84632042	GCCGGTTCCATCGCCCTGG	experiment
cndp1_sg2807	chr18_84634597_84634626	GGGGAGCAACAGACAACAA	experiment
cndp1_sg2808	chr18_84636074_84636103	AGCTCAGAAGGACGACGGG	experiment
syt7_sg2809	chr19_10389479_10389508	ACCATGTACCGGGACCCGG	experiment
syt7_sg2810	chr19_10413393_10413422	GCGTCACTATCGTCCTCTG	experiment
syt7_sg2811	chr19_10426624_10426653	TGGGGCAGATTCGAAACCG	experiment
syt7_sg2812	chr19_10435612_10435641	GGAACGGGTCTCCGTTCTG	experiment
syt7_sg2813	chr19_10439311_10439340	AGCAGGTAGATCTTGACAA	experiment
syt7_sg2814	chr19_10442892_10442921	AGCCGCAATGACCCCATTG	experiment
glyat_sg2815	chr19_12639820_12639849	AATGTTGGAGAAATCCTTG	experiment
glyat_sg2816	chr19_12646349_12646378	AAAAGCCCTAGTTGACAAG	experiment
glyat_sg2817	chr19_12650259_12650288	TGTATCGTCTTATTCAGGT	experiment
glyat_sg2818	chr19_12650329_12650358	TGTCTCTGATGATACATAG	experiment
glyat_sg2819	chr19_12651269_12651298	AGCCAGAATTTATTCACCA	experiment
glyat_sg2820	chr19_12651377_12651406	ATTAGAGTCCAAGATGCAG	experiment
prune2_sg2821	chr19_17016296_17016325	TGATGATATCATCCCTCGG	experiment
prune2_sg2822	chr19_17113675_17113704	CACATGGGAGGAACAGCAG	experiment
prune2_sg2823	chr19_17120370_17120399	AGCATGATGCGACTGTACG	experiment
prune2_sg2824	chr19_17121351_17121380	CAAACAGAGACATTCACAT	experiment
prune2_sg2825	chr19_17122463_17122492	GGGGACAATGGATACCACG	experiment
prune2_sg2826	chr19_17124249_17124278	GATAGGACAAATCAAAGGG	experiment
gda_sg2833	chr19_21395228_21395257	GACGACCGAAATATTGAGG	experiment
gda_sg2834	chr19_21414806_21414835	AACAATCTTCTGACAAACA	experiment
gda_sg2835	chr19_21423013_21423042	GAATACAAGGAGACCACCG	experiment
gda_sg2836	chr19_21425571_21425600	GTTCCAAAGTAGCAAGCCG	experiment
gda_sg2837	chr19_21425574_21425603	CCAAAGTAGCAAGCCGTGG	experiment
gda_sg2838	chr19_21472397_21472426	ATCGCGAAGCACCTCCATG	experiment
pten_sg2869	chr19_32799886_32799915	GTTTGATAAGTTCTAGCTG	experiment
pten_sg2870	chr19_32800013_32800042	GTGCATATTTATTGCATCG	experiment
pten_sg2871	chr19_32811807_32811836	CTATTCCAATGTTCAGTGG	experiment
pten_sg2872	chr19_32815459_32815488	CTCCAATTCAGGACCCACG	experiment
pten_sg2873	chr19_32815462_32815491	CAATTCAGGACCCACGCGG	experiment
pten_sg2874	chr19_32819869_32819898	GAGGAGCCATCAAATCCAG	experiment
cyp26a1_sg2881	chr19_37698035_37698064	GGAAGCCCATGGTACCGGG	experiment
cyp26a1_sg2882	chr19_37698373_37698402	GATGGGCGCGGATAATGTG	experiment
cyp26a1_sg2883	chr19_37698432_37698461	AGGATGGTGCGCACCGACG	experiment
cyp26a1_sg2884	chr19_37698787_37698816	TGGAGTGCCTCGCGGCTGA	experiment
cyp26a1_sg2885	chr19_37698819_37698848	TACGTGCCCGTGATCGCTG	experiment
cyp26a1_sg2886	chr19_37699168_37699197	CTTATACACGCGCGCATCG	experiment
lgi1_sg2893	chr19_38264947_38264976	CAGCAAAACCACAGAAAAG	experiment
lgi1_sg2894	chr19_38265001_38265030	GCTACAAGTACACACGGCA	experiment
lgi1_sg2895	chr19_38265071_38265100	ACAGTGAGATAACATCAGG	experiment
lgi1_sg2896	chr19_38284170_38284199	TTTCAAGACATACTTTCCG	experiment
lgi1_sg2897	chr19_38305612_38305641	TCCTCAGGCACGTCCACTG	experiment
lgi1_sg2898	chr19_38306169_38306198	CTCCTTCCAGGACATCCAG	experiment
hoga1_sg2905	chr19_42046035_42046064	CCATAGTCTACCTCTGCGG	experiment
hoga1_sg2906	chr19_42046093_42046122	TTCCCTCTTACCTCGAAAG	experiment
hoga1_sg2907	chr19_42059951_42059980	GGGTATGGCCTGGCGCACG	experiment
hoga1_sg2908	chr19_42060229_42060258	CGGCCACGATAGTAACAAG	experiment
hoga1_sg2909	chr19_42060962_42060991	CAGTGTCCCAGCCAATACG	experiment
hoga1_sg2910	chr19_42070274_42070303	GAGCTGAGCCCCACAGAGG	experiment
sfrp5_sg2911	chr19_42199790_42199819	GGAGCACATCTGTTCCATG	experiment
sfrp5_sg2912	chr19_42201577_42201606	TCGGGCCAAGGGAAACCGT	experiment
sfrp5_sg2913	chr19_42201593_42201622	GGCTGCGCTCCGCTCATGG	experiment
sfrp5_sg2914	chr19_42201815_42201844	CTGCCGCTCTGTCACACGG	experiment
sfrp5_sg2915	chr19_42201907_42201936	GCCAGGAGTACGACTACTA	experiment
sfrp5_sg2916	chr19_42201928_42201957	TGCATGGGGCGCCAACACG	experiment
ctsf_sg2941	chr19_4855422_4855451	CAATTACGGCCGTGCTGCG	experiment
ctsf_sg2942	chr19_4855736_4855765	CCAGGGGATCATTGCAAGG	experiment
ctsf_sg2943	chr19_4857966_4857995	AAGACAGTCAATCGCCACT	experiment
ctsf_sg2944	chr19_4858209_4858238	CTGAATCCCCTCTTACAGA	experiment
ctsf_sg2945	chr19_4858270_4858299	CTCCAGTCCCATTCAGGCG	experiment
ctsf_sg2946	chr19_4859759_4859788	GAATGGGTGAGCAATCCCG	experiment
gfra1_sg2953	chr19_58270049_58270078	TTACCAATCAGTCCCGAGT	experiment
gfra1_sg2954	chr19_58300330_58300359	CGTCGCCTGCACCGAGAGG	experiment
gfra1_sg2955	chr19_58451999_58452028	ATATGAGCCGGTTAACAGC	experiment
gfra1_sg2956	chr19_58452023_58452052	ATATGGGGAATCTTCCAGT	experiment
gfra1_sg2957	chr19_58453260_58453289	CAAGGCCTCCATAGCGCTG	experiment
gfra1_sg2958	chr19_58453341_58453370	CACCAAGTACCGCACACTG	experiment
pamr1_sg3001	chr2_102614866_102614895	AGACCCAGTGGTGTCAAGG	experiment
pamr1_sg3002	chr2_102636181_102636210	GAACCGAAGATCTCAGACC	experiment
pamr1_sg3003	chr2_102639230_102639259	TTCTGCTTGCTGAAAGCCG	experiment
pamr1_sg3004	chr2_102639360_102639389	CCTGCTGCTTCCCAGGCGG	experiment
pamr1_sg3005	chr2_102640724_102640753	GCAGGCAGCCATCTACCGG	experiment
pamr1_sg3006	chr2_102642177_102642206	GGTATCATTCTTAAAGCCA	experiment
bbox1_sg3013	chr2_110270093_110270122	AGAGAATATGGAAAGCCTG	experiment
bbox1_sg3014	chr2_110270164_110270193	TCAAGCAAACAGTCACAGG	experiment
bbox1_sg3015	chr2_110275542_110275571	TTGAAGCTCACCTTACCCC	experiment
bbox1_sg3016	chr2_110275614_110275643	AAGATTGATGCCAACAATG	experiment
bbox1_sg3017	chr2_110292438_110292467	TGGTGAGATCATAAAACTT	experiment
bbox1_sg3018	chr2_110292586_110292615	ACACAGAATGTCAGTACTG	experiment
ryr3_sg3025	chr2_112641023_112641052	GTAGAAGAGGCCAAAGCAG	experiment
ryr3_sg3026	chr2_112649397_112649426	GAAGACAAAATCAAGGAGG	experiment
ryr3_sg3027	chr2_112667829_112667858	GGATTGCCATTCTGAACGG	experiment
ryr3_sg3028	chr2_112709214_112709243	GAGAAGCTAAAGAAGAAGG	experiment
ryr3_sg3029	chr2_112750851_112750880	CGACAGGAAATACAGGCGG	experiment
ryr3_sg3030	chr2_112833920_112833949	GTCACCACAAAGCAAGGGG	experiment
ltk_sg3031	chr2_119752938_119752967	CAGGGCTGCCACTACCTGG	experiment
ltk_sg3032	chr2_119758292_119758321	GACTCAGGCCGTCCCCGAG	experiment
ltk_sg3033	chr2_119758797_119758826	CACCGGCTCCCCGCGACGG	experiment
ltk_sg3034	chr2_119759382_119759411	ACACAAACACAGTGCGATG	experiment
ltk_sg3035	chr2_119759449_119759478	TTTGTACCTAGGCACACGG	experiment
ltk_sg3036	chr2_119760261_119760290	CAGCCACAGCAGCAGCCGG	experiment
prom2_sg3037	chr2_127532743_127532772	TGGAGAAAATCCACTACAG	experiment
prom2_sg3038	chr2_127536945_127536974	ACAATATGAGACATACAGG	experiment
prom2_sg3039	chr2_127538703_127538732	CCACGAGGAGAATTGCAAG	experiment
prom2_sg3040	chr2_127539836_127539865	ACACACACATAGTCAGACG	experiment
prom2_sg3041	chr2_127541094_127541123	GTGCGACGATTCCTCTCCG	experiment
prom2_sg3042	chr2_127541271_127541300	CCAGGCTCAGGCCCAGCAG	experiment
oxt_sg3043	chr2_130576229_130576258	CAGAGCCAGTAAGCCAAGC	experiment
oxt_sg3044	chr2_130576252_130576281	TTCTGGATGTAGCAGGCCG	experiment
oxt_sg3045	chr2_130576278_130576307	CAGCCCTCTTGCCGCCCAG	experiment
oxt_sg3046	chr2_130576307_130576336	ACTCACCTTGCGCATATCC	experiment
oxt_sg3047	chr2_130576582_130576611	CCCCACAGTGTCTCCCCTG	experiment
oxt_sg3048	chr2_130576759_130576788	CTGCAGCAGATGCCTGTGG	experiment
cubn_sg3055	chr2_13287621_13287650	TTGCCAGAAGAAATAAAAG	experiment
cubn_sg3056	chr2_13347665_13347694	GGGGAGAAAAAAAAGACAG	experiment
cubn_sg3057	chr2_13362219_13362248	GATCTTCCAGCCAGAGCAG	experiment
cubn_sg3058	chr2_13388912_13388941	TGTATCTGGAACATTCGCG	experiment
cubn_sg3059	chr2_13427920_13427949	CAGCTCCGAATGCTACTGG	experiment
cubn_sg3060	chr2_13455464_13455493	TGAAAGGTCCAGTCAAGGG	experiment
asxl1_sg3073	chr2_153357147_153357176	GAGTGTGAAAAGACTAATG	experiment
asxl1_sg3074	chr2_153393459_153393488	CGGAAGCCTCTTAAGAGGG	experiment
asxl1_sg3075	chr2_153393661_153393690	TGTTAACAAGAATGGACCC	experiment
asxl1_sg3076	chr2_153397640_153397669	ACTAAAACCGACTTAGCAG	experiment
asxl1_sg3077	chr2_153397892_153397921	ACTGACGATCTTCAAGCCG	experiment
asxl1_sg3078	chr2_153399406_153399435	TACCACTGCAATCGAGAGA	experiment
eif6_sg3079	chr2_155823254_155823283	TGTCTTCAGTAATCAGGGG	essential gene
eif6_sg3080	chr2_155823255_155823284	GTGTCTTCAGTAATCAGGG	essential gene
eif6_sg3081	chr2_155823857_155823886	GTCCACCCAGACTTGGACA	essential gene
eif6_sg3082	chr2_155823939_155823968	TGACTCCGTGCAGATACGG	essential gene
eif6_sg3083	chr2_155826332_155826361	AAGTTCTCTGAGCCTCCGA	essential gene
eif6_sg3084	chr2_155826348_155826377	ACAAACGCCTACTGCCTGG	essential gene
ptprt_sg3097	chr2_161530554_161530583	CTTTGTTTAGAAATGGGGG	experiment
ptprt_sg3098	chr2_161534544_161534573	ATGGGACCATAACACCCGG	experiment
ptprt_sg3099	chr2_161607373_161607402	CAGGGTCACAAGTCCGGTA	experiment
ptprt_sg3100	chr2_161698005_161698034	AATGATGATGAACATGAGG	experiment
ptprt_sg3101	chr2_161766370_161766399	AAAGTAGTGTAGCGAATCG	experiment
ptprt_sg3102	chr2_162253823_162253852	CTGCGACTCCAAAACGTTG	experiment
ptgis_sg3121	chr2_167214942_167214971	CAGTGTCAAAAACCGCCTG	experiment
ptgis_sg3122	chr2_167221322_167221351	CTGACCCTATATGGAGTGG	experiment
ptgis_sg3123	chr2_167224060_167224089	ATGTATACCAACCTTCGCA	experiment
ptgis_sg3124	chr2_167225387_167225416	CCACACTCTTACGACACAG	experiment
ptgis_sg3125	chr2_167227527_167227556	CAAGGCATGGCCCAGCCAG	experiment
ptgis_sg3126	chr2_167227550_167227579	TGCTGCCCAGGTCCAACGG	experiment
pck1_sg3133	chr2_173153499_173153528	CGCAGATGTGGATATACTC	experiment
pck1_sg3134	chr2_173153520_173153549	ATCTGCGATGGCTCCGAGG	experiment
pck1_sg3135	chr2_173154045_173154074	GTCCTCTTCCGACATCCAG	experiment
pck1_sg3136	chr2_173155941_173155970	TGGGCATAACTAACCCCGA	experiment
pck1_sg3137	chr2_173157028_173157057	TGGCCGAGACTAGCGATGG	experiment
pck1_sg3138	chr2_173157101_173157130	CTCCTGGAAGAACAAGGAG	experiment
phactr3_sg3145	chr2_178142235_178142264	CAGGAAAGAAAAAGAACGG	experiment
phactr3_sg3146	chr2_178175473_178175502	GGCTGGGCCCACTCCCCGG	experiment
phactr3_sg3147	chr2_178175493_178175522	ACCGCCCTTACCACCACAG	experiment
phactr3_sg3148	chr2_178269324_178269353	AATAAGGCATGCAGTCCCA	experiment
phactr3_sg3149	chr2_178269419_178269448	ATCTGTTCCACTGGCCGAG	experiment
phactr3_sg3150	chr2_178283953_178283982	GAGGCGTGGAGCTTTGACG	experiment
chrna4_sg3157	chr2_181028507_181028536	GCTCCCAGGAAGCAGCCGA	experiment
chrna4_sg3158	chr2_181028717_181028746	ATGCGGTTGCAGAAAGTTG	experiment
chrna4_sg3159	chr2_181029217_181029246	GTAGAACAGTGGCAGTCGG	experiment
chrna4_sg3160	chr2_181029354_181029383	GTGAGCATGCACAGCCGTG	experiment
chrna4_sg3161	chr2_181033936_181033965	CCCATCTGAACTCATCTGG	experiment
chrna4_sg3162	chr2_181037487_181037516	CTTCTCTGGCTACAACAAG	experiment
notch1_sg3169	chr2_26468393_26468422	AGTGTAATAATCACGCATG	experiment
notch1_sg3170	chr2_26468629_26468658	GGGGTTGCTACCCACACAG	experiment
notch1_sg3171	chr2_26469911_26469940	TGCCCACCAGGCTTCGTCG	experiment
notch1_sg3172	chr2_26476373_26476402	CCTGCAAGGACATGACCAG	experiment
notch1_sg3173	chr2_26476454_26476483	TTTGTTCCACTCCACCCAG	experiment
notch1_sg3174	chr2_26479489_26479518	GTGGCCATTGTGCAGACAG	experiment
adamts13_sg3175	chr2_26981756_26981785	GCAGATGATCAGTGCCGTG	experiment
adamts13_sg3176	chr2_26983076_26983105	ATCCAGGAGAGGAACAAGG	experiment
adamts13_sg3177	chr2_26983905_26983934	ATGGACACTGGTCTAGCTG	experiment
adamts13_sg3178	chr2_26985528_26985557	CTGCTGTGCAGTATAGTCA	experiment
adamts13_sg3179	chr2_26986643_26986672	GCAGCTGCCCAACAAACAG	experiment
adamts13_sg3180	chr2_26992991_26993020	AGCTGACATCTCGTCGGTG	experiment
fam163b_sg3181	chr2_27112518_27112547	CTCCCGCATGGCAGAGAGG	experiment
fam163b_sg3182	chr2_27112624_27112653	ACTTTGAGGGTGTGCGCAA	experiment
fam163b_sg3183	chr2_27112718_27112747	TTCAGCCAAAAGTCCCCGC	experiment
fam163b_sg3184	chr2_27112773_27112802	AGGCCCGTTGGTCAACACG	experiment
fam163b_sg3185	chr2_27112850_27112879	AAGAAGGACGAATCCGAGG	experiment
fam163b_sg3186	chr2_27112853_27112882	TGCAAGAAGGACGAATCCG	experiment
dbh_sg3187	chr2_27165682_27165711	GAGCTCTAAAATCCCTTCG	experiment
dbh_sg3188	chr2_27170501_27170530	GTGATATAGCACCAGTACG	experiment
dbh_sg3189	chr2_27171430_27171459	GTGCCGGCAGTAGTTGAGT	experiment
dbh_sg3190	chr2_27172749_27172778	ACTTCCAGTCGGAGAAACG	experiment
dbh_sg3191	chr2_27182677_27182706	TGGAGGTGATCTTAGGCAA	experiment
[truncated: 2,453 more rows]

## Sheet: hLIHC_lib_info
ID	sgRNA	guide_sequence	group
Zhang_937_sg0001	non_targeting_control	TCTTCACAGGGTGCAACGA	non_targeting_control
Zhang_937_sg0001	non_targeting_control	GAACTTAATCCCGTGGCAA	non_targeting_control
Zhang_937_sg0001	non_targeting_control	CAAGGTCATGAAACCAAGC	non_targeting_control
Zhang_937_sg0001	non_targeting_control	ATTTAAGCTTCGTAACTGG	non_targeting_control
Zhang_937_sg0001	non_targeting_control	TCCATTGGCTGGAATCTGA	non_targeting_control
Zhang_937_sg0001	non_targeting_control	CCGTGTTGCTGGATACGCC	non_targeting_control
Zhang_937_sg0001	non_targeting_control	GTGTGGAAAAGCTAACAGA	non_targeting_control
Zhang_937_sg0001	non_targeting_control	GTATTCGACTCTCAACGCG	non_targeting_control
Zhang_937_sg0001	non_targeting_control	ATCCAGGAGTGATCGAGTA	non_targeting_control
Zhang_937_sg0001	non_targeting_control	TGTCCCTGAGAAAACGCGG	non_targeting_control
Zhang_937_sg0001	non_targeting_control	CGTTCCCCCACTGACGGGG	non_targeting_control
Zhang_937_sg0001	non_targeting_control	ATAGCTGTTTCGAAGGCGC	non_targeting_control
Zhang_937_sg0001	non_targeting_control	CATCACCGATCGTGAGCCT	non_targeting_control
Zhang_937_sg0001	non_targeting_control	GGACACAGGATACGCAGCT	non_targeting_control
Zhang_937_sg0001	non_targeting_control	TCCTCATCCGGTCAGGCTG	non_targeting_control
Zhang_937_sg0001	non_targeting_control	AAATACAATTACTTATAGC	non_targeting_control
Zhang_937_sg0001	non_targeting_control	TGGCTTATTAGCTATAAAG	non_targeting_control
Zhang_937_sg0001	non_targeting_control	CAAAAGTGGCATAAAACCG	non_targeting_control
Zhang_937_sg0001	non_targeting_control	TGATATCTGACATGCAGCG	non_targeting_control
Zhang_937_sg0001	non_targeting_control	GAATGCCATCTAGTTAGTA	non_targeting_control
Zhang_937_sg0001	non_targeting_control	TGGCCTGGAATTTAGGATC	non_targeting_control
Zhang_937_sg0001	non_targeting_control	CTGAAAAATAGGCCCAACC	non_targeting_control
Zhang_937_sg0001	non_targeting_control	AGCAGCTGTCAGGTCTTGT	non_targeting_control
Zhang_937_sg0001	non_targeting_control	GAGAGGAAAATCGGCACAG	non_targeting_control
Zhang_937_sg0001	non_targeting_control	CACAAAACCAGCAATGGTC	non_targeting_control
Zhang_937_sg0001	non_targeting_control	GCTTAATGTGCAGGTCAGA	non_targeting_control
Zhang_937_sg0001	non_targeting_control	TCCCAGTACCAGTCAGTTC	non_targeting_control
Zhang_937_sg0001	non_targeting_control	CAGCGAGATAACTTGACTC	non_targeting_control
Zhang_937_sg0001	non_targeting_control	CTGCGGCGAGATCACATAA	non_targeting_control
Zhang_937_sg0001	non_targeting_control	GCGCACCACGGGCGCGCAC	non_targeting_control
Zhang_937_sg0001	non_targeting_control	TCCCATTGATCTACGATGG	non_targeting_control
Zhang_937_sg0001	non_targeting_control	TTCGTGCCGATGTAACACA	non_targeting_control
Zhang_937_sg0001	non_targeting_control	CCTATCGGCATTCCCACTG	non_targeting_control
Zhang_937_sg0001	non_targeting_control	AACGACGGGCCTAGTCTCA	non_targeting_control
Zhang_937_sg0001	non_targeting_control	ATATCCCGCGAAAAAATCT	non_targeting_control
Zhang_937_sg0001	non_targeting_control	TCGTTTCCGCTTAACGGCG	non_targeting_control
Zhang_937_sg0001	non_targeting_control	CACTTTGTTTGGCCTACTG	non_targeting_control
Zhang_937_sg0001	non_targeting_control	CGTGTTCCACAACTACCCT	non_targeting_control
Zhang_937_sg0001	non_targeting_control	TAAAGAAGCGGAAAGGTCC	non_targeting_control
Zhang_937_sg0001	non_targeting_control	CCTGCCCTAAACCCCGGAA	non_targeting_control
Zhang_937_sg0001	non_targeting_control	ACGTCATTAAGAGTTCAAC	non_targeting_control
Zhang_937_sg0001	non_targeting_control	GTTGGGCATAGCGAACACT	non_targeting_control
Zhang_937_sg0001	non_targeting_control	GTCATATACACAAACGCCC	non_targeting_control
Zhang_937_sg0001	non_targeting_control	TCAACCGACCGTATGGTCA	non_targeting_control
Zhang_937_sg0001	non_targeting_control	CACTTGTCTATACGGGGTA	non_targeting_control
Zhang_937_sg0001	non_targeting_control	TGTTATTACAGACGCGTGT	non_targeting_control
Zhang_937_sg0001	non_targeting_control	CTGGCTTGACACGACCGTT	non_targeting_control
Zhang_937_sg0001	non_targeting_control	ACAGGAAACGTGACTAAAG	non_targeting_control
Zhang_937_sg0001	non_targeting_control	GGCGCTAAGATATATGCCC	non_targeting_control
Zhang_937_sg0001	non_targeting_control	GCCTCTCACGTGTAGGCTT	non_targeting_control
COL11A1_sg0002	chr1_102889499.0_102889518.0	AGGGGAAAAAGGTGACCGA	gene
COL11A1_sg0003	chr1_102935079.0_102935098.0	CTGGTCCTTGAAGACCTGG	gene
COL11A1_sg0004	chr1_102995982.0_102996001.0	CGTTACCTTTACTCCCCGG	gene
COL11A1_sg0005	chr1_103015672.0_103015691.0	ACATCAACATAGTACCAGG	gene
COL11A1_sg0006	chr1_103026255.0_103026274.0	AGGCTGAAAGTGTAACAGA	gene
COL11A1_sg0007	chr1_103078717.0_103078736.0	TTCTGTTTGAAGACCACAC	gene
SLC16A4_sg0020	chr1_110363862.0_110363881.0	ATTATACCCAGACATACAA	gene
SLC16A4_sg0021	chr1_110378934.0_110378953.0	GAAGTATGCTAACTGACTG	gene
SLC16A4_sg0022	chr1_110379152.0_110379171.0	AAGGACAGTACTACGCAGA	gene
SLC16A4_sg0023	chr1_110381653.0_110381672.0	TGACTATGGGACTTCTACC	gene
SLC16A4_sg0024	chr1_110381771.0_110381790.0	CACAAATAATAGCAACCAG	gene
SLC16A4_sg0025	chr1_110389273.0_110389292.0	ACACTAAAACCCTGGATGG	gene
KCND3_sg0032	chr1_111981638.0_111981657.0	ACAATGGTGTACCAAAACG	gene
KCND3_sg0033	chr1_111981698.0_111981717.0	TCGGCATAAAACATCACAG	gene
KCND3_sg0034	chr1_111981888.0_111981907.0	CTGGTCATGACCAACAACG	gene
KCND3_sg0035	chr1_111981997.0_111982016.0	CACCGTGGAGTACCTCCTG	gene
KCND3_sg0036	chr1_111982160.0_111982179.0	GTCACGTAGTAGAAGACCA	gene
KCND3_sg0037	chr1_111982389.0_111982408.0	CAGAGATGCACTCGTAGCG	gene
MTOR_sg0038	chr1_11209396.0_11209415.0	AGCATCGGATGCTTAGGAG	gene
MTOR_sg0039	chr1_11228770.0_11228789.0	GTGATGGCCTGGACAACCA	gene
MTOR_sg0040	chr1_11238570.0_11238589.0	CAGGAAATGATCCGCACAG	gene
MTOR_sg0041	chr1_11241633.0_11241652.0	CTGATGCAAGTGAAGACTG	gene
MTOR_sg0042	chr1_11243231.0_11243250.0	AAGGAGAAGGAACGTACAG	gene
MTOR_sg0043	chr1_11247985.0_11248004.0	TGAAGGGGGTAATGTGACG	gene
VTCN1_sg0050	chr1_117153298.0_117153317.0	GCGGTGTGAGGCTCCCCGA	gene
VTCN1_sg0051	chr1_117153347.0_117153366.0	TTCACTTCCGGCATGCTGA	gene
VTCN1_sg0052	chr1_117156575.0_117156594.0	ACCTTGAGTATAAAACTGG	gene
VTCN1_sg0053	chr1_117156700.0_117156719.0	ATCAGCAAACACTGCTGTC	gene
VTCN1_sg0054	chr1_117156808.0_117156827.0	TTCTGATATCGTGATACAA	gene
VTCN1_sg0055	chr1_117156890.0_117156909.0	GCGACAGTAGTGACTGTGA	gene
TBX15_sg0056	chr1_118885263.0_118885282.0	GCTACAACAGGCTTCAGAG	gene
TBX15_sg0057	chr1_118923442.0_118923461.0	TTCTGATAGGCCGTAACTG	gene
TBX15_sg0058	chr1_118923551.0_118923570.0	TGCGAATCACATGAACTCG	gene
TBX15_sg0059	chr1_118924788.0_118924807.0	CATAGCTCCAAGTGGATGG	gene
TBX15_sg0060	chr1_118924791.0_118924810.0	TATCATAGCTCCAAGTGGA	gene
TBX15_sg0061	chr1_118926543.0_118926562.0	CAGCAGTACTACATAGCAA	gene
HAO2_sg0062	chr1_119382959.0_119382978.0	CACCAGAACCACAATCCAA	gene
HAO2_sg0063	chr1_119382963.0_119382982.0	AGAACCACAATCCAAGGGG	gene
HAO2_sg0064	chr1_119384863.0_119384882.0	ATAGAGTTGGAACCATCGG	gene
HAO2_sg0065	chr1_119384903.0_119384922.0	AACAAACAGTTGATCCAGA	gene
HAO2_sg0066	chr1_119384992.0_119385011.0	TGACATTCGAAACCAGTTG	gene
HAO2_sg0067	chr1_119392152.0_119392171.0	TTGAAGTCTACCTGGATGG	gene
PHGDH_sg0068	chr1_119721203.0_119721222.0	ATGACATCAGCGGTCACCT	gene
PHGDH_sg0069	chr1_119726860.0_119726879.0	TCATCGAAGCCGTCGCCTG	gene
PHGDH_sg0070	chr1_119734757.0_119734776.0	ACACACCTACCTGTCGTGG	gene
PHGDH_sg0071	chr1_119735357.0_119735376.0	GTGGAGGGATCGTGGACGA	gene
PHGDH_sg0072	chr1_119737241.0_119737260.0	GAAGGGGAAATCTCTCACG	gene
PHGDH_sg0073	chr1_119737242.0_119737261.0	AAGGGGAAATCTCTCACGG	gene
NOTCH2_sg0080	chr1_119916663.0_119916682.0	CCCGGGCAGCAAGAAACAG	gene
NOTCH2_sg0081	chr1_119925383.0_119925402.0	TGTTGATATAATCCCAGCA	gene
NOTCH2_sg0082	chr1_119926574.0_119926593.0	TGGGGACACACATCGACGA	gene
NOTCH2_sg0083	chr1_119937283.0_119937302.0	ATTGGTGGATACAGATGCG	gene
NOTCH2_sg0084	chr1_119953641.0_119953660.0	GTTGGCATCAACTGTGAAG	gene
NOTCH2_sg0085	chr1_119967513.0_119967532.0	TGATGTCCATCTCACAACG	gene
SEC22B_sg0086	chr1_120163223.0_120163242.0	GAATAGGGTCGGGACACAG	essential gene
SEC22B_sg0087	chr1_120163301.0_120163320.0	AAAGCCAACTTCTTAGGGA	essential gene
SEC22B_sg0088	chr1_120168830.0_120168849.0	TACACTCACTGAAAAGTCA	essential gene
SEC22B_sg0089	chr1_120168918.0_120168937.0	CTTCAACAATATCAGAGTC	essential gene
SEC22B_sg0090	chr1_120176310.0_120176329.0	TCGTCCTCCTGCATCGAGG	essential gene
SEC22B_sg0091	chr1_120176336.0_120176355.0	CGGGAGCCCGTCCGCCACT	essential gene
PRDM2_sg0092	chr1_13749381.0_13749400.0	CTCCTGGTCTGGTACAATG	gene
PRDM2_sg0093	chr1_13778895.0_13778914.0	GAAGTTTACAACCAAACAG	gene
PRDM2_sg0094	chr1_13778991.0_13779010.0	TGGCACACAGATTAACCGG	gene
PRDM2_sg0095	chr1_13779981.0_13780000.0	CTCAAGTAGGTTTAAGAGG	gene
PRDM2_sg0096	chr1_13780414.0_13780433.0	TCTTTACAGCACTACACGT	gene
PRDM2_sg0097	chr1_13780726.0_13780745.0	TGGCAACAGTTAATACCGG	gene
PPIAL4E_sg0098	chr1_144373509.0_144373528.0	AAACAGTTTGATGGAGATG	essential gene
PPIAL4E_sg0099	chr1_144593054.0_144593073.0	CTCTGAGCACTGGAGAGAA	essential gene
PPIAL4E_sg0100	chr1_144593114.0_144593133.0	CAGGGTTTATGTGTCAGGG	essential gene
PPIAL4E_sg0101	chr1_144593161.0_144593180.0	GGTGACAAGTCCATCTATG	essential gene
PDE4DIP_sg0102	chr1_148932247.0_148932266.0	AAGCCCGACCAATACACTG	gene
PDE4DIP_sg0103	chr1_148967724.0_148967743.0	GAGTATGGAGAGTCTCCTG	gene
PDE4DIP_sg0104	chr1_148967884.0_148967903.0	GATAGGAACAAAGAAGTGG	gene
PDE4DIP_sg0105	chr1_148979766.0_148979785.0	GAACGGAGTCGGCTCAATG	gene
PDE4DIP_sg0106	chr1_148981388.0_148981407.0	AGTTCCCCACCTCCAATGG	gene
PDE4DIP_sg0107	chr1_148998368.0_148998387.0	AGAATGTCCTACCTGATGT	gene
CA14_sg0108	chr1_150261580.0_150261599.0	CAGGCTGGTCATATCCGTG	gene
CA14_sg0109	chr1_150262253.0_150262272.0	TGGTGTTCTGACCCCCCTG	gene
CA14_sg0110	chr1_150262529.0_150262548.0	AGAGTCATAATGTACAATG	gene
CA14_sg0111	chr1_150262551.0_150262570.0	TCCTATGACAGCTTGAGTG	gene
CA14_sg0112	chr1_150263061.0_150263080.0	GCTCTCTTAGGTTGAAGGG	gene
CA14_sg0113	chr1_150263842.0_150263861.0	GAAATAAACAGCCAGGAGA	gene
TARS2_sg0114	chr1_150487965.0_150487984.0	GTGATATCTTAATAGTCCG	essential gene
TARS2_sg0115	chr1_150489005.0_150489024.0	AGAACCTTATGATCTGGAG	essential gene
TARS2_sg0116	chr1_150489057.0_150489076.0	CTGACATTCGATTCCCCAG	essential gene
TARS2_sg0117	chr1_150496844.0_150496863.0	CAGGAAGAAGCAGCTCCCA	essential gene
TARS2_sg0118	chr1_150497538.0_150497557.0	GCCCATCGTGGTTTCTCCG	essential gene
TARS2_sg0119	chr1_150498646.0_150498665.0	TTCTGTACAACAGATCAGG	essential gene
ECM1_sg0120	chr1_150510943.0_150510962.0	CAACAGGACCGGTCCCAAG	gene
ECM1_sg0121	chr1_150511033.0_150511052.0	CTTCCTAACCGTCAGCATG	gene
ECM1_sg0122	chr1_150511088.0_150511107.0	ACTCCCACCTCACTCGCCA	gene
ECM1_sg0123	chr1_150511513.0_150511532.0	GCCGCGTGCAGCACCAGTG	gene
ECM1_sg0124	chr1_150511543.0_150511562.0	CGGTTCTCCTGCTTCCAGG	gene
ECM1_sg0125	chr1_150511647.0_150511666.0	CAATGTGGGCACCCCAGGA	gene
FLG_sg0126	chr1_152307516.0_152307535.0	AGGCACTCAACGTCCCAAG	gene
FLG_sg0127	chr1_152310356.0_152310375.0	TCTACTGATTGCTCGTGGT	gene
FLG_sg0128	chr1_152311111.0_152311130.0	GGGACAGGAACAATCATCG	gene
FLG_sg0129	chr1_152312415.0_152312434.0	CAAGGATCCCACCATGAGC	gene
FLG_sg0130	chr1_152312633.0_152312652.0	GTCAGGCCACTGACAGTGA	gene
FLG_sg0131	chr1_152313058.0_152313077.0	GGGCCAGGGACAATCATCG	gene
S100A12_sg0132	chr1_153374452.0_153374471.0	TTGCAAACACCATCAAGGT	gene
S100A12_sg0133	chr1_153374490.0_153374509.0	CTTCAGCTCACCCTTAGAG	gene
S100A12_sg0134	chr1_153374491.0_153374510.0	TTCAGCTCACCCTTAGAGA	gene
S100A12_sg0135	chr1_153374526.0_153374545.0	CCAATACTCAGTTCGGAAG	gene
S100A12_sg0136	chr1_153374527.0_153374546.0	ACCAATACTCAGTTCGGAA	gene
S100A12_sg0137	chr1_153374567.0_153374586.0	AAACTTGAAGAGCATCTGG	gene
PKLR_sg0150	chr1_155294493.0_155294512.0	GCAAAATTGAGAACCACGA	gene
PKLR_sg0151	chr1_155294566.0_155294585.0	GTGCGGAAAGCCAGCGACG	gene
PKLR_sg0152	chr1_155294571.0_155294590.0	CTGGCTTTCCGCACAAAGG	gene
PKLR_sg0153	chr1_155294718.0_155294737.0	TGACCCAAGTGGAGAACGG	gene
PKLR_sg0154	chr1_155295176.0_155295195.0	CACGACCCGGACAATATTG	gene
PKLR_sg0155	chr1_155295689.0_155295708.0	AGTCGCGCAATGTTCATCC	gene
RAB25_sg0156	chr1_156065917.0_156065936.0	GATCGGCGAATCAGGTGTG	gene
RAB25_sg0157	chr1_156066022.0_156066041.0	GGTGCCCAACATCACAGTG	gene
RAB25_sg0158	chr1_156068270.0_156068289.0	TACTATCGTGGTGCAGTGG	gene
RAB25_sg0159	chr1_156068296.0_156068315.0	GGTTAGGTCAAACACCAGG	gene
RAB25_sg0160	chr1_156068299.0_156068318.0	CTTGGTTAGGTCAAACACC	gene
RAB25_sg0161	chr1_156068379.0_156068398.0	ACGAGCATGACGACGATCG	gene
NTRK1_sg0162	chr1_156864385.0_156864404.0	TGGAGCTCCGTGATCTGAG	gene
NTRK1_sg0163	chr1_156868122.0_156868141.0	GGGCACAAGAACAGTGCAG	gene
NTRK1_sg0164	chr1_156873687.0_156873706.0	CTGCCCATCCACAGAGAAG	gene
NTRK1_sg0165	chr1_156873803.0_156873822.0	CGCAGACACCCGTGCCGCA	gene
NTRK1_sg0166	chr1_156873925.0_156873944.0	CCTTTCGAGTTCAACCCCG	gene
NTRK1_sg0167	chr1_156876519.0_156876538.0	ACTCAAAGACCATGAGCAG	gene
TMEM82_sg0168	chr1_15742609.0_15742628.0	GAGGCTAGAGCCCCACTCG	gene
TMEM82_sg0169	chr1_15742850.0_15742869.0	GTTCAGGACCAAGACTCCA	gene
TMEM82_sg0170	chr1_15742874.0_15742893.0	GAAGAAGTAAACTTTCAGG	gene
TMEM82_sg0171	chr1_15743138.0_15743157.0	GAGAACTCGAGCACCACGA	gene
TMEM82_sg0172	chr1_15744366.0_15744385.0	AGCAGCCAGCGCTACTGTG	gene
TMEM82_sg0173	chr1_15744444.0_15744463.0	CTGGCCATAGCCTTTGCCG	gene
CD5L_sg0174	chr1_157833487.0_157833506.0	TTGACTTGAGACTAGTAGG	gene
CD5L_sg0175	chr1_157834462.0_157834481.0	CCAGAAGGGCAATCCTGAA	gene
CD5L_sg0176	chr1_157834599.0_157834618.0	CACCACCTTTGCGGCCCGG	gene
CD5L_sg0177	chr1_157835920.0_157835939.0	TCCAATCAGTCAGTTGCAC	gene
CD5L_sg0178	chr1_157835971.0_157835990.0	TCATACAAAATACCACTAG	gene
CD5L_sg0179	chr1_157836099.0_157836118.0	CACCCGCCCTTCACAGCGG	gene
SPTA1_sg0180	chr1_158643317.0_158643336.0	TGACCTGTCTAGTACACGT	gene
SPTA1_sg0181	chr1_158651428.0_158651447.0	CGGCTAAGGGATATCAACA	gene
SPTA1_sg0181	chr1_158651428.0_158651447.0	TGTTGATATCCCTTAGCCG	gene
SPTA1_sg0182	chr1_158667913.0_158667932.0	CGAGTGGTCACATTGTCAG	gene
SPTA1_sg0183	chr1_158669696.0_158669715.0	CCTTGGACATACCCCGTCA	gene
SPTA1_sg0184	chr1_158681541.0_158681560.0	GTGTGCTGACATCTTAGAG	gene
SPEN_sg0185	chr1_15876464.0_15876483.0	ATATTACCCGGGAGGTACG	gene
SPEN_sg0198	chr1_15929222.0_15929241.0	GCAGAAAAGCAAAAACCAG	gene
SPEN_sg0199	chr1_15929860.0_15929879.0	TTTGCCTACCTCGTGAACG	gene
SPEN_sg0200	chr1_15931952.0_15931971.0	AGGAGCGTCTATGCAACCA	gene
SPEN_sg0201	chr1_15932768.0_15932787.0	CACATCGCAAAGCTCGCTG	gene
SPEN_sg0202	chr1_15938816.0_15938835.0	TACCTGCAGGCCAAGCAGG	gene
CRP_sg0203	chr1_159713661.0_159713680.0	ATTGGAAATGTGAACATGT	gene
CRP_sg0204	chr1_159713763.0_159713782.0	AAGAAGGGATACACTGTGG	gene
CRP_sg0205	chr1_159713847.0_159713866.0	GTACACATTTGTACAAGCT	gene
CRP_sg0206	chr1_159714004.0_159714023.0	GGAACTGTCCTCGACCCGT	gene
CRP_sg0207	chr1_159714016.0_159714035.0	CAGTTCCGTGTAGAAGTGG	gene
CRP_sg0208	chr1_159714428.0_159714447.0	CTGGCCAAAAGCATGAGAG	gene
ITLN1_sg0221	chr1_160879338.0_160879357.0	ATTCCAGCACACAAGGCGT	gene
ITLN1_sg0222	chr1_160880664.0_160880683.0	GAAAGTGTTGGACTGACAA	gene
ITLN1_sg0223	chr1_160881189.0_160881208.0	GAGGAAGCCAGTGTCCGTG	gene
ITLN1_sg0224	chr1_160882027.0_160882046.0	AGCAAAGCAGTCTACCCAG	gene
ITLN1_sg0225	chr1_160882166.0_160882185.0	GATAACACCATTCTCAGTG	gene
ITLN1_sg0226	chr1_160884838.0_160884857.0	GGTCGCTATGAGAAACAGC	gene
FCGR2B_sg0227	chr1_161663313.0_161663332.0	ACAGAAGCATATGACCCCA	gene
FCGR2B_sg0228	chr1_161671426.0_161671445.0	GGAGCACGTTGATCCACTG	gene
FCGR2B_sg0229	chr1_161673014.0_161673033.0	GGGAGAAACCATCGTGCTG	gene
FCGR2B_sg0230	chr1_161673025.0_161673044.0	CTGTGGCACCTCAGCACGA	gene
FCGR2B_sg0231	chr1_161673110.0_161673129.0	GGAGAAGTTGGGATCCGAA	gene
FCGR2B_sg0232	chr1_161677493.0_161677512.0	TATTCACTTCTCATGCACC	gene
DPT_sg0239	chr1_168701049.0_168701068.0	ATTATGATTACTATATCCG	gene
DPT_sg0240	chr1_168714213.0_168714232.0	GACTCACCAGCAGGAATAT	gene
DPT_sg0241	chr1_168714279.0_168714298.0	CAGCACTGACTCGAAGTAG	gene
DPT_sg0242	chr1_168728980.0_168728999.0	TTGCTGAAGATGCTCCTCA	gene
DPT_sg0243	chr1_168729062.0_168729081.0	GACTACAGCGATGATGGGT	gene
DPT_sg0244	chr1_168729106.0_168729125.0	TAATCGCCATACTGGCCCC	gene
SELP_sg0245	chr1_169596007.0_169596026.0	TTGCAGCCAAAGTAACAAG	gene
SELP_sg0246	chr1_169603108.0_169603127.0	TCACAGATGAATTGACATG	gene
SELP_sg0247	chr1_169609538.0_169609557.0	TAGTTCGGTGTGATAACTT	gene
SELP_sg0248	chr1_169611519.0_169611538.0	GTGTCCAGAGTCAATGCAG	gene
SELP_sg0249	chr1_169617029.0_169617048.0	AGCACGCATTGTGTTACAC	gene
SELP_sg0250	chr1_169617253.0_169617272.0	GTAGGGTAGGACCTTATTG	gene
SDHB_sg0251	chr1_17024014.0_17024033.0	CAGCTGCCCCAGCTACTGG	essential gene
SDHB_sg0252	chr1_17028610.0_17028629.0	CCTTTATCACATACATGTG	essential gene
SDHB_sg0253	chr1_17028617.0_17028636.0	CACATACATGTGTGGAAGA	essential gene
SDHB_sg0254	chr1_17028702.0_17028721.0	GTGCAATGAACATCAATGG	essential gene
SDHB_sg0255	chr1_17033117.0_17033136.0	TAAAGCATCCAATACCATG	essential gene
SDHB_sg0256	chr1_17044830.0_17044849.0	TGGCAAATTTCTTGATACG	essential gene
SERPINC1_sg0269	chr1_173903920.0_173903939.0	TGAAGATAATAGTGTTCAG	gene
SERPINC1_sg0270	chr1_173909821.0_173909840.0	AAGTTCCGTTATCGGCGCG	gene
SERPINC1_sg0271	chr1_173910802.0_173910821.0	GCTTCCGAGGGAATGACAT	gene
SERPINC1_sg0272	chr1_173914592.0_173914611.0	TTGGTCATAGCAAAAGCCG	gene
SERPINC1_sg0273	chr1_173914712.0_173914731.0	AGTTCCCAGACACGCCGGT	gene
SERPINC1_sg0274	chr1_173914788.0_173914807.0	GGGAGCGGTAAATGCACAT	gene
TNR_sg0275	chr1_175337540.0_175337559.0	GTGATATGACCACCGACGG	gene
TNR_sg0276	chr1_175365952.0_175365971.0	CTAACAGATCTAGAGCCTG	gene
TNR_sg0277	chr1_175391341.0_175391360.0	GAATACATTGTCAATGTGG	gene
TNR_sg0278	chr1_175391387.0_175391406.0	AAAGGACGTAACATCGCTG	gene
TNR_sg0279	chr1_175403265.0_175403284.0	AACGGTACCTGTTTATGCG	gene
TNR_sg0280	chr1_175406409.0_175406428.0	AGACTCTGGCAGAGTACAT	gene
HMCN1_sg0305	chr1_185962638.0_185962657.0	GTTTATCGTGGGTTCACAC	gene
HMCN1_sg0306	chr1_186007150.0_186007169.0	ATGTTGAACTTCTAGACAG	gene
HMCN1_sg0307	chr1_186039767.0_186039786.0	GGTGGTTAATAACCCGGTG	gene
HMCN1_sg0308	chr1_186062518.0_186062537.0	TTTCACCCACAATATGAGG	gene
HMCN1_sg0309	chr1_186070731.0_186070750.0	TCCTTGTACCAGCTGAGGG	gene
HMCN1_sg0310	chr1_186093482.0_186093501.0	TAGTTACACCTACAATTAG	gene
PRG4_sg0311	chr1_186300141.0_186300160.0	TTATAATCACAGTTGCAGG	gene
PRG4_sg0312	chr1_186301610.0_186301629.0	CTCGAAGGACTCAAAGCAG	gene
PRG4_sg0313	chr1_186306719.0_186306738.0	AAGCTGAAACTACAACCAA	gene
PRG4_sg0314	chr1_186307045.0_186307064.0	CCTGCCCCAACTACCCCCA	gene
PRG4_sg0315	chr1_186307756.0_186307775.0	CCTGCTCCAACTACCCCTA	gene
PRG4_sg0316	chr1_186308037.0_186308056.0	TGCTCCAACTACCCCTAAG	gene
TPR_sg0317	chr1_186320392.0_186320411.0	TAGGGACACCAGCAACCTG	gene
TPR_sg0318	chr1_186341045.0_186341064.0	AGAAGAGGATGTCAAACGT	gene
TPR_sg0319	chr1_186344397.0_186344416.0	GAGTGTAAAGCATCTTGGG	gene
TPR_sg0320	chr1_186350256.0_186350275.0	TTGGACTTCCATATTACTG	gene
TPR_sg0321	chr1_186357588.0_186357607.0	TGGAACTTGAAGAAGCAAG	gene
TPR_sg0322	chr1_186360274.0_186360293.0	CCTGGGATGAAACTAACTG	gene
PTGS2_sg0323	chr1_186675388.0_186675407.0	ACTTTCCACAGGTTGCTGG	gene
PTGS2_sg0324	chr1_186676571.0_186676590.0	TGGCATACATCATCAGACC	gene
PTGS2_sg0325	chr1_186677681.0_186677700.0	CAAGACAGATCATAAGCGA	gene
PTGS2_sg0326	chr1_186678306.0_186678325.0	GGCTCTAGTATAATAGGAG	gene
PTGS2_sg0327	chr1_186679113.0_186679132.0	TTCCAAAATCCCTTGAAGT	gene
PTGS2_sg0328	chr1_186679355.0_186679374.0	GTATAAGTGCGATTGTACC	gene
UBR4_sg0329	chr1_19126537.0_19126556.0	AAGAGCCAACAGAATGACG	gene
UBR4_sg0330	chr1_19151743.0_19151762.0	AAGATCTCGATATATGACG	gene
UBR4_sg0331	chr1_19160241.0_19160260.0	TAAGCATGTCTAACACGAG	gene
UBR4_sg0332	chr1_19172881.0_19172900.0	GTGTCAATGAGTTGCAGCG	gene
UBR4_sg0333	chr1_19179106.0_19179125.0	ATGTTGCCAGATGAGCAGG	gene
UBR4_sg0334	chr1_19197743.0_19197762.0	GAACCGATTGATATAGCGT	gene
AKR7A3_sg0335	chr1_19284705.0_19284724.0	CCAGGTATTCCCAAAGAAG	gene
AKR7A3_sg0336	chr1_19284730.0_19284749.0	AGAATGGGAAACAGCCCGT	gene
AKR7A3_sg0337	chr1_19285879.0_19285898.0	GCTCTCACCTGGTACACAG	gene
AKR7A3_sg0338	chr1_19285950.0_19285969.0	CCAGGCTGCATAGTTGGAG	gene
AKR7A3_sg0339	chr1_19286327.0_19286346.0	TCAGGGAGTTCCCAAACAG	gene
AKR7A3_sg0340	chr1_19288551.0_19288570.0	TGGCCCTCGCTGTACACGA	gene
CFHR3_sg0341	chr1_196779169.0_196779188.0	TAATGTCTGGAAAATCACA	gene
CFHR3_sg0342	chr1_196779312.0_196779331.0	TCATTGCACACAAAATGGG	gene
CFHR3_sg0343	chr1_196779349.0_196779368.0	AGGATTACTTACTGAGACA	gene
CFHR3_sg0344	chr1_196779887.0_196779906.0	TGGAAGACCGTAGCCAGGA	gene
CFHR3_sg0345	chr1_196779919.0_196779938.0	CAGTTACATGTACGGAGAA	gene
CFHR3_sg0346	chr1_196779968.0_196779987.0	AGCGGTGTACTTACTGACA	gene
CFHR4_sg0347	chr1_196905188.0_196905207.0	CACAATATAATTGTAAACC	gene
CFHR4_sg0348	chr1_196906980.0_196906999.0	CCACAGATTCCATAGTGTG	gene
CFHR4_sg0349	chr1_196907395.0_196907414.0	GGTACTCGACTCTTGACCA	gene
CFHR4_sg0350	chr1_196907415.0_196907434.0	TTCATAGTAGGACTGGCAC	gene
CFHR4_sg0351	chr1_196910434.0_196910453.0	TCACTGCACACAAGATGGG	gene
CFHR4_sg0352	chr1_196918356.0_196918375.0	TTCAAGCAGTGTGTAGGGA	gene
CFHR2_sg0353	chr1_196949452.0_196949471.0	AAAATCACAGAACATTGCT	gene
CFHR2_sg0354	chr1_196949605.0_196949624.0	AACGTGCGCAGAAGAAGGA	gene
CFHR2_sg0355	chr1_196957888.0_196957907.0	AGTTTCTGCAGAAAAATGT	gene
CFHR2_sg0356	chr1_196957916.0_196957935.0	CTCCATTGTCAATAGGTGG	gene
CFHR2_sg0357	chr1_196957970.0_196957989.0	GGTACTCAACTGATGAACC	gene
CFHR2_sg0358	chr1_196958052.0_196958071.0	CAGAACCACCAAAATGCTT	gene
PTPRC_sg0365	chr1_198706756.0_198706775.0	GTGGATTACTTATATAACA	gene
PTPRC_sg0366	chr1_198732289.0_198732308.0	TTTCTTTCAGAGCATCCCG	gene
PTPRC_sg0367	chr1_198732308.0_198732327.0	GAAACTTGCTGAACACCCG	gene
PTPRC_sg0368	chr1_198741930.0_198741949.0	AGGATCCTCAGGCACCCCG	gene
PLA2G2A_sg0369	chr1_19975801.0_19975820.0	CAACTGTGTGAGTGTGATA	gene
PLA2G2A_sg0370	chr1_19978033.0_19978052.0	CTACAAGTTTAGCAACTCG	gene
PLA2G2A_sg0371	chr1_19978076.0_19978095.0	ACAAACGTCTGGAGAAACG	gene
PLA2G2A_sg0372	chr1_19978433.0_19978452.0	TAGAAGCCATAACTGAGTG	gene
PLA2G2A_sg0373	chr1_19978490.0_19978509.0	AAATTCACCAAATTCCCAT	gene
PLA2G2A_sg0374	chr1_19978743.0_19978762.0	GATCACTGCCAACAGTAGG	gene
HSD11B1_sg0405	chr1_209705009.0_209705028.0	CAAACGAGGAATTCAGACC	gene
HSD11B1_sg0406	chr1_209705887.0_209705906.0	AAGATGGGAGCCCATGTGG	gene
HSD11B1_sg0407	chr1_209705900.0_209705919.0	CTCGCTGTCACCACCACAT	gene
HSD11B1_sg0408	chr1_209706747.0_209706766.0	CACTACATTGCTGGCACCA	gene
HSD11B1_sg0409	chr1_209706781.0_209706800.0	GCAACAAATTGCTCTGCGA	gene
HSD11B1_sg0410	chr1_209707045.0_209707064.0	AGTCAGGACCACGTAACTG	gene
CENPF_sg0411	chr1_214613895.0_214613914.0	CTGCAGAAGCAAAAACAGA	gene
CENPF_sg0412	chr1_214620682.0_214620701.0	ATGTCGCGGTGATTCATGG	gene
CENPF_sg0413	chr1_214640321.0_214640340.0	AACGAGAGAGTAAGAACGC	gene
CENPF_sg0414	chr1_214643143.0_214643162.0	TTTGTCAGAAAATGAACAG	gene
CENPF_sg0415	chr1_214643210.0_214643229.0	GCGGCAGAAAAGAAACAGA	gene
CENPF_sg0416	chr1_214645276.0_214645295.0	GAGCTGAGTAGGATCAGAT	gene
USH2A_sg0417	chr1_215671245.0_215671264.0	CTTGATGCACATCCCAGGG	gene
USH2A_sg0418	chr1_215844325.0_215844344.0	CTCTCAGAATAAACGACCC	gene
USH2A_sg0419	chr1_215888967.0_215888986.0	CATCCTAGAAAATCCAATG	gene
USH2A_sg0420	chr1_215993099.0_215993118.0	CTGACGAGGACATACCCGA	gene
USH2A_sg0421	chr1_216246612.0_216246631.0	TTGACGATTAGGCACACAC	gene
USH2A_sg0422	chr1_216246618.0_216246637.0	ATTAGGCACACACAGGCAC	gene
OBSCN_sg0423	chr1_228224673.0_228224692.0	GCCGGGGAGTATAGCTGCG	gene
OBSCN_sg0424	chr1_228256793.0_228256812.0	AGCTCGAAAGTGCGCATGG	gene
OBSCN_sg0425	chr1_228288267.0_228288286.0	CACACACACGAGTACTCCG	gene
OBSCN_sg0426	chr1_228303694.0_228303713.0	GAAGATGTGAGAAATCACG	gene
OBSCN_sg0427	chr1_228340496.0_228340515.0	TTCCCACAGAAATACGCGG	gene
OBSCN_sg0428	chr1_228340768.0_228340787.0	CTGGAGCAGGCCTATGCCG	gene
RPL11_sg0429	chr1_23692634.0_23692653.0	GATGCGAAGTTCCCGCATG	essential gene
RPL11_sg0430	chr1_23692744.0_23692763.0	TCACCTTTGGAAAACACAG	essential gene
RPL11_sg0431	chr1_23692745.0_23692764.0	CTCACCTTTGGAAAACACA	essential gene
RPL11_sg0432	chr1_23693827.0_23693846.0	TCATTTCTCCGGATGCCAA	essential gene
RPL11_sg0433	chr1_23693856.0_23693875.0	GTCCACTGCACAGTTCGAG	essential gene
RPL11_sg0434	chr1_23694720.0_23694739.0	TCCAGGAACACATCGATCT	essential gene
RYR2_sg0435	chr1_237456613.0_237456632.0	GTCTATGCACTCAAGCACG	gene
RYR2_sg0436	chr1_237566755.0_237566774.0	TTGAAGCCATCAAAGGCAA	gene
RYR2_sg0437	chr1_237589908.0_237589927.0	TTTGCCGTTAATACAAACA	gene
RYR2_sg0438	chr1_237614421.0_237614440.0	ATGCTTACAAAACTGGGGG	gene
RYR2_sg0439	chr1_237639164.0_237639183.0	ATGGTCCCTCACCAAATAG	gene
RYR2_sg0440	chr1_237700376.0_237700395.0	ATTATCAATTACACCACAG	gene
GREM2_sg0447	chr1_240493146.0_240493165.0	ACGTGCCGCGGGATGTAGA	gene
GREM2_sg0448	chr1_240493154.0_240493173.0	CAACTCCTTCTACATCCCG	gene
GREM2_sg0449	chr1_240493253.0_240493272.0	CTTGCACCAGTCACTCTTG	gene
GREM2_sg0450	chr1_240493266.0_240493285.0	CTCTTGAGGTACTTGCGCT	gene
GREM2_sg0451	chr1_240493343.0_240493362.0	CAGCAACAACTCGGAGAGA	gene
GREM2_sg0452	chr1_240493362.0_240493381.0	CTGCCGTCCTTGTAAGGCG	gene
KMO_sg0453	chr1_241548877.0_241548896.0	ATGTATATGAAGCTAGGGA	gene
KMO_sg0454	chr1_241560686.0_241560705.0	GAAAATGCACTTTAACCAC	gene
KMO_sg0455	chr1_241562260.0_241562279.0	GCTGACTGTAATCAAAGCG	gene
KMO_sg0456	chr1_241566596.0_241566615.0	TACTCTCCAATTAGAGGGA	gene
KMO_sg0457	chr1_241568542.0_241568561.0	AGCACTTTACAGATATCAT	gene
KMO_sg0458	chr1_241588809.0_241588828.0	TCCATGTACAATTACATAG	gene
ARID1A_sg0471	chr1_26696998.0_26697017.0	AGCAGAACTCTCACGACCA	gene
ARID1A_sg0472	chr1_26731177.0_26731196.0	CTGTTGACCATACCCGCTG	gene
ARID1A_sg0473	chr1_26732722.0_26732741.0	AATGACCTCCAGTAAGGGA	gene
ARID1A_sg0474	chr1_26763184.0_26763203.0	ACATCCCTGACCCAACCTG	gene
ARID1A_sg0475	chr1_26771227.0_26771246.0	TTGAATGCAAGATTGAACG	gene
ARID1A_sg0476	chr1_26771262.0_26771281.0	CAGCTGCAAAGATGTCTGG	gene
FCN3_sg0477	chr1_27370606.0_27370625.0	CACTGGGCAAGTTCTCAGA	gene
FCN3_sg0478	chr1_27370635.0_27370654.0	GTGGTCTACCTCACCGAGG	gene
FCN3_sg0479	chr1_27370653.0_27370672.0	GAGGCGGAAGGTCGCATAG	gene
FCN3_sg0480	chr1_27370901.0_27370920.0	CCAAAACCTGCTCTGTAGG	gene
FCN3_sg0481	chr1_27373150.0_27373169.0	TTGTGACATGGACACCGAG	gene
FCN3_sg0482	chr1_27373202.0_27373221.0	AGATGGTACCAGCCGCTCA	gene
PRDM16_sg0483	chr1_3385214.0_3385233.0	TGGCTCAAGTACATCCGTG	gene
PRDM16_sg0484	chr1_3404748.0_3404767.0	CACATGGTCATCCACACGG	gene
PRDM16_sg0485	chr1_3404833.0_3404852.0	ACCAGATGTCCCACGACAG	gene
PRDM16_sg0486	chr1_3411456.0_3411475.0	CTTGCACTTGATCTGCGTG	gene
PRDM16_sg0487	chr1_3411515.0_3411534.0	AGCACCGGCGCTTCTGCGA	gene
PRDM16_sg0488	chr1_3412011.0_3412030.0	GGACGTCAACACCACCACG	gene
MACF1_sg0489	chr1_39292027.0_39292046.0	CTACGCACCTCATACAACC	gene
MACF1_sg0490	chr1_39350882.0_39350901.0	AAGAGCTGTCAACTCACGT	gene
MACF1_sg0491	chr1_39361405.0_39361424.0	CGGGTCACCATCTCACGGG	gene
MACF1_sg0492	chr1_39372475.0_39372494.0	CAGAGTCTACTAGATGACT	gene
MACF1_sg0493	chr1_39382104.0_39382123.0	TGTTGGGGTCAATAGACAG	gene
MACF1_sg0494	chr1_39388449.0_39388468.0	AAGCCCTGAACAAACAGTG	gene
MFSD2A_sg0495	chr1_39957156.0_39957175.0	CAGCCCGTCACCTGGTAGG	gene
MFSD2A_sg0496	chr1_39965229.0_39965248.0	AGTAGGCAATGACGGCCAG	gene
MFSD2A_sg0497	chr1_39965485.0_39965504.0	ACATGGTGAGAGCCGAGTA	gene
MFSD2A_sg0498	chr1_39965895.0_39965914.0	CGATCCAGGGACAAATCGT	gene
MFSD2A_sg0499	chr1_39965970.0_39965989.0	AAAGTGCCAACCATACACA	gene
MFSD2A_sg0500	chr1_39967119.0_39967138.0	TTGCGGAAGCCCAAGGTGT	gene
RPS8_sg0507	chr1_44776119.0_44776138.0	CGCCCAGCTGCCAACACCA	essential gene
RPS8_sg0508	chr1_44776123.0_44776142.0	CAGCTGCCAACACCAAGGT	essential gene
RPS8_sg0509	chr1_44776718.0_44776737.0	CAAGAAATACCGTGCCCTG	essential gene
RPS8_sg0510	chr1_44776762.0_44776781.0	CACTCACACTCTGAGCCCC	essential gene
RPS8_sg0511	chr1_44777669.0_44777688.0	CTGGTTCGTACCAAGACCC	essential gene
RPS8_sg0512	chr1_44777716.0_44777735.0	CAGCACACCGTACCGACAG	essential gene
CYP4A11_sg0513	chr1_46934520.0_46934539.0	AAGGCTCAACTACAGAAGG	gene
CYP4A11_sg0514	chr1_46935079.0_46935098.0	TGAAAGGCATTCCTCACAC	gene
CYP4A11_sg0515	chr1_46935549.0_46935568.0	CTGAAGGCACACTTCATGA	gene
CYP4A11_sg0516	chr1_46936696.0_46936715.0	CATCCTGAAGCCCTATGTG	gene
CYP4A11_sg0517	chr1_46936712.0_46936731.0	ATGTCATAGTGGAAGGCTG	gene
CYP4A11_sg0518	chr1_46937289.0_46937308.0	TTGCACACATACCAATCCA	gene
CYP4A22_sg0519	chr1_47140784.0_47140803.0	ACACGACCAGGAGCTACAA	gene
CYP4A22_sg0520	chr1_47140840.0_47140859.0	GTCCTTATTGGATATGGGG	gene
CYP4A22_sg0521	chr1_47141608.0_47141627.0	TTGCACACATACCAATCCG	gene
CYP4A22_sg0522	chr1_47142181.0_47142200.0	GACATCCTGAAGCCATACG	gene
CYP4A22_sg0523	chr1_47143347.0_47143366.0	CTGAAGGCACTCTTCATGA	gene
CYP4A22_sg0524	chr1_47143806.0_47143825.0	CCTCATACAGCAAAAAACC	gene
KTI12_sg0525	chr1_52033287.0_52033306.0	CGCAGTATGCAGTTCCCTG	essential gene
KTI12_sg0526	chr1_52033437.0_52033456.0	CTGCCTGGTCTACTGCGTA	essential gene
KTI12_sg0527	chr1_52033472.0_52033491.0	CTCTACTGCCTGGCACGGG	essential gene
KTI12_sg0528	chr1_52033538.0_52033557.0	CGCCTGAGTCGCCACGACG	essential gene
KTI12_sg0529	chr1_52033549.0_52033568.0	CTCAGGCGCCGTTCCACGG	essential gene
KTI12_sg0530	chr1_52033653.0_52033672.0	GTCCACCACGTACACCGCG	essential gene
FAM151A_sg0531	chr1_54610521.0_54610540.0	AACCAATGTACTACACGGG	gene
FAM151A_sg0532	chr1_54612536.0_54612555.0	ATGGAAGACCGTACAGGGA	gene
FAM151A_sg0533	chr1_54612606.0_54612625.0	AGGACGTACACCCAAGCCA	gene
FAM151A_sg0534	chr1_54614715.0_54614734.0	AACATGCTCATCTCAACTG	gene
FAM151A_sg0535	chr1_54614773.0_54614792.0	AGAGGAAGGCAAAGTCCGG	gene
FAM151A_sg0536	chr1_54616061.0_54616080.0	ATCTACAGTGACAACACAC	gene
TACSTD2_sg0537	chr1_58576234.0_58576253.0	AAGTCGGGGAAGTACAAGA	gene
TACSTD2_sg0538	chr1_58576314.0_58576333.0	ATGACGGCGATGAGGCCGG	gene
TACSTD2_sg0539	chr1_58576595.0_58576614.0	GTGCAGCCGATAGCGCTCG	gene
TACSTD2_sg0540	chr1_58576789.0_58576808.0	CGCCAGTGCAACCAGACGT	gene
TACSTD2_sg0541	chr1_58576854.0_58576873.0	ACGCGCTCGTGGACAACGA	gene
TACSTD2_sg0542	chr1_58577049.0_58577068.0	CACGTGCAGTTGTCCTGCG	gene
FGGY_sg0543	chr1_59321698.0_59321717.0	CTCGGAGGACTGCTCATGG	gene
FGGY_sg0544	chr1_59340012.0_59340031.0	AAAACAACCAGAGAACACG	gene
FGGY_sg0545	chr1_59346253.0_59346272.0	CCATCGAAACGTCATCATG	gene
FGGY_sg0546	chr1_59456974.0_59456993.0	TATGTCCACTTACACACCA	gene
FGGY_sg0547	chr1_59512412.0_59512431.0	TCATTGATGCCCATGCAGG	gene
FGGY_sg0548	chr1_59554205.0_59554224.0	AACGTCTTCTTGTCACATG	gene
KANK4_sg0549	chr1_62263281.0_62263300.0	GAACACCATCAGTCAAGAG	gene
KANK4_sg0550	chr1_62273830.0_62273849.0	GTCCATGGACTCTTGACCA	gene
KANK4_sg0551	chr1_62274022.0_62274041.0	GAGTTGTCTGGAAGAACCG	gene
KANK4_sg0552	chr1_62274437.0_62274456.0	CAGCCCACGAGCATCAACT	gene
KANK4_sg0553	chr1_62274715.0_62274734.0	GAGGTGAGCTACCACAGGA	gene
KANK4_sg0554	chr1_62274751.0_62274770.0	CCTGGGGGGCATTACCAAG	gene
JAK1_sg0555	chr1_64844757.0_64844776.0	CCTAGACAGCACCGTAATG	gene
JAK1_sg0556	chr1_64845586.0_64845605.0	GGTGCATGAAGAGATCCAG	gene
JAK1_sg0557	chr1_64846640.0_64846659.0	ACACTTACTCTCCACGTCG	gene
JAK1_sg0558	chr1_64860134.0_64860153.0	TTGTGGACGATCAACGGGG	gene
JAK1_sg0559	chr1_64860197.0_64860216.0	CGGAAGTAGCCATCTACCA	gene
JAK1_sg0560	chr1_64866935.0_64866954.0	GGTTTCATTCGAATGACGG	gene
TCTEX1D1_sg0561	chr1_66754744.0_66754763.0	TTGGCGAAAGGAAATTCAT	gene
TCTEX1D1_sg0562	chr1_66770420.0_66770439.0	AGATATCATCACGCTGACT	gene
TCTEX1D1_sg0563	chr1_66770469.0_66770488.0	AAGAACACACCCAACTGAT	gene
TCTEX1D1_sg0564	chr1_66776298.0_66776317.0	TATGATTGACGGTGACCAC	gene
TCTEX1D1_sg0565	chr1_66776382.0_66776401.0	ATGACTAAAACCATTTCTG	gene
TCTEX1D1_sg0566	chr1_66777244.0_66777263.0	TTCTAGGTTATTAAAGCCC	gene
SLC35D1_sg0567	chr1_67021530.0_67021549.0	TTACCCCATCACACAGGAG	gene
SLC35D1_sg0568	chr1_67042254.0_67042273.0	AAATACGCAATGGCCAGGG	gene
SLC35D1_sg0569	chr1_67042255.0_67042274.0	AATACGCAATGGCCAGGGT	gene
SLC35D1_sg0570	chr1_67052045.0_67052064.0	GGTTCCCAAAATATAGTAG	gene
SLC35D1_sg0571	chr1_67052959.0_67052978.0	CCAAGTCCAACACATAGTG	gene
SLC35D1_sg0572	chr1_67053858.0_67053877.0	CTCACGCCGTAAAAGCCGG	gene
DIRAS3_sg0573	chr1_68046725.0_68046744.0	AGCTCCTGCACATTCACAT	gene
DIRAS3_sg0574	chr1_68046936.0_68046955.0	GTCTACTCAGTCACCAAGA	gene
DIRAS3_sg0575	chr1_68046974.0_68046993.0	AGCGCCACGTTATAGCCCG	gene
DIRAS3_sg0576	chr1_68047128.0_68047147.0	AGTACGCTGCTGCACAAGT	gene
DIRAS3_sg0577	chr1_68047162.0_68047181.0	GGTGCCGACTACCACGACG	gene
DIRAS3_sg0578	chr1_68047211.0_68047230.0	AAGGCGCGGAGGATAAGCA	gene
CAMTA1_sg0579	chr1_7664476.0_7664495.0	ATGCCCACGGTGAAAACGG	gene
CAMTA1_sg0580	chr1_7665076.0_7665095.0	GCCTACATGCACGTCGCCG	gene
CAMTA1_sg0586	chr1_7736387.0_7736406.0	CTCGCATACCACGACCACA	gene
CAMTA1_sg0587	chr1_7736468.0_7736487.0	GTGGAGTAGGGTCATTCCG	gene
CAMTA1_sg0589	chr1_7745932.0_7745951.0	CCTAACCTTCCCTCCGCCG	gene
CAMTA1_sg0590	chr1_7745951.0_7745970.0	AGGAATTCTGACCAATCCG	gene
GBP7_sg0609	chr1_89149334.0_89149353.0	TACTCCATGAAGACTGCAA	gene
GBP7_sg0610	chr1_89149362.0_89149381.0	GTGCATGCAGTTTGTGAGA	gene
GBP7_sg0611	chr1_89150534.0_89150553.0	TTCTAACAAGCCCAGGGAG	gene
GBP7_sg0612	chr1_89152435.0_89152454.0	GAGCTAACAGAGCTAATCA	gene
GBP7_sg0613	chr1_89152756.0_89152775.0	TGACCCTAAGAGTGACTCG	gene
GBP7_sg0614	chr1_89171814.0_89171833.0	ACACAGCCTGTAGTAGTGG	gene
PTPRC_sg0627	chr1_GL383520v2_alt_338275.0_338294.0	GCATTATCCAAAGAGTCCG	gene
PTPRC_sg0628	chr1_GL383520v2_alt_359590.0_359609.0	CCAAATGGTAACGTTCATG	gene
GFRA1_sg0647	chr10_116096655.0_116096674.0	AATAAGCCCCGAGTAGGCG	gene
GFRA1_sg0648	chr10_116096664.0_116096683.0	CTGCCTCCTCGCCTACTCG	gene
GFRA1_sg0649	chr10_116096736.0_116096755.0	GTTGGTAAAAAAATCCGCA	gene
GFRA1_sg0650	chr10_116125318.0_116125337.0	CATCGCCTGCACAGAGCGG	gene
GFRA1_sg0651	chr10_116125541.0_116125560.0	CAGTGGAGCACATTCCCAA	gene
GFRA1_sg0652	chr10_116269520.0_116269539.0	TTGTCAGATATATTCCGGG	gene
PPAPDC1A_sg0653	chr10_120513931.0_120513950.0	CCACACAAATAACAGCCAG	gene
PPAPDC1A_sg0654	chr10_120518875.0_120518894.0	TATTAAATTAATAGTGGGA	gene
PPAPDC1A_sg0655	chr10_120521045.0_120521064.0	GCCCTCGGACACCAGATCG	gene
PPAPDC1A_sg0656	chr10_120575146.0_120575165.0	GTAGAACGTCGTGAAGCCA	gene
CLRN3_sg0663	chr10_127878208.0_127878227.0	CCAGAAGGCCAGATACCAG	gene
CLRN3_sg0664	chr10_127878380.0_127878399.0	TTCGCCACAAACAGTATCA	gene
CLRN3_sg0665	chr10_127878395.0_127878414.0	ATCATGGTCACAAAAACGA	gene
CLRN3_sg0666	chr10_127883707.0_127883726.0	TCCAGGTGTACACCCCCGT	gene
CLRN3_sg0667	chr10_127883789.0_127883808.0	CAGCGACGTGATCAAACTC	gene
CLRN3_sg0668	chr10_127892712.0_127892731.0	AATTACAATGAAGGACCCA	gene
ADGRA1_sg0669	chr10_133098704.0_133098723.0	CCTTCACTGTGTTCGCCGG	gene
ADGRA1_sg0670	chr10_133102753.0_133102772.0	GCCAGGAACATCTACAAGC	gene
ADGRA1_sg0671	chr10_133102834.0_133102853.0	GCACTCAGTACCTGAGCAG	gene
ADGRA1_sg0672	chr10_133127293.0_133127312.0	ATCAGGAATTACGGGACAG	gene
ADGRA1_sg0673	chr10_133128399.0_133128418.0	GTGCCCAGGAAGTACACAC	gene
ADGRA1_sg0674	chr10_133128812.0_133128831.0	CCCGCACTTGACGCCAACG	gene
CYP2E1_sg0675	chr10_133528537.0_133528556.0	GTGATGCACGGCTACAAGG	gene
CYP2E1_sg0676	chr10_133531713.0_133531732.0	AAGCACTCAGGAAGACCCA	gene
CYP2E1_sg0677	chr10_133532193.0_133532212.0	ATTGTAGTCAAAATGCTTG	gene
CYP2E1_sg0678	chr10_133532275.0_133532294.0	GTGGCTTCACCTGGAGCCA	gene
CYP2E1_sg0679	chr10_133533813.0_133533832.0	GTCCCCGCAAAGAACAGGT	gene
CYP2E1_sg0680	chr10_133538928.0_133538947.0	CACAGAGTTTGTAACGTGG	gene
CUBN_sg0687	chr10_16890366.0_16890385.0	TTACGGCTAACAAAGGACG	gene
CUBN_sg0688	chr10_16920038.0_16920057.0	AAATGCAATCAGCGTGCGG	gene
CUBN_sg0689	chr10_17068193.0_17068212.0	AAGTACAGTTGATACCGTG	gene
CUBN_sg0690	chr10_17088298.0_17088317.0	CGGTTCTATTAAGTCTCCG	gene
CUBN_sg0691	chr10_17110954.0_17110973.0	TATTCACACACTCAACGGG	gene
CUBN_sg0692	chr10_17110992.0_17111011.0	AATGTGAGATAAATAACGG	gene
RET_sg0705	chr10_43105100.0_43105119.0	CCGGTGACCGTGTACGACG	gene
RET_sg0706	chr10_43111203.0_43111222.0	TAGATCGGGAAAGTCTGTG	gene
RET_sg0707	chr10_43111377.0_43111396.0	GCCGAACTTCACTACATGG	gene
RET_sg0708	chr10_43114484.0_43114503.0	GGCACAGCTCGTCGCACAG	gene
RET_sg0709	chr10_43124888.0_43124907.0	CCAGCATTGCAGCATCAGG	gene
RET_sg0710	chr10_43126622.0_43126641.0	GACGACGGCCTCTCAGAGG	gene
CXCL12_sg0711	chr10_44380752.0_44380771.0	CAAGACTTACACAATCTGA	gene
CXCL12_sg0712	chr10_44380753.0_44380772.0	AAGACTTACACAATCTGAA	gene
CXCL12_sg0713	chr10_44380829.0_44380848.0	GGCTTTCGAAGAATCGGCA	gene
CXCL12_sg0714	chr10_44380830.0_44380849.0	GCTTTCGAAGAATCGGCAT	gene
CXCL12_sg0715	chr10_44384933.0_44384952.0	AGCGCACTTACCGTCGCTG	gene
CXCL12_sg0716	chr10_44384954.0_44384973.0	GCAGAGCGCGGTCAGCACG	gene
ANXA8L1_sg0717	chr10_46379949.0_46379968.0	CCTCTACAAAGCCATGAAG	gene
ANXA8L1_sg0718	chr10_46381179.0_46381198.0	CAAGAGAAGCAACACGCAG	gene
ANXA8L1_sg0719	chr10_46382639.0_46382658.0	CTGTATGGCGGATACATAA	gene
ANXA8L1_sg0720	chr10_46382650.0_46382669.0	TGGCTTCGTATCTGTATGG	gene
ANXA8L1_sg0721	chr10_46383453.0_46383472.0	AGGGCTTAGGAACCAAGGA	gene
ANXA8L1_sg0722	chr10_46384788.0_46384807.0	GTGAGCAGCTTTGTGGACC	gene
GPRIN2_sg0723	chr10_46549643.0_46549662.0	GCCCTGCATGTGTTCCCAG	gene
GPRIN2_sg0724	chr10_46549772.0_46549791.0	ATGACCTCAGCCAATGACT	gene
GPRIN2_sg0725	chr10_46549881.0_46549900.0	CCCCCCAGACAACCTACAG	gene
GPRIN2_sg0726	chr10_46550018.0_46550037.0	CTACTCTGTGGCATGAGGG	gene
GPRIN2_sg0727	chr10_46550134.0_46550153.0	CAGTGCCACCACTAGACCT	gene
GPRIN2_sg0728	chr10_46550344.0_46550363.0	TCCGTAGCACCCAGATGCG	gene
GDF2_sg0735	chr10_47322923.0_47322942.0	GGTCAATCATGTACTGCGG	gene
GDF2_sg0736	chr10_47322926.0_47322945.0	ACAGGTCAATCATGTACTG	gene
GDF2_sg0737	chr10_47324946.0_47324965.0	TTGACAGGAGACATAGAGT	gene
GDF2_sg0738	chr10_47325019.0_47325038.0	CTGGATGGAACAGATGCCT	gene
GDF2_sg0739	chr10_47325264.0_47325283.0	CTCCAATGACCACAGCAGT	gene
GDF2_sg0740	chr10_47325489.0_47325508.0	GTCCTCGAAGTTTACCCGC	gene
ANXA8_sg0741	chr10_47474969.0_47474988.0	TGAGCAGCTTTGTGGACCC	gene
ANXA8_sg0742	chr10_47475480.0_47475499.0	AGGCTGTGACACCTGCAGG	gene
ANXA8_sg0743	chr10_47475529.0_47475548.0	ACATCCAAGCAGACACAAG	gene
ANXA8_sg0744	chr10_47476260.0_47476279.0	AGCTGGTTCTTGGTCCGAG	gene
ANXA8_sg0745	chr10_47476306.0_47476325.0	CAGGGCTTAGGAACCAAGG	gene
ANXA8_sg0746	chr10_47477114.0_47477133.0	CTGTATGGCGGGTACATAA	gene
PCDH15_sg0759	chr10_54023005.0_54023024.0	GGTTAGAGTTGAATGACGA	gene
PCDH15_sg0760	chr10_54066853.0_54066872.0	GTCACCACTATGTTTACTG	gene
PCDH15_sg0761	chr10_54153155.0_54153174.0	GGTGGAAATGATAGTCGGG	gene
PCDH15_sg0762	chr10_54153270.0_54153289.0	CTGCAGTCGACGCAGACGA	gene
PCDH15_sg0763	chr10_54236898.0_54236917.0	TGGTGGCGTAACAATAATG	gene
PCDH15_sg0764	chr10_54369253.0_54369272.0	TGGAGTGTATGTTCATCGG	gene
EGR2_sg0771	chr10_62813791.0_62813810.0	TCCGGTCACCCCAGCACTG	gene
EGR2_sg0772	chr10_62814105.0_62814124.0	CACAGCCAGAATAAGGAGG	gene
EGR2_sg0773	chr10_62815869.0_62815888.0	TTTGACCAGATGAACGGAG	gene
EGR2_sg0774	chr10_62815870.0_62815889.0	TCCGTTCATCTGGTCAAAG	gene
EGR2_sg0775	chr10_62815910.0_62815929.0	GGAAAGATGGTCACCGACG	gene
EGR2_sg0776	chr10_62815947.0_62815966.0	TCTGACAACATCTACCCGG	gene
CTNNA3_sg0777	chr10_66379202.0_66379221.0	ATGGACAGTTACGAGCCAG	gene
CTNNA3_sg0778	chr10_66520691.0_66520710.0	GAAATGTACAAGCGTACAT	gene
CTNNA3_sg0779	chr10_67180385.0_67180404.0	GAGGGACTTACACCGAGAG	gene
CTNNA3_sg0780	chr10_67219815.0_67219834.0	GGAGCCCGAGCTTCACTGA	gene
CTNNA3_sg0781	chr10_67539502.0_67539521.0	AGCTGACACATGTTGCAAG	gene
CTNNA3_sg0782	chr10_67647446.0_67647465.0	CAGGTCCAAACATTCACCG	gene
PRF1_sg0783	chr10_70598270.0_70598289.0	CCCAGACCTGCAACCTCAG	gene
PRF1_sg0784	chr10_70598773.0_70598792.0	AACAGCAGGTCGTTAATGG	gene
PRF1_sg0785	chr10_70599006.0_70599025.0	GGCAGTGAGGGCCGATATG	gene
PRF1_sg0786	chr10_70600506.0_70600525.0	CCCGACCTTCCAGTCGTTG	gene
PRF1_sg0787	chr10_70600710.0_70600729.0	CTTCCCAGTGGACACACAA	gene
PRF1_sg0788	chr10_70600721.0_70600740.0	CGCTCGGGCTCCTTCCCAG	gene
OIT3_sg0789	chr10_72898685.0_72898704.0	CATCAGCCTGAATGAGCCC	gene
OIT3_sg0790	chr10_72898746.0_72898765.0	CATGGTTGTCACATAGAGG	gene
OIT3_sg0791	chr10_72899024.0_72899043.0	CTCACGACCACAGTAGACG	gene
OIT3_sg0792	chr10_72906604.0_72906623.0	AATGTGAGCAAAACAACGG	gene
OIT3_sg0793	chr10_72924260.0_72924279.0	CTTGGGTAGACCTGTCACG	gene
OIT3_sg0794	chr10_72924524.0_72924543.0	GGGCTCAATGCCAAAGTAG	gene
KAT6B_sg0795	chr10_74975533.0_74975552.0	GGCTGTTACAGACCCCACT	gene
KAT6B_sg0796	chr10_74976038.0_74976057.0	TACGACGCATACGTTTGGG	gene
KAT6B_sg0797	chr10_75021203.0_75021222.0	TGATCCAGACAGTCTGAGG	gene
KAT6B_sg0798	chr10_75021936.0_75021955.0	GTCAACTAGAGCTAACAGT	gene
KAT6B_sg0799	chr10_75024980.0_75024999.0	AAGGGGTCGTAAACGCAGG	gene
KAT6B_sg0800	chr10_75028582.0_75028601.0	GCGCGGTCTATCTAAGTGG	gene
ADIRF_sg0825	chr10_86970213.0_86970232.0	GCGGCAGCTCAGCAAGTGG	gene
ADIRF_sg0826	chr10_86970228.0_86970247.0	GTGGTGGACCAGGCCACAG	gene
ADIRF_sg0827	chr10_86970239.0_86970258.0	CTGCCCCGCCTCTGTGGCC	gene
ADIRF_sg0828	chr10_86970241.0_86970260.0	CCACAGAGGCGGGGCAGAA	gene
ADIRF_sg0829	chr10_86970483.0_86970502.0	CAGCTGGCCAAGACCACCC	gene
ADIRF_sg0830	chr10_86970535.0_86970554.0	ATCCCAGAGAAGGTGTCAG	gene
PTEN_sg0831	chr10_87864301.0_87864320.0	CGCCGCAGCAGCCATTACC	gene
PTEN_sg0832	chr10_87952177.0_87952196.0	CATCTGGATTATAGACCAG	gene
PTEN_sg0833	chr10_87957857.0_87957876.0	GCTGGCAGACCACAAACTG	gene
PTEN_sg0834	chr10_87957898.0_87957917.0	CAATTCAGGACCCACACGA	gene
PTEN_sg0835	chr10_87960923.0_87960942.0	TTCTTCATACCAGGACCAG	gene
PTEN_sg0836	chr10_87961010.0_87961029.0	GAGCGTGCAGATAATGACA	gene
CYP26A1_sg0843	chr10_93074069.0_93074088.0	GGAAGCCCATAGTCCCGGG	gene
CYP26A1_sg0844	chr10_93074354.0_93074373.0	CAAGACGCATCTGTTCGGG	gene
CYP26A1_sg0845	chr10_93074801.0_93074820.0	GTAGCATTCGAGTGCCTCG	gene
CYP26A1_sg0846	chr10_93075889.0_93075908.0	AGGTAAGTGATCAGAGATG	gene
CYP26A1_sg0847	chr10_93076648.0_93076667.0	GAAACCCTCCTGGAACTGG	gene
CYP26A1_sg0848	chr10_93077245.0_93077264.0	TTGTCCACAGGATACACGG	gene
LGI1_sg0855	chr10_93758277.0_93758296.0	TCTTTGGTACAAGTACACA	gene
LGI1_sg0856	chr10_93758764.0_93758783.0	GTAAAACCAGATCTCACAA	gene
LGI1_sg0857	chr10_93792822.0_93792841.0	TTGAAGACATCTACTGCGA	gene
LGI1_sg0858	chr10_93793326.0_93793345.0	ATGTTGTCATAATTCCGGA	gene
LGI1_sg0859	chr10_93797030.0_93797049.0	TGAGAGCCACCAAACAGCT	gene
LGI1_sg0860	chr10_93797031.0_93797050.0	GTGAGAGCCACCAAACAGC	gene
CYP2C19_sg0861	chr10_94775114.0_94775133.0	GTGCTGCATGGATATGAAG	gene
CYP2C19_sg0862	chr10_94780631.0_94780650.0	CAGGATTGTAAGCACCCCC	gene
CYP2C19_sg0863	chr10_94781957.0_94781976.0	GCAATCAATAAAGTCCCGA	gene
CYP2C19_sg0864	chr10_94781958.0_94781977.0	AGCAATCAATAAAGTCCCG	gene
CYP2C19_sg0865	chr10_94820548.0_94820567.0	AGCTGACTTACTTGGAGCT	gene
CYP2C19_sg0866	chr10_94849994.0_94850013.0	CTTCATCCAGAAAGTGACG	gene
CYP2C9_sg0867	chr10_94938810.0_94938829.0	GTCCTTAATACCTATCTGT	gene
CYP2C9_sg0868	chr10_94941903.0_94941922.0	AACCCATAGTGGTGCTGCA	gene
CYP2C9_sg0869	chr10_94949145.0_94949164.0	TAATTTGTTGTGAGTTCCC	gene
CYP2C9_sg0870	chr10_94949227.0_94949246.0	ATGGACATGAACAACCCTC	gene
CYP2C9_sg0871	chr10_94988906.0_94988925.0	TTAAAGTTCTGTAAAATGG	gene
CYP2C9_sg0872	chr10_94988963.0_94988982.0	AATCCATTGACAACTGGAG	gene
CYP2C8_sg0873	chr10_95037273.0_95037292.0	GGAGAAGGACTTGCCCGCA	gene
CYP2C8_sg0874	chr10_95058354.0_95058373.0	AGCAATCGATAAAGTCCCG	gene
CYP2C8_sg0875	chr10_95058372.0_95058391.0	CTGGATGTTAACAATCCTC	gene
CYP2C8_sg0876	chr10_95067295.0_95067314.0	TTTCTCCCTCACAACCTTG	gene
CYP2C8_sg0877	chr10_95067641.0_95067660.0	GGATTCATGCCAAAATACA	gene
CYP2C8_sg0878	chr10_95069278.0_95069297.0	TATTTCCAATAATAGGAAG	gene
HOGA1_sg0885	chr10_97584751.0_97584770.0	AGCTTGTCCAGGAATGTGG	gene
HOGA1_sg0885	chr10_97584751.0_97584770.0	AGCTTGTCCAGGAATGTGG	gene
HOGA1_sg0886	chr10_97584907.0_97584926.0	AGCCCCACTTACCTCGGAA	gene
HOGA1_sg0886	chr10_97584907.0_97584926.0	AGCCCCACTTACCTCGGAA	gene
HOGA1_sg0887	chr10_97598832.0_97598851.0	CACACGGCTCACCACCTCG	gene
HOGA1_sg0887	chr10_97598832.0_97598851.0	CACACGGCTCACCACCTCG	gene
HOGA1_sg0888	chr10_97599160.0_97599179.0	CGGCCACGATAGTAGCAAG	gene
HOGA1_sg0888	chr10_97599160.0_97599179.0	CGGCCACGATAGTAGCAAG	gene
HOGA1_sg0889	chr10_97599714.0_97599733.0	CAGTGTCCCAGCCAACACA	gene
HOGA1_sg0889	chr10_97599714.0_97599733.0	CAGTGTCCCAGCCAACACA	gene
HOGA1_sg0890	chr10_97601968.0_97601987.0	AGCGTTTGGCTCAATGAGG	gene
HOGA1_sg0890	chr10_97601968.0_97601987.0	AGCGTTTGGCTCAATGAGG	gene
SFRP5_sg0891	chr10_97769702.0_97769721.0	AGATGGAGCACAGTGCTGA	gene
SFRP5_sg0892	chr10_97769718.0_97769737.0	ATCTGCGCCCAGTGTGAGA	gene
SFRP5_sg0893	chr10_97771512.0_97771531.0	GAAGACCTGCGTATCCGAG	gene
SFRP5_sg0894	chr10_97771571.0_97771590.0	CTGGCCGAAGTGAAGCAGC	gene
SFRP5_sg0895	chr10_97771661.0_97771680.0	CAGGGATGTCAAGGCACTG	gene
SFRP5_sg0896	chr10_97771725.0_97771744.0	GGAGTACGACTACTATGGC	gene
MUC6_sg0909	chr11_1018151.0_1018170.0	GTGGGGTTGGGAGTAATCG	gene
MUC6_sg0916	chr11_1023589.0_1023608.0	GGCGAGTACCAGTACACAC	gene
MUC6_sg0917	chr11_1025324.0_1025343.0	AGAAACTACACGGTCACCG	gene
MUC6_sg0918	chr11_1027177.0_1027196.0	CAGCCACTGCATCAACGGG	gene
MUC6_sg0919	chr11_1030985.0_1031004.0	GAAGGTGCAGATCTCGCCG	gene
LYVE1_sg0920	chr11_10559841.0_10559860.0	AGCTGCAGCACCAAAGAAG	gene
LYVE1_sg0921	chr11_10560686.0_10560705.0	AGTGACAGTACCTACTCGG	gene
LYVE1_sg0923	chr11_10564005.0_10564024.0	AAGTGTGGGAAAAATGGGG	gene
LYVE1_sg0924	chr11_10564018.0_10564037.0	TAGCCCAAACCCCAAGTGT	gene
LYVE1_sg0925	chr11_10564284.0_10564303.0	AATTTCACAGAAGCTAAGG	gene
LYVE1_sg0926	chr11_10564346.0_10564365.0	ATTCTGCATGACACCTGGA	gene
ATM_sg0932	chr11_108244097.0_108244116.0	CAAGGCTATTCAGTGTGCG	gene
ATM_sg0933	chr11_108250791.0_108250810.0	CTACCCCAACAGCGACATG	gene
ATM_sg0934	chr11_108268524.0_108268543.0	TAGGGCAGCTGATATTCGG	gene
ATM_sg0935	chr11_108272811.0_108272830.0	CATCACCAAGTTCGCATGT	gene
ATM_sg0936	chr11_108299853.0_108299872.0	ACCTACCTGAATAACACAC	gene
ATM_sg0937	chr11_108335020.0_108335039.0	CAGAATTTCGCTTAGCAGG	gene
BCO2_sg0950	chr11_112179345.0_112179364.0	TCAGCAGCGGTGCAACACA	gene
BCO2_sg0951	chr11_112194714.0_112194733.0	TGGAACAGCATACAATATG	gene
BCO2_sg0952	chr11_112199768.0_112199787.0	AGCAATAGAACATATCACC	gene
BCO2_sg0953	chr11_112200721.0_112200740.0	GGAACCCCAGTGTAATACG	gene
BCO2_sg0954	chr11_112202154.0_112202173.0	CAGAATCTCAGGAAGGCTG	gene
BCO2_sg0955	chr11_112214881.0_112214900.0	GGCTTTCGGCATTTAGTGG	gene
NCAM1_sg0956	chr11_113204483.0_113204502.0	AAGATCTTCACGTTGACGG	gene
NCAM1_sg0957	chr11_113207329.0_113207348.0	CCTTCGGCATCGCACACCA	gene
NCAM1_sg0958	chr11_113207911.0_113207930.0	AAGGTGGATAAGAACGACG	gene
NCAM1_sg0959	chr11_113231681.0_113231700.0	AGGGTCAGCGACGACACAC	gene
NCAM1_sg0960	chr11_113232262.0_113232281.0	TCCCGAAACCATGAGATCG	gene
NCAM1_sg0961	chr11_113233279.0_113233298.0	AGAAGTATGGCATTCCAAG	gene
NNMT_sg0974	chr11_114297941.0_114297960.0	CTAATCCAGACGGTGTGAA	gene
NNMT_sg0975	chr11_114297994.0_114298013.0	AGAGGAGCTGATAGATAGT	gene
NNMT_sg0976	chr11_114298011.0_114298030.0	AAAGGATTCACAAGCAGAG	gene
NNMT_sg0977	chr11_114298122.0_114298141.0	ACACACATAGGTCACCACT	gene
NNMT_sg0978	chr11_114312147.0_114312166.0	TGAGCACGCAGTCAGCCGG	gene
NNMT_sg0979	chr11_114312310.0_114312329.0	AGTTCTCCAGCCTCCCCCT	gene
APOA4_sg0980	chr11_116821309.0_116821328.0	CAGATGAAGAAGAACGCCG	gene
APOA4_sg0981	chr11_116821408.0_116821427.0	AAGATTGACCAGACCGTGG	gene
APOA4_sg0982	chr11_116821474.0_116821493.0	AAGATCGACCAGAACGTGG	gene
APOA4_sg0983	chr11_116821684.0_116821703.0	GAGGTGAGCCAGAAGATCG	gene
APOA4_sg0984	chr11_116821839.0_116821858.0	GAGAAGTGAACACTTACGC	gene
APOA4_sg0985	chr11_116822730.0_116822749.0	AAGTAGTCCCACATCACCG	gene
APOC3_sg0986	chr11_116830591.0_116830610.0	CAACAACAAGGAGTACCCG	gene
APOC3_sg0987	chr11_116830606.0_116830625.0	GTTGCCCTCCTGGCGCTCC	gene
APOC3_sg0988	chr11_116830631.0_116830650.0	ACCAAGTGCTTACGGGCAG	gene
APOC3_sg0989	chr11_116830796.0_116830815.0	TGCATGAAGCTGAGAAGGG	gene
APOC3_sg0990	chr11_116830849.0_116830868.0	GATGCACTGAGCAGCGTGC	gene
APOC3_sg0991	chr11_116832759.0_116832778.0	TTAGGGGCTGGGTGACCGA	gene
APOA1_sg0992	chr11_116835931.0_116835950.0	AGCGTGCTCAGATGCTCGG	gene
APOA1_sg0993	chr11_116836157.0_116836176.0	CTGCGCGCAGAGCTCCAAG	gene
APOA1_sg0994	chr11_116836211.0_116836230.0	TTCCAGAAGAAGTGGCAGG	gene
APOA1_sg0995	chr11_116836391.0_116836410.0	CTAAAGCTCCTTGACAACT	gene
APOA1_sg0996	chr11_116837015.0_116837034.0	AAGGCGGAGCCTTCAAACT	gene
APOA1_sg0997	chr11_116837063.0_116837082.0	AGCACATCCACGTACACAG	gene
KMT2A_sg1010	chr11_118472284.0_118472303.0	TTACAGAGGGCAAAAAAGG	gene
KMT2A_sg1011	chr11_118472414.0_118472433.0	GGGGTCTTAATGATCCGCG	gene
KMT2A_sg1012	chr11_118478072.0_118478091.0	GAAAGGACGTCGATCGAGG	gene
KMT2A_sg1013	chr11_118495738.0_118495757.0	TGACCATAATTATGCTCAG	gene
KMT2A_sg1014	chr11_118498400.0_118498419.0	GTGAGACAGCAACCCACGG	gene
KMT2A_sg1015	chr11_118502589.0_118502608.0	AGATCAGTAGCGGTCCCGG	gene
TTC36_sg1016	chr11_118527494.0_118527513.0	ATGGGGACTCCAAATGATC	gene
TTC36_sg1017	chr11_118527563.0_118527582.0	GTTGGATTGGACCTCGGAG	gene
TTC36_sg1018	chr11_118528681.0_118528700.0	CCTCAGCACAGCCCTGGAG	gene
TTC36_sg1019	chr11_118528695.0_118528714.0	GCTTGGCCAAACCTCTCCA	gene
TTC36_sg1020	chr11_118528742.0_118528761.0	GCCTACAACAACCGTGCCC	gene
TTC36_sg1021	chr11_118530710.0_118530729.0	TGCACAAAGCTCTGGCGGG	gene
ARHGEF12_sg1022	chr11_120442168.0_120442187.0	AAAGAACTGATGAAACTCA	gene
ARHGEF12_sg1023	chr11_120447017.0_120447036.0	GACCGATTGACTTTGGAGA	gene
ARHGEF12_sg1024	chr11_120457173.0_120457192.0	AGACAGTATTGAGAGTACG	gene
ARHGEF12_sg1025	chr11_120457212.0_120457231.0	TTAGACCAAGTGCAGGAGG	gene
ARHGEF12_sg1026	chr11_120460719.0_120460738.0	CCAATCTGATCGATAACAG	gene
ARHGEF12_sg1027	chr11_120469367.0_120469386.0	AAGGAGGCAGAAAACAAGC	gene
VSIG2_sg1034	chr11_124748699.0_124748718.0	CAGCGGTAGGTGCCCGAGG	gene
VSIG2_sg1035	chr11_124749749.0_124749768.0	GACGCACCCAGTTGTACAC	gene
VSIG2_sg1036	chr11_124749840.0_124749859.0	ACTGCATAAGGGATTACTG	gene
VSIG2_sg1037	chr11_124750808.0_124750827.0	ACGTCAGTCAGTTTCAGTG	gene
VSIG2_sg1038	chr11_124750836.0_124750855.0	CAGAACCCCCCCACAGTGG	gene
VSIG2_sg1039	chr11_124751514.0_124751533.0	GCTCGGCTGTCTTCCCCAG	gene
HEPN1_sg1040	chr11_124919780.0_124919799.0	CTGATTCGCCATCAACCCA	gene
HEPN1_sg1041	chr11_124919808.0_124919827.0	TTAGGAGACTAGGGATGCA	gene
HEPN1_sg1042	chr11_124919851.0_124919870.0	GAGGGAATGGAATACACAG	gene
HEPN1_sg1043	chr11_124919852.0_124919871.0	AGGGAATGGAATACACAGA	gene
HEPN1_sg1044	chr11_124919912.0_124919931.0	GGCAGTAATCTACTGTGTG	gene
HEPN1_sg1045	chr11_124919938.0_124919957.0	TGAACTGTTCAATAGGCGG	gene
HEPACAM_sg1046	chr11_124923399.0_124923418.0	ACATCATCTTGTCTACAGG	gene
HEPACAM_sg1047	chr11_124923802.0_124923821.0	TCATCCTCCATGAGCACGC	gene
HEPACAM_sg1048	chr11_124923974.0_124923993.0	TTGAAGCCACCAACACCTG	gene
HEPACAM_sg1049	chr11_124924881.0_124924900.0	AGAGGTCATCGGCACCCTG	gene
HEPACAM_sg1050	chr11_124924900.0_124924919.0	GTGCCAATGGACTGCACCA	gene
HEPACAM_sg1051	chr11_124925013.0_124925032.0	CCTGATCCATGGCACCGTG	gene
B3GAT1_sg1052	chr11_134382953.0_134382972.0	AGGCCACCCACGAAGGCGA	gene
B3GAT1_sg1053	chr11_134383834.0_134383853.0	CGCGCAGCTTGTAGTTGCG	gene
B3GAT1_sg1054	chr11_134384021.0_134384040.0	GTAGGTGGGCGTCACCACG	gene
B3GAT1_sg1055	chr11_134384038.0_134384057.0	ACGCTGCCCACCATCCACG	gene
B3GAT1_sg1056	chr11_134384107.0_134384126.0	TCTGACCGCGACATCGTGG	gene
B3GAT1_sg1057	chr11_134387559.0_134387578.0	ACCCTCGCACCCCTGCTCG	gene
SPON1_sg1058	chr11_13963121.0_13963140.0	AGCCGGGAACCAGCTACCG	gene
SPON1_sg1059	chr11_13982896.0_13982915.0	GCCCTCAGAGAGAACAGAG	gene
SPON1_sg1060	chr11_14041606.0_14041625.0	TGGTGCTATCCAAAACACC	gene
SPON1_sg1061	chr11_14135459.0_14135478.0	CTCCAAGAATTATGTACTG	gene
SPON1_sg1062	chr11_14135485.0_14135504.0	ATGGAGGATATGCCAGCGA	gene
SPON1_sg1063	chr11_14259303.0_14259322.0	GGCGACCAGGTGATCCACT	gene
SAA4_sg1076	chr11_18231637.0_18231656.0	AATCCCTGAAGATAGACCC	gene
SAA4_sg1077	chr11_18231642.0_18231661.0	CTGAAGATAGACCCTGGAA	gene
SAA4_sg1078	chr11_18232396.0_18232415.0	CTGGGCTGCTAAACTCATC	gene
SAA4_sg1079	chr11_18232422.0_18232441.0	GCTGCCCAAAGAGGACCTG	gene
SAA4_sg1080	chr11_18232423.0_18232442.0	TGCTGCCCAAAGAGGACCT	gene
SAA4_sg1081	chr11_18232521.0_18232540.0	TTTCCAGGGGTTGGGGACA	gene
SAA2_sg1082	chr11_18245938.0_18245957.0	TGCTGCCAAAAGGGGACCT	gene
SAA2_sg1083	chr11_18245968.0_18245987.0	CAAATACTTCCATGCTCGG	gene
SAA2_sg1084	chr11_18245996.0_18246015.0	TGAGAGAAGCCAATTACAT	gene
SAA2_sg1085	chr11_18246005.0_18246024.0	GCTTCTCTCATGTCAGAGT	gene
SAA2_sg1086	chr11_18247918.0_18247937.0	ACCATCAAAAGCCTCGCCA	gene
SAA2_sg1087	chr11_18247958.0_18247977.0	CTGCTGACACTCAGGACCA	gene
SAA1_sg1088	chr11_18266887.0_18266906.0	ATGAAGCTTCTCACGGGCC	gene
SAA1_sg1089	chr11_18266921.0_18266940.0	CTGCTGACACCCAGGACCA	gene
SAA1_sg1090	chr11_18269253.0_18269272.0	GACAAATACTTCCATGCTC	gene
SAA1_sg1091	chr11_18269276.0_18269295.0	GAACTATGATGCTGCCAAA	gene
SAA1_sg1092	chr11_18269314.0_18269333.0	GTGATCACTTCTGCAGCCC	gene
SAA1_sg1093	chr11_18269759.0_18269778.0	GAGGACTCGCTGGCTGATC	gene
IGF2_sg1100	chr11_2133175.0_2133194.0	GTTCTTCCAATATGACACC	gene
IGF2_sg1101	chr11_2133512.0_2133531.0	TCACCGGAAGCACGGTCGG	gene
IGF2_sg1102	chr11_2133544.0_2133563.0	TCCCTCTCGGACTTGGCGG	gene
IGF2_sg1103	chr11_2133612.0_2133631.0	GCACTCCTCAACGATGCCA	gene
IGF2_sg1104	chr11_2135446.0_2135465.0	TAAGCAGCAATGCAGCACG	gene
IGF2_sg1105	chr11_2135452.0_2135471.0	GCAATGCAGCACGAGGCGA	gene
INS-IGF2_sg1106	chr11_2149164.0_2149183.0	CAGTGGATAAAGAGGACCG	gene
INS-IGF2_sg1107	chr11_2149236.0_2149255.0	CTAATATTGGCCAGGCCGG	gene
INS-IGF2_sg1108	chr11_2149254.0_2149273.0	GCAGTCACCACCAAAGCAG	gene
INS-IGF2_sg1109	chr11_2149255.0_2149274.0	CAGTCACCACCAAAGCAGG	gene
INS-IGF2_sg1110	chr11_2149303.0_2149322.0	TCCACGTCAACCTGGCCAG	gene
INS-IGF2_sg1111	chr11_2149323.0_2149342.0	GAGGAGAGGGACAAAGCTG	gene
BBOX1_sg1118	chr11_27055448.0_27055467.0	AAGGCAGAAGCACTTGACG	gene
BBOX1_sg1119	chr11_27055574.0_27055593.0	AAAGCACGGAAACTTCTAG	gene
BBOX1_sg1120	chr11_27093231.0_27093250.0	TGATGAACACGCATACAAG	gene
BBOX1_sg1121	chr11_27115536.0_27115555.0	GCCCTCCATCATCCACCTG	gene
BBOX1_sg1122	chr11_27119667.0_27119686.0	TAAAGCAAACAGTCACAGG	gene
BBOX1_sg1123	chr11_27119769.0_27119788.0	GTAAAGTCCACAAAGGTAG	gene
PAMR1_sg1130	chr11_35434692.0_35434711.0	ATGACGGCAGCCTACACAA	gene
PAMR1_sg1131	chr11_35434727.0_35434746.0	GCAGGCAGCCATCTACAGG	gene
PAMR1_sg1132	chr11_35436106.0_35436125.0	TTACACCAGCTATACTCAG	gene
PAMR1_sg1133	chr11_35441585.0_35441604.0	CATGCTAAAATTGGCACCG	gene
PAMR1_sg1134	chr11_35468074.0_35468093.0	GTGCCGTCATGGAAACAAG	gene
PAMR1_sg1135	chr11_35494160.0_35494179.0	CCGGAAAGAGGGAAGTCGT	gene
NUP98_sg1136	chr11_3702560.0_3702579.0	ATTAGCAAGAGTCCAGTTG	gene
NUP98_sg1137	chr11_3720713.0_3720732.0	ATTTCACTATTGGTCGGAA	gene
NUP98_sg1138	chr11_3744571.0_3744590.0	CAAAGGCTCCTGTACCAAG	gene
NUP98_sg1139	chr11_3744596.0_3744615.0	CAACCAACCTAAGATTGGA	gene
NUP98_sg1140	chr11_3773633.0_3773652.0	TATGAAAGCAAGTCACTAG	gene
NUP98_sg1141	chr11_3779162.0_3779181.0	AGTCTGTGAATTTCCAAAG	gene
LRRC4C_sg1142	chr11_40115103.0_40115122.0	GGAACAGTCATGACACATG	gene
LRRC4C_sg1143	chr11_40115410.0_40115429.0	TCCCTTGCATCATCTAGAG	gene
LRRC4C_sg1144	chr11_40115484.0_40115503.0	GACAACCTTCAGTCACTAG	gene
LRRC4C_sg1145	chr11_40115657.0_40115676.0	ATTTCCCGAAGGTTGCACA	gene
LRRC4C_sg1146	chr11_40116087.0_40116106.0	GTTCGGAAAAACCTGCGTG	gene
LRRC4C_sg1147	chr11_40116225.0_40116244.0	ATAGGGCCCTGTTAAACCT	gene
LRRC55_sg1166	chr11_57182093.0_57182112.0	CATCAACCCGGCTGCCAAG	gene
LRRC55_sg1167	chr11_57182145.0_57182164.0	TGCACATGCCGTAACCAGG	gene
LRRC55_sg1168	chr11_57182148.0_57182167.0	ACATGCCGTAACCAGGTGG	gene
LRRC55_sg1169	chr11_57182183.0_57182202.0	GGGCACGGAGAATAGCCGC	gene
LRRC55_sg1170	chr11_57182217.0_57182236.0	GACACCCGAAACCTCAGCC	gene
LRRC55_sg1171	chr11_57182528.0_57182547.0	GGCCAGGCCCCCATAACTG	gene
GLYAT_sg1172	chr11_58709918.0_58709937.0	GACATACGTCACAAGGCCA	gene
GLYAT_sg1173	chr11_58710120.0_58710139.0	TGAGCATGGGTAACATCCA	gene
GLYAT_sg1174	chr11_58710731.0_58710750.0	GTATAGCCTCATTCAGGCT	gene
GLYAT_sg1175	chr11_58712787.0_58712806.0	GATGAGTTCTGGTGATCCA	gene
GLYAT_sg1176	chr11_58715306.0_58715325.0	GAAACTTACCTGCTCCTGA	gene
GLYAT_sg1177	chr11_58715394.0_58715413.0	CTGTCTTTCACATAAACCA	gene
GLYATL1_sg1178	chr11_58947867.0_58947886.0	CTGTGTATCACATCAATCA	gene
GLYATL1_sg1179	chr11_58947920.0_58947939.0	TCCTGGCCTGAATATCAGA	gene
GLYATL1_sg1180	chr11_58955257.0_58955276.0	AATATCTTCCGTAACCAAG	gene
GLYATL1_sg1181	chr11_58955662.0_58955681.0	TAAATGACAACTGGAAGCG	gene
GLYATL1_sg1182	chr11_58955739.0_58955758.0	GCCTGTATGCTCGGCCCAG	gene
GLYATL1_sg1183	chr11_58955829.0_58955848.0	TACCGAAGGACAGGCAACA	gene
SYT7_sg1190	chr11_61523153.0_61523172.0	GTGGGGATATCGAAGGCGA	gene
SYT7_sg1191	chr11_61524369.0_61524388.0	ATCTGAAGCCATGCAGCGA	gene
SYT7_sg1192	chr11_61524421.0_61524440.0	TCCATCCCCCTTAACAAGG	gene
SYT7_sg1193	chr11_61527903.0_61527922.0	ACTAGACTCACCTTCAAAG	gene
SYT7_sg1194	chr11_61533051.0_61533070.0	CCACGATGAGTCCGACCGC	gene
SYT7_sg1195	chr11_61551409.0_61551428.0	CACGCCAGACTCAGGGCGT	gene
SLC22A10_sg1202	chr11_63290395.0_63290414.0	CCCACTAGACTCAAATCTG	gene
SLC22A10_sg1203	chr11_63290556.0_63290575.0	CCCTTTACCTTAGTCACAA	gene
SLC22A10_sg1204	chr11_63291557.0_63291576.0	TATCAGTCACTGAAATCAG	gene
SLC22A10_sg1205	chr11_63297382.0_63297401.0	AGTACACAGTAAACAGGGA	gene
SLC22A10_sg1206	chr11_63297618.0_63297637.0	ATTATCTGTCCAATACTAA	gene
SLC22A10_sg1207	chr11_63298951.0_63298970.0	TCACCAATAAACTAGATGA	gene
CTSF_sg1237	chr11_66564621.0_66564640.0	AGGGCGGGAGATCCCGTGG	gene
CTSF_sg1238	chr11_66565859.0_66565878.0	GCCAGTGGTTTCTCAACCA	gene
CTSF_sg1239	chr11_66566135.0_66566154.0	AGTATTCAGGTAGATAGTG	gene
CTSF_sg1240	chr11_66568015.0_66568034.0	CCATGGGGTCGTTGCAGGG	gene
CTSF_sg1241	chr11_66568054.0_66568073.0	GGGTCGCTGTACTCCCTGG	gene
CTSF_sg1242	chr11_66568331.0_66568350.0	CGCTGGAGATGTTCAACCG	gene
MRPL17_sg1243	chr11_6682287.0_6682306.0	AGTTTGGATCGGGCCAAGA	essential gene
MRPL17_sg1244	chr11_6682341.0_6682360.0	CGGTACAAAGATCAAACTG	essential gene
MRPL17_sg1245	chr11_6682766.0_6682785.0	AACGAACGAGCCATGCGCA	essential gene
MRPL17_sg1246	chr11_6683161.0_6683180.0	CGAACGCATCGAGGCACCA	essential gene
MRPL17_sg1247	chr11_6683169.0_6683188.0	GTGCGGCACGAACGCATCG	essential gene
MRPL17_sg1248	chr11_6683239.0_6683258.0	GCCCATACGGCGAAATACG	essential gene
SYT9_sg1267	chr11_7303062.0_7303081.0	CCACAGGCAGTGACCACAA	gene
SYT9_sg1268	chr11_7303380.0_7303399.0	ATTACTGACCGGGCCGACG	gene
SYT9_sg1269	chr11_7313493.0_7313512.0	ACCAGAGTTATATAAGCAG	gene
SYT9_sg1270	chr11_7313746.0_7313765.0	AAAACACTTCATCAAACAC	gene
SYT9_sg1271	chr11_7313845.0_7313864.0	GACTTAATCGGCCAAGTGG	gene
SYT9_sg1272	chr11_7420574.0_7420593.0	TGACAACATTTCACTCCAG	gene
MOGAT2_sg1273	chr11_75720021.0_75720040.0	CAGAATCTTGTAAACAGGA	gene
MOGAT2_sg1274	chr11_75720022.0_75720041.0	CCAGAATCTTGTAAACAGG	gene
MOGAT2_sg1275	chr11_75720073.0_75720092.0	TCTGGACCGAGACAAGCCA	gene
MOGAT2_sg1276	chr11_75727462.0_75727481.0	CCCGCAATGTAGTTCCGAG	gene
MOGAT2_sg1277	chr11_75728089.0_75728108.0	TTCCGCAGTAACAGCGTGA	gene
MOGAT2_sg1278	chr11_75728123.0_75728142.0	CAGGCTCGCCCTGACACAC	gene
THRSP_sg1285	chr11_78063927.0_78063946.0	GCTGCATACCGGTCCATGA	gene
THRSP_sg1286	chr11_78063950.0_78063969.0	GTGCACAACATGGAGCAGG	gene
THRSP_sg1287	chr11_78063982.0_78064001.0	CACGTCCCGCAGAAGGCTG	gene
THRSP_sg1288	chr11_78064041.0_78064060.0	AAGTAGGTGTAGAGATCAG	gene
THRSP_sg1289	chr11_78064064.0_78064083.0	ATGCTCAAGGCCATCTGTG	gene
THRSP_sg1290	chr11_78064065.0_78064084.0	ACACAGATGGCCTTGAGCA	gene
RIC3_sg1291	chr11_8111084.0_8111103.0	TTCAGACTGTATCAAGCGT	gene
RIC3_sg1292	chr11_8126670.0_8126689.0	GAGGAGGCCCCTTACATGG	gene
RIC3_sg1293	chr11_8140029.0_8140048.0	TAGTGGAAGAGGTCTGATG	gene
RIC3_sg1294	chr11_8140083.0_8140102.0	CTTTGCAAATGCCTCGGCA	gene
RIC3_sg1295	chr11_8140154.0_8140173.0	GGTGATGATGCATCATAGG	gene
RIC3_sg1296	chr11_8168862.0_8168881.0	TACCTTCAGGTGTCGGCGG	gene
FOLH1B_sg1297	chr11_89671886.0_89671905.0	ACAGATATGTCATTCTGGG	gene
FOLH1B_sg1298	chr11_89671959.0_89671978.0	TGTTGTTCATGAAACTGTG	gene
FOLH1B_sg1299	chr11_89671967.0_89671986.0	ATGAAACTGTGAGGAGCTT	gene
FOLH1B_sg1300	chr11_89680634.0_89680653.0	ACACCACTGATGTACAGCT	gene
FOLH1B_sg1301	chr11_89680655.0_89680674.0	GTATACAACCTAACAAAAG	gene
FOLH1B_sg1302	chr11_89690908.0_89690927.0	CATAGACACTGTGATACAG	gene
FAT3_sg1309	chr11_92352902.0_92352921.0	GTGACTACATGGATTGTTG	gene
FAT3_sg1310	chr11_92354155.0_92354174.0	AGTTGCAGAGAAACTCGTG	gene
FAT3_sg1311	chr11_92800220.0_92800239.0	TGAGTGAATTAGCCCCCCG	gene
FAT3_sg1312	chr11_92801876.0_92801895.0	CTCACTTGGCGATTAACGT	gene
FAT3_sg1313	chr11_92810042.0_92810061.0	TTGACCAGAGTTCAAGCCG	gene
FAT3_sg1314	chr11_92866804.0_92866823.0	CGGGCCGTGCTGTCAACGA	gene
MUC6_sg1315	chr11_KI270902v1_alt_101404.0_101423.0	TCGCTCACAGTGACGACGG	gene
SLC17A8_sg1316	chr12_100380701.0_100380720.0	AAAATCGATGGGACAACTG	gene
SLC17A8_sg1317	chr12_100380817.0_100380836.0	AGCAATGATGTAACGCTTG	gene
SLC17A8_sg1318	chr12_100393462.0_100393481.0	ATTCTGCAAGGTTTAGTGG	gene
SLC17A8_sg1319	chr12_100402462.0_100402481.0	ACACTTAGACTAACCACGT	gene
SLC17A8_sg1320	chr12_100404149.0_100404168.0	GAAAAATCATGAACTGTGG	gene
SLC17A8_sg1321	chr12_100419848.0_100419867.0	CTGCCCTGGTGCATTACAG	gene
IGF1_sg1328	chr12_102419601.0_102419620.0	CCGGAGCTGTGATCTAAGG	gene
IGF1_sg1329	chr12_102419636.0_102419655.0	GCGCCTCAGACAGGCATCG	gene
IGF1_sg1330	chr12_102419658.0_102419677.0	GTATGGCTCCAGCAGTCGG	gene
IGF1_sg1331	chr12_102475665.0_102475684.0	ATGCTCTTCAGTTCGTGTG	gene
IGF1_sg1332	chr12_102475758.0_102475777.0	AGGTAGAAGAGATGCGAGG	gene
IGF1_sg1333	chr12_102480338.0_102480357.0	AGCACTTAAATAATTGGGT	gene
STAB2_sg1334	chr12_103637194.0_103637213.0	AATGCCTTCCCAATTACCG	gene
STAB2_sg1335	chr12_103662962.0_103662981.0	TTGTTTCATCACATCGATG	gene
STAB2_sg1336	chr12_103677574.0_103677593.0	CAAACAGGATGCGTTGTCG	gene
STAB2_sg1337	chr12_103699109.0_103699128.0	CAGGACCACATGATACCGG	gene
STAB2_sg1338	chr12_103737656.0_103737675.0	AACCTGCAGAATTGTGCAG	gene
STAB2_sg1339	chr12_103761319.0_103761338.0	TGGAAGAGCCATTCTGCAG	gene
DAO_sg1340	chr12_108885093.0_108885112.0	CGTAGACCTTTATGTCCAG	gene
DAO_sg1340	chr12_108885093.0_108885112.0	CTGGACATAAAGGTCTACG	gene
DAO_sg1341	chr12_108887469.0_108887488.0	TGGCTCAGGAGATAGTCAA	gene
DAO_sg1342	chr12_108887521.0_108887540.0	GTAGCCCGAGATTAGGAAC	gene
DAO_sg1343	chr12_108890240.0_108890259.0	GGGAAAGAACTATCTACAG	gene
DAO_sg1344	chr12_108894283.0_108894302.0	GTGATTGTCAACTGCACTG	gene
TRPV4_sg1351	chr12_109783685.0_109783704.0	GGTTCCCCATGCTGTCCAG	gene
TRPV4_sg1352	chr12_109794000.0_109794019.0	TGGTGCGGTAAGGGTACGG	gene
TRPV4_sg1353	chr12_109798659.0_109798678.0	AGGCCGTGCTCAACAACGA	gene
TRPV4_sg1354	chr12_109800710.0_109800729.0	CGTCGCTGCAAACACTACG	gene
TRPV4_sg1355	chr12_109814513.0_109814532.0	ACCCTATATGAGTCCTCGG	gene
TRPV4_sg1356	chr12_109814554.0_109814573.0	TTGGGCACCCCCTTGCGGA	gene
SDS_sg1357	chr12_113397283.0_113397302.0	CTGGACCACTCCACACAGC	gene
SDS_sg1358	chr12_113397364.0_113397383.0	CTCTTTCACGATGGAAGCG	gene
SDS_sg1359	chr12_113398556.0_113398575.0	CCCTAGCGAAGAACAACCC	gene
SDS_sg1360	chr12_113398578.0_113398597.0	GAAGCCTTCGAGCTGGCCA	gene
SDS_sg1361	chr12_113398836.0_113398855.0	CCCTGGCAGCGGGCAACGC	gene
SDS_sg1362	chr12_113399613.0_113399632.0	TCCATCTTGAGGTAGACGC	gene
HNF1A_sg1369	chr12_120988877.0_120988896.0	GCAGCACAACATCCCACAG	gene
HNF1A_sg1370	chr12_120994223.0_120994242.0	GACACGCACCTCCGTGACG	gene
HNF1A_sg1371	chr12_120994390.0_120994409.0	TTACCGTGGACCTTACTGG	gene
HNF1A_sg1372	chr12_120996641.0_120996660.0	AGGAAGTGAGGCCATGATG	gene
HNF1A_sg1373	chr12_120996727.0_120996746.0	TTACCGATGACCAGGGTGG	gene
HNF1A_sg1374	chr12_120999507.0_120999526.0	TGAAGCCCGGACTCACTGG	gene
HPD_sg1375	chr12_121849000.0_121849019.0	GATGGTGTCCGCCTCCGAA	gene
HPD_sg1376	chr12_121849746.0_121849765.0	TGGAGAAGATGAACTACAT	gene
HPD_sg1377	chr12_121854728.0_121854747.0	GAGCAAGACAAGTTTGGGA	gene
HPD_sg1378	chr12_121856349.0_121856368.0	AAGGACATTGCGTTCGAGG	gene
HPD_sg1379	chr12_121857333.0_121857352.0	CAGCCATGTAATCAAACAA	gene
HPD_sg1380	chr12_121857409.0_121857428.0	TTGCTGCAGTAGAATGACG	gene
CLIP1_sg1381	chr12_122334083.0_122334102.0	AATAAGTTACACCAAAAGG	gene
CLIP1_sg1382	chr12_122334649.0_122334668.0	CTGTTCAGAGAAGTATGCA	gene
CLIP1_sg1383	chr12_122340934.0_122340953.0	AAATGCAATGAACAAACCA	gene
CLIP1_sg1384	chr12_122341585.0_122341604.0	GAGTCCAATAAGCCTGCTG	gene
CLIP1_sg1385	chr12_122355277.0_122355296.0	ATCTTCCTGGCGTAACGGG	gene
CLIP1_sg1386	chr12_122361075.0_122361094.0	AGCCAAGGCCAACGCAGTG	gene
NCOR2_sg1393	chr12_124335164.0_124335183.0	AGGGGTCAAAGGTCACCAG	gene
NCOR2_sg1394	chr12_124346832.0_124346851.0	GGGATCCCTCGGTCCTACG	gene
NCOR2_sg1395	chr12_124354108.0_124354127.0	ACAGCGCCATCACATACCG	gene
NCOR2_sg1396	chr12_124385759.0_124385778.0	CTGCTGCAAGATCTCATCG	gene
NCOR2_sg1397	chr12_124400533.0_124400552.0	AATGAGGCCAACAGCGAGG	gene
NCOR2_sg1398	chr12_124472990.0_124473009.0	GGTGATCTCTCGGTCCACG	gene
RAN_sg1405	chr12_130872875.0_130872894.0	GTCAAATGACGTTTCACGA	essential gene
RAN_sg1406	chr12_130872899.0_130872918.0	AATTTGAGAAGAAGTATGT	essential gene
RAN_sg1407	chr12_130873029.0_130873048.0	TAGTGTTCCACACCAACAG	essential gene
RAN_sg1408	chr12_130873080.0_130873099.0	CCGGCCAGGAGAAATTCGG	essential gene
RAN_sg1409	chr12_130873083.0_130873102.0	CCACCGAATTTCTCCTGGC	essential gene
RAN_sg1410	chr12_130874645.0_130874664.0	GTTGCCACACAACACAATG	essential gene
PIK3C2G_sg1417	chr12_18282463.0_18282482.0	GCCCCATAGGAAAACATCA	gene
PIK3C2G_sg1418	chr12_18282738.0_18282757.0	ACATGGCAGAAGAATATAG	gene
PIK3C2G_sg1419	chr12_18325077.0_18325096.0	AAATACCTATTGAAAACCC	gene
PIK3C2G_sg1420	chr12_18381817.0_18381836.0	GAGTTATCATTTCTACGGG	gene
PIK3C2G_sg1421	chr12_18391247.0_18391266.0	CCTAGGTCACTTACAGTAG	gene
PIK3C2G_sg1422	chr12_18538186.0_18538205.0	ATGGAATACTTTATTACAG	gene
SLC6A12_sg1429	chr12_192523.0_192542.0	AGTGGGACACAGACCATGG	gene
SLC6A12_sg1430	chr12_193271.0_193290.0	CATACCAGGCAAAGTCCAG	gene
SLC6A12_sg1431	chr12_196211.0_196230.0	CTGGGGAACATGTCTATGG	gene
SLC6A12_sg1432	chr12_197363.0_197382.0	AAGTGGCACCTACCTGACT	gene
SLC6A12_sg1433	chr12_198893.0_198912.0	AGCATCAGGTACGGAAACG	gene
SLC6A12_sg1434	chr12_201782.0_201801.0	GAGGTAAAATTCTCAAATG	gene
SLCO1B3_sg1435	chr12_20862439.0_20862458.0	GTGGATCTATGTCTTCATG	gene
SLCO1B3_sg1436	chr12_20862500.0_20862519.0	CAATGTATGAAATCCCCAA	gene
SLCO1B3_sg1437	chr12_20862811.0_20862830.0	CTGTTTGCTAAAATGTACG	gene
SLCO1B3_sg1438	chr12_20875429.0_20875448.0	CAGCTAATTTGACCAACCA	gene
SLCO1B3_sg1439	chr12_20877809.0_20877828.0	GCAGAAATATAACATACAG	gene
SLCO1B3_sg1440	chr12_20879452.0_20879471.0	ACATTCCAGTTGCAACCGT	gene
GYS2_sg1453	chr12_21540463.0_21540482.0	CCGCCAAAGGATTATCCAG	gene
GYS2_sg1454	chr12_21558201.0_21558220.0	AACCGCACAGATAGAGTCA	gene
GYS2_sg1455	chr12_21560425.0_21560444.0	AAGACAAATAATTTCAACG	gene
GYS2_sg1456	chr12_21574191.0_21574210.0	CCACGCTACACTACTTGGG	gene
GYS2_sg1457	chr12_21580351.0_21580370.0	TGGACGCAATGAATAAGCA	gene
GYS2_sg1458	chr12_21580493.0_21580512.0	TATACTGTGATTCAGACAA	gene
SLC6A13_sg1459	chr12_223190.0_223209.0	TTGACTACTATGCGGCCAG	gene
SLC6A13_sg1460	chr12_224057.0_224076.0	GTTCCGCAAGAAGAACCGG	gene
SLC6A13_sg1461	chr12_235166.0_235185.0	GTGGTCCTGTTAATTCGAG	gene
SLC6A13_sg1462	chr12_242694.0_242713.0	GTCTACTACATCATTGTGT	gene
SLC6A13_sg1463	chr12_243719.0_243738.0	GCCAGTACACTAGCCAGGG	gene
KRAS_sg1464	chr12_25225722.0_25225741.0	ATGTACCTATGGTCCTAGT	gene
KRAS_sg1465	chr12_25227231.0_25227250.0	GATATTCACCATTATAGGT	gene
KRAS_sg1466	chr12_25227297.0_25227316.0	CAGTACATGAGGACTGGGG	gene
KRAS_sg1467	chr12_25227322.0_25227341.0	AGAGGAGTACAGTGCAATG	gene
KRAS_sg1468	chr12_25227403.0_25227422.0	CCCTTCTCAGGATTCCTAC	gene
KRAS_sg1469	chr12_25245310.0_25245329.0	TGAATTAGCTGTATCGTCA	gene
SLC6A13_sg1470	chr12_259856.0_259875.0	TATCTCTGCTACAAAAATG	gene
PDZRN4_sg1477	chr12_41188693.0_41188712.0	AGTGCGACTACCGCGCCCG	gene
PDZRN4_sg1478	chr12_41194087.0_41194106.0	AGGAAGGAACATCGACTGA	gene
PDZRN4_sg1479	chr12_41506560.0_41506579.0	AGTAGACCAGCCTATGGGA	gene
PDZRN4_sg1480	chr12_41555724.0_41555743.0	GACGGCCGGATTCGAGAAG	gene
PDZRN4_sg1481	chr12_41563565.0_41563584.0	CAGAATCGAGAAGAAGCAG	gene
PDZRN4_sg1482	chr12_41572596.0_41572615.0	AATGTATTCACCAGATACG	gene
FGF23_sg1483	chr12_4370696.0_4370715.0	GAAGTGATACTGAGGAGAG	gene
FGF23_sg1484	chr12_4370765.0_4370784.0	CTCCGGGTCGAAATAGTGC	gene
FGF23_sg1485	chr12_4372672.0_4372691.0	TCCTCTGATCTGATCATCA	gene
FGF23_sg1486	chr12_4372676.0_4372695.0	GCCCTGATGATCAGATCAG	gene
FGF23_sg1487	chr12_4379409.0_4379428.0	ACCTGCAGATCCACAAGAA	gene
FGF23_sg1488	chr12_4379549.0_4379568.0	ACAGACCCAGAGCCTGAGG	gene
ARID2_sg1489	chr12_45817854.0_45817873.0	TTACTACTTGCTAATGCCG	gene
ARID2_sg1490	chr12_45849595.0_45849614.0	CATACAGTGAAGAGAGTGG	gene
ARID2_sg1491	chr12_45849649.0_45849668.0	GTGGTAGGAGTAAAACGGA	gene
ARID2_sg1492	chr12_45850351.0_45850370.0	TGTTCAGAATCATAGTACA	gene
ARID2_sg1493	chr12_45850674.0_45850693.0	GAAGTTGTTACATACTGTG	gene
ARID2_sg1494	chr12_45891811.0_45891830.0	ATGCAGCAACTGAACATGG	gene
COL2A1_sg1495	chr12_47977329.0_47977348.0	CTGGCAAGCAAGGAGACAG	gene
COL2A1_sg1496	chr12_47979503.0_47979522.0	CACTTACATTGGAGCCTGG	gene
COL2A1_sg1497	chr12_47980027.0_47980046.0	CTGGTCCTAAAGGAGCCCG	gene
COL2A1_sg1498	chr12_47982910.0_47982929.0	GGGAGAGCCACGTTCACCT	gene
COL2A1_sg1499	chr12_47985535.0_47985554.0	AAGGGCCAACTTTGCCTTG	gene
COL2A1_sg1500	chr12_47985800.0_47985819.0	CTGGGCCCTCGCTCTCCAG	gene
KMT2D_sg1507	chr12_49024636.0_49024655.0	GAGTGGCAGCTCCATAAGG	gene
KMT2D_sg1508	chr12_49038779.0_49038798.0	GTGGAAATTCCCGCCAACG	gene
KMT2D_sg1509	chr12_49041159.0_49041178.0	CCCTATCCTAGTCCTACGG	gene
KMT2D_sg1510	chr12_49044941.0_49044960.0	CTTCGAAGCGAAAGTACTG	gene
KMT2D_sg1511	chr12_49050075.0_49050094.0	TCGGGGTAGACCTCCATAG	gene
KMT2D_sg1512	chr12_49053557.0_49053576.0	TGTGGGCATCACTATCACG	gene
AMHR2_sg1531	chr12_53424326.0_53424345.0	GTGCTTCCCCGCACTCCAG	gene
AMHR2_sg1532	chr12_53425466.0_53425485.0	GAAAGAACTACAGAGTGCG	gene
AMHR2_sg1533	chr12_53425680.0_53425699.0	CCCAGCAGGTAATCCGGGA	gene
AMHR2_sg1534	chr12_53425766.0_53425785.0	ACTGAGCCACAGACCTCGG	gene
AMHR2_sg1535	chr12_53425834.0_53425853.0	AGTGATAAATCGGACAATG	gene
AMHR2_sg1536	chr12_53429446.0_53429465.0	CCACAGGCCAATATAAACC	gene
PPP1R1A_sg1537	chr12_54582102.0_54582121.0	GATGGTTGAACATCACCTG	gene
PPP1R1A_sg1538	chr12_54582733.0_54582752.0	GGATCACACCCACAATGAA	gene
PPP1R1A_sg1539	chr12_54582768.0_54582787.0	GGCAATGTCTCCACGGCAA	gene
PPP1R1A_sg1540	chr12_54583201.0_54583220.0	CCAGCTCACCTTGAGATGT	gene
PPP1R1A_sg1541	chr12_54584270.0_54584289.0	TGGTCACTGGTCAGCACGA	gene
PPP1R1A_sg1542	chr12_54584273.0_54584292.0	TCACTGGTCAGCACGAGGG	gene
NTF3_sg1549	chr12_5494236.0_5494255.0	TATTTCTCGCTTATCTCCG	gene
NTF3_sg1550	chr12_5494556.0_5494575.0	CCGCCCTTGTATCTCATGG	gene
NTF3_sg1551	chr12_5494613.0_5494632.0	TCACGGCGGAAACGGTACG	gene
NTF3_sg1552	chr12_5494634.0_5494653.0	GAGCATAAGAGTCACCGAG	gene
NTF3_sg1553	chr12_5494685.0_5494704.0	TGGGTGACCGACAAGTCAT	gene
NTF3_sg1554	chr12_5494710.0_5494729.0	TGGTGTCCCCGAATGTCGA	gene
RDH5_sg1561	chr12_55721272.0_55721291.0	CAGCCGGTGATGAAGACAA	gene
RDH5_sg1562	chr12_55721422.0_55721441.0	GGATCAGTGATATCCAACA	gene
RDH5_sg1563	chr12_55721725.0_55721744.0	TATCATCGGACCCACACCA	gene
RDH5_sg1564	chr12_55721749.0_55721768.0	GACCCGGGACGATTTCCAG	gene
RDH5_sg1565	chr12_55721783.0_55721802.0	AACACAATGGGTCCCATCG	gene
RDH5_sg1566	chr12_55723904.0_55723923.0	GGGATACGAGTCTCCATCG	gene
SLC39A5_sg1573	chr12_56232820.0_56232839.0	CAGCAACAGAAGCCTGTGA	gene
SLC39A5_sg1574	chr12_56234914.0_56234933.0	CTGTCGATCTGATAAAGCA	gene
SLC39A5_sg1575	chr12_56235239.0_56235258.0	GCAAGGGCCGTAGTAGACG	gene
SLC39A5_sg1576	chr12_56235583.0_56235602.0	CCTGGCGGACTACCAGAGA	gene
SLC39A5_sg1577	chr12_56236939.0_56236958.0	CTGGAGAAGCCATCAGAGA	gene
SLC39A5_sg1578	chr12_56237677.0_56237696.0	CTTGCCATAACCCTGCTGG	gene
APOF_sg1579	chr12_56361585.0_56361604.0	ATGCTACTCAAAACTGCCT	gene
APOF_sg1580	chr12_56361602.0_56361621.0	ATAATACAAAGCTGTGCCC	gene
APOF_sg1581	chr12_56361845.0_56361864.0	TGTAGCATTCACACCACCC	gene
APOF_sg1582	chr12_56361919.0_56361938.0	GCTCTAAGGAATGCCCTGG	gene
APOF_sg1583	chr12_56361943.0_56361962.0	TTACCAAGAACTTGGGTAG	gene
APOF_sg1584	chr12_56362088.0_56362107.0	ATATGAAGTGGCATCCACA	gene
GLS2_sg1585	chr12_56474643.0_56474662.0	ATGGGGCAGATCCCACCGT	gene
GLS2_sg1586	chr12_56475641.0_56475660.0	TGGCTGGGAATGAATACAT	gene
GLS2_sg1587	chr12_56477700.0_56477719.0	GGAATCCCCCATAACCCCA	gene
GLS2_sg1588	chr12_56479058.0_56479077.0	ATGTCAAAGAGCTCACTGG	gene
GLS2_sg1589	chr12_56479078.0_56479097.0	CTCAAAGATGCGATCCACA	gene
GLS2_sg1590	chr12_56479784.0_56479803.0	GAAGAGATCTCGGTCCAAG	gene
HSD17B6_sg1591	chr12_56773932.0_56773951.0	AAAGACATACTTGTCTTGG	gene
HSD17B6_sg1592	chr12_56782023.0_56782042.0	TGTGAGTGGCTGAACACTG	gene
HSD17B6_sg1593	chr12_56782108.0_56782127.0	CTTTGGTGAGGAGAGCACG	gene
HSD17B6_sg1594	chr12_56782162.0_56782181.0	GAGTTGCTTTCTTTGTAGG	gene
HSD17B6_sg1595	chr12_56784878.0_56784897.0	AAATCAGCATAGTTGAACC	gene
HSD17B6_sg1596	chr12_56787189.0_56787208.0	ATGGAACATGCTCTGACAT	gene
RDH16_sg1597	chr12_56952865.0_56952884.0	TGGGACCGGTCCAGTCCAG	gene
RDH16_sg1598	chr12_56952925.0_56952944.0	CAGCAGTCTTGAAATAGCC	gene
RDH16_sg1599	chr12_56952945.0_56952964.0	AGGTGGCTATGATTGAACC	gene
RDH16_sg1600	chr12_56955059.0_56955078.0	CTGGACGTGAACTTGTTGG	gene
RDH16_sg1601	chr12_56957366.0_56957385.0	CACATACTTATCTCTCAGG	gene
RDH16_sg1602	chr12_56957429.0_56957448.0	CAGGCCCACGAAAACCGCC	gene
GPR182_sg1603	chr12_56995322.0_56995341.0	GTGGCACTCAGACAAAGTG	gene
GPR182_sg1604	chr12_56995424.0_56995443.0	GTTGACGCATATCACCAGG	gene
GPR182_sg1605	chr12_56995649.0_56995668.0	GACATAGCGGTCGACACTG	gene
GPR182_sg1606	chr12_56995773.0_56995792.0	GTGGTCCACATCCAGCTGG	gene
GPR182_sg1607	chr12_56995809.0_56995828.0	GTGCCATGAAGAGGCACAT	gene
GPR182_sg1608	chr12_56996159.0_56996178.0	GAGAAAGTTGTAAAGGATG	gene
AVPR1A_sg1609	chr12_63150371.0_63150390.0	GTGGCACACCGCGATGTAG	gene
AVPR1A_sg1610	chr12_63150382.0_63150401.0	ACAGCCGACCGCTACATCG	gene
AVPR1A_sg1611	chr12_63150483.0_63150502.0	ACATCACCTACCGCTTCCG	gene
AVPR1A_sg1612	chr12_63150577.0_63150596.0	GCATGCGGGACGTCTTGCG	gene
AVPR1A_sg1613	chr12_63150646.0_63150665.0	CTGGCGGTGACTTTCGCGG	gene
AVPR1A_sg1614	chr12_63150694.0_63150713.0	CCGAGGGACGTGCGCAACG	gene
NCAPD2_sg1620	chr12_6511198.0_6511217.0	GTTGGACATCCGTCACCTG	essential gene
NCAPD2_sg1622	chr12_6517372.0_6517391.0	TGCCTGGAAACGTGTCAGG	essential gene
NCAPD2_sg1623	chr12_6521970.0_6521989.0	TTCTCCCGGAAGATTACAG	essential gene
NCAPD2_sg1624	chr12_6522887.0_6522906.0	ATACGGCGCACCCCAAACA	essential gene
NCAPD2_sg1625	chr12_6525688.0_6525707.0	ATGCCAAGAAGCATGACAG	essential gene
NCAPD2_sg1626	chr12_6526534.0_6526553.0	TCTGTGCCCAGATATTGCA	essential gene
PTPRB_sg1633	chr12_70571064.0_70571083.0	CTTGTCTTGACGATTAGCG	gene
PTPRB_sg1634	chr12_70576422.0_70576441.0	TGACCATAACTACAAGGAG	gene
PTPRB_sg1635	chr12_70581230.0_70581249.0	CTGTTTACTAACTGGACCC	gene
PTPRB_sg1636	chr12_70590051.0_70590070.0	GTATGTCATGGATGACACG	gene
PTPRB_sg1637	chr12_70592339.0_70592358.0	AACTTGATAAAGTCGACCG	gene
PTPRB_sg1638	chr12_70594506.0_70594525.0	AGCCTCAGTCATAACAGTG	gene
DCN_sg1663	chr12_91146091.0_91146110.0	ACGTAGACACATCTGAAGG	gene
DCN_sg1664	chr12_91153159.0_91153178.0	GATGTAATTCCGTAAGGGA	gene
DCN_sg1665	chr12_91164667.0_91164686.0	GTCTAGCAGAGTTGTGTCA	gene
DCN_sg1666	chr12_91164699.0_91164718.0	GGTCTGGACAAAGTGCCAA	gene
DCN_sg1667	chr12_91178351.0_91178370.0	ACACTGGACCACTCGAAGA	gene
DCN_sg1668	chr12_91178487.0_91178506.0	CTGGACCGTTTCAACAGAG	gene
PZP_sg1669	chr12_9153190.0_9153209.0	GATCTGCTGCAGTAATAGG	gene
PZP_sg1670	chr12_9158525.0_9158544.0	AAGATGTAGGATCGAGCCT	gene
PZP_sg1671	chr12_9169488.0_9169507.0	TATGAATGAAGAAAGGACG	gene
PZP_sg1672	chr12_9182049.0_9182068.0	GATGAACATTCGTGCAATG	gene
PZP_sg1673	chr12_9197037.0_9197056.0	CTTAATTGTGACAAGCAGG	gene
PZP_sg1674	chr12_9201322.0_9201341.0	TTACCTCAAGGTATATCAG	gene
SOCS2_sg1675	chr12_93572887.0_93572906.0	CCCTTCTCTCATGACCCTG	gene
SOCS2_sg1676	chr12_93574712.0_93574731.0	AAACCCCAGGATGGTACTG	gene
SOCS2_sg1677	chr12_93574763.0_93574782.0	AATTAAAAGAGGCACCAGA	gene
SOCS2_sg1678	chr12_93574865.0_93574884.0	TTCGAATCGAATACCAAGA	gene
SOCS2_sg1679	chr12_93574927.0_93574946.0	CTTAAACAATTTGACAGTG	gene
SOCS2_sg1680	chr12_93575087.0_93575106.0	TCACCATTAACAAATGTAC	gene
HAL_sg1687	chr12_95980615.0_95980634.0	GAGCTGCCTGCCTTCCTGG	gene
HAL_sg1688	chr12_95983967.0_95983986.0	TGTATCATTCACCACACCA	gene
HAL_sg1689	chr12_95986116.0_95986135.0	AGCAACTTCAATTTGCCCA	gene
HAL_sg1690	chr12_95990438.0_95990457.0	CTCTTGGGCTAGTTGGAGA	gene
HAL_sg1691	chr12_95992726.0_95992745.0	TCTTAGCCAAAGGATACAG	gene
HAL_sg1692	chr12_95995752.0_95995771.0	AAGTGCGCGTCATCCACGG	gene
CLEC1B_sg1693	chr12_9993159.0_9993178.0	AAGGCTGGCATGACCAAGG	gene
CLEC1B_sg1694	chr12_9995170.0_9995189.0	TCGAATGAGGTCTGGAAGT	gene
CLEC1B_sg1695	chr12_9996847.0_9996866.0	ATTGACAACCGGAACATTG	gene
CLEC1B_sg1696	chr12_9996916.0_9996935.0	TTCAGGCACAACTTAACAT	gene
CLEC1B_sg1697	chr12_9997192.0_9997211.0	AAGCGCTTCTGTCAATATG	gene
CLEC1B_sg1698	chr12_9997233.0_9997252.0	GTGAGAATGAAAATCGCAC	gene
MRPL57_sg1705	chr13_21176923.0_21176942.0	TGACTGCGCTCCTCTGGCG	essential gene
MRPL57_sg1706	chr13_21176988.0_21177007.0	CGCGCAACGACACGAACCG	essential gene
MRPL57_sg1707	chr13_21177053.0_21177072.0	GGGCATGCTCAGCCAGTAA	essential gene
MRPL57_sg1708	chr13_21177101.0_21177120.0	CCTCCTGCGCACCGCGGCG	essential gene
MRPL57_sg1709	chr13_21177106.0_21177125.0	GCCTCCCTCCTGCGCACCG	essential gene
MRPL57_sg1710	chr13_21177197.0_21177216.0	TTTCTTGGTGACATTGAGA	essential gene
MTUS2_sg1729	chr13_29440018.0_29440037.0	ATCGAACTTGCAAACATCA	gene
MTUS2_sg1730	chr13_29480169.0_29480188.0	GAGAAACTACAAAAGGAGA	gene
MTUS2_sg1731	chr13_29480343.0_29480362.0	CGGTGTCAACACCAGGAGC	gene
MTUS2_sg1732	chr13_29487959.0_29487978.0	GTTGCCATCACAATCCTGC	gene
MTUS2_sg1733	chr13_29497225.0_29497244.0	CATTACTTGCAGGACCAGG	gene
MTUS2_sg1734	chr13_29497293.0_29497312.0	CCTCAAGGCCTCTTCGAAG	gene
BRCA2_sg1735	chr13_32319129.0_32319148.0	CAGGTTCAGAATTATAGGG	gene
BRCA2_sg1736	chr13_32326588.0_32326607.0	GCACAGTAGAACTAAGGGT	gene
BRCA2_sg1737	chr13_32336732.0_32336751.0	AAATGTCAGACAAGCTCAA	gene
BRCA2_sg1738	chr13_32337866.0_32337885.0	TCTACCTGACCAATCGATG	gene
BRCA2_sg1739	chr13_32340019.0_32340038.0	ATTATGGCAGGTTGTTACG	gene
BRCA2_sg1740	chr13_32340521.0_32340540.0	CTGGATTTAGTACAGCAAG	gene
NBEA_sg1741	chr13_35118269.0_35118288.0	TACCTACTTACGATGCATG	gene
NBEA_sg1742	chr13_35159587.0_35159606.0	TGATGTACTACTATTGGGA	gene
NBEA_sg1743	chr13_35161860.0_35161879.0	TACGAAACATTGTAGTCCG	gene
NBEA_sg1744	chr13_35164482.0_35164501.0	ATGTAGCAGCAGAGAGCAA	gene
NBEA_sg1745	chr13_35196026.0_35196045.0	GAGTTCACTCATGGCATCA	gene
NBEA_sg1746	chr13_35208730.0_35208749.0	TTACAGCTAAACTACCTGG	gene
FREM2_sg1759	chr13_38688169.0_38688188.0	AACAGGGACTGGATACCCA	gene
FREM2_sg1760	chr13_38689146.0_38689165.0	GTCACCCTTCTTAACTACG	gene
FREM2_sg1761	chr13_38689971.0_38689990.0	CTGTCCAGACACTCTCATG	gene
FREM2_sg1762	chr13_38691928.0_38691947.0	GTGGACAATAAAAAGCCAG	gene
FREM2_sg1763	chr13_38769637.0_38769656.0	AACAAGTGCAGTTCAACCC	gene
FREM2_sg1764	chr13_38784687.0_38784706.0	GATGACTCTTTGTACGAGG	gene
TNFSF11_sg1765	chr13_42574440.0_42574459.0	GAGGGCCACGAACATGGAG	gene
TNFSF11_sg1766	chr13_42574501.0_42574520.0	TTCTTCTATTTCAGAGCGC	gene
TNFSF11_sg1767	chr13_42600881.0_42600900.0	ATGAGCCATCCACCATCGC	gene
TNFSF11_sg1768	chr13_42606520.0_42606539.0	CCCCGATCATGGTACCAAG	gene
TNFSF11_sg1769	chr13_42606656.0_42606675.0	TTGAAGATACTCTGTAGCT	gene
TNFSF11_sg1770	chr13_42606718.0_42606737.0	CTCATACCCTGATGAAAGG	gene
RB1_sg1771	chr13_48347855.0_48347874.0	GAACTACTTACGAACTGCT	gene
RB1_sg1772	chr13_48360102.0_48360121.0	GTTCTTTGAGCAACATGGG	gene
RB1_sg1773	chr13_48362841.0_48362860.0	CACCTCGAACACCCAGGCG	gene
RB1_sg1774	chr13_48364950.0_48364969.0	ACATCTAATGGACTTCCAG	gene
RB1_sg1775	chr13_48453017.0_48453036.0	AACAATCAAAGGACCGAGA	gene
RB1_sg1776	chr13_48476712.0_48476731.0	TTCCAGAAAATAAATCAGA	gene
PCDH9_sg1783	chr13_67226166.0_67226185.0	GGTCAACATAAGTGACCTG	gene
PCDH9_sg1784	chr13_67226403.0_67226422.0	CGGTGGAGAAATGACAACT	gene
PCDH9_sg1785	chr13_67226491.0_67226510.0	ATGTCAAAGCCACTGATGG	gene
PCDH9_sg1786	chr13_67226947.0_67226966.0	GTGCCACAGATGAAGACAG	gene
PCDH9_sg1787	chr13_67226988.0_67227007.0	TTCTGAAAACAACCGACGT	gene
PCDH9_sg1788	chr13_67227342.0_67227361.0	GGGACTTATAATGTACCTG	gene
DACH1_sg1789	chr13_71488994.0_71489013.0	TTCTGACTAACATACAGGT	gene
DACH1_sg1790	chr13_71630557.0_71630576.0	GGGACATGAATTCAAGTGT	gene
DACH1_sg1791	chr13_71865923.0_71865942.0	CAATGACTGCACCAACGCA	gene
DACH1_sg1792	chr13_71866114.0_71866133.0	GGAACAGGTCGAAAGCCTG	gene
DACH1_sg1793	chr13_71866190.0_71866209.0	GTGCAAAATGGTGGATCTG	gene
DACH1_sg1794	chr13_71866444.0_71866463.0	AACTGCAACCCCAACCTGG	gene
SLAIN1_sg1795	chr13_77746614.0_77746633.0	TATGACCAATACAGTCTGG	gene
SLAIN1_sg1796	chr13_77746674.0_77746693.0	GGGAACATCTTGGAAGACG	gene
SLAIN1_sg1797	chr13_77753215.0_77753234.0	AAGTATGCCTAACCTAGCC	gene
SLAIN1_sg1798	chr13_77753286.0_77753305.0	AAACTCTGACTATTTCGCA	gene
SLAIN1_sg1799	chr13_77760835.0_77760854.0	CCGGGACAGCTTCAACACA	gene
SLAIN1_sg1800	chr13_77760908.0_77760927.0	GTTGGACTCACATAGGCTG	gene
SLITRK6_sg1801	chr13_85794965.0_85794984.0	CTAACCCAGATTGACCTTG	gene
SLITRK6_sg1802	chr13_85795064.0_85795083.0	CCCCTGAAAAAATATGTGG	gene
SLITRK6_sg1803	chr13_85795470.0_85795489.0	ATGTATTAGAAGTCCTGAT	gene
SLITRK6_sg1804	chr13_85795778.0_85795797.0	CACCAATTATAGACTGTGG	gene
SLITRK6_sg1805	chr13_85796303.0_85796322.0	GTTGGAAAGGTCGTGATGG	gene
SLITRK6_sg1806	chr13_85796499.0_85796518.0	ACATGACAACATGAAGCTG	gene
CLDN10_sg1813	chr13_95552841.0_95552860.0	GGAAGGTGTCTACCATCGA	gene
CLDN10_sg1814	chr13_95552906.0_95552925.0	GCGTGCGTTACCGACTCCA	gene
CLDN10_sg1815	chr13_95560131.0_95560150.0	GTTATATACAGGCATGTAG	gene
CLDN10_sg1816	chr13_95560212.0_95560231.0	TGAAGTGTACCAAAGTCGG	gene
CLDN10_sg1817	chr13_95560410.0_95560429.0	TATGCAAACAAAATCACAA	gene
CLDN10_sg1818	chr13_95577317.0_95577336.0	TGACAACAACAAAACACCC	gene
SLC25A47_sg1825	chr14_100325816.0_100325835.0	GCACCTTCACCGTGTCCAG	gene
SLC25A47_sg1826	chr14_100326206.0_100326225.0	CTCTCGGTGATACGTATCC	gene
SLC25A47_sg1827	chr14_100327220.0_100327239.0	CCAGGGACACCGTGCACAC	gene
SLC25A47_sg1828	chr14_100327307.0_100327326.0	CCTGACGCCAAGCCCACCA	gene
SLC25A47_sg1829	chr14_100327356.0_100327375.0	CTCACGCGGACGAGGCCGG	gene
SLC25A47_sg1830	chr14_100328996.0_100329015.0	CACTCGCAGAGGACCGCGT	gene
ASPG_sg1837	chr14_104092731.0_104092750.0	CACACTCACGGTAGCACCA	gene
ASPG_sg1838	chr14_104093556.0_104093575.0	TGACATGACCATCGCTGAG	gene
ASPG_sg1839	chr14_104097616.0_104097635.0	GGCCAGTATGTGATCCCAG	gene
ASPG_sg1840	chr14_104098896.0_104098915.0	AACCAAGGTAGACGCTCGG	gene
ASPG_sg1841	chr14_104098951.0_104098970.0	CAGCACCCACTGTGGCCAG	gene
ASPG_sg1842	chr14_104104648.0_104104667.0	GGCTTCGACATGACATCGG	gene
C14orf180_sg1843	chr14_104586481.0_104586500.0	CGTCAGACCAGAAAGAATG	gene
C14orf180_sg1844	chr14_104586484.0_104586503.0	CAGACCAGAAAGAATGAGG	gene
C14orf180_sg1845	chr14_104587776.0_104587795.0	GGCCGGCTCCGTTTCAGGA	gene
C14orf180_sg1846	chr14_104587793.0_104587812.0	CCGGAGCACCACCGCCCAG	gene
C14orf180_sg1847	chr14_104587844.0_104587863.0	TGGTTCCGAGAACCCCCAG	gene
C14orf180_sg1848	chr14_104588300.0_104588319.0	CAGAACTCACCCCTGACAG	gene
AHNAK2_sg1849	chr14_104938607.0_104938626.0	GAAACTCAAGAATTTCTGC	gene
AHNAK2_sg1850	chr14_104939696.0_104939715.0	ATGTCCCTACAGCTCCCAG	gene
AHNAK2_sg1851	chr14_104947448.0_104947467.0	GCCCCAGGCGAGTCCATCG	gene
AHNAK2_sg1852	chr14_104948674.0_104948693.0	GCCCCGAAATAGACATCAA	gene
AHNAK2_sg1853	chr14_104949443.0_104949462.0	GGGCCGATACCCCGAACGA	gene
AHNAK2_sg1854	chr14_104949598.0_104949617.0	AGAGACACCTCGACATCGG	gene
RNASE2_sg1855	chr14_20955861.0_20955880.0	ATTGAGCCCAGGTAAACTG	gene
RNASE2_sg1856	chr14_20955892.0_20955911.0	GAGGTCATATTGATGTGCT	gene
RNASE2_sg1857	chr14_20955935.0_20955954.0	GGTCATTAACAATTATCAA	gene
RNASE2_sg1858	chr14_20955983.0_20956002.0	GTTAGCAAAAGTTGTAAGA	gene
RNASE2_sg1859	chr14_20956070.0_20956089.0	AGGCACCTGGCTTCCACTG	gene
RNASE2_sg1860	chr14_20956206.0_20956225.0	GACCCTCCACAGTATCCGG	gene
TPPP2_sg1861	chr14_21030610.0_21030629.0	TCCAAACGCAGCAAACCGA	gene
TPPP2_sg1862	chr14_21030672.0_21030691.0	CCAAGCTGTGCAAAGACTG	gene
TPPP2_sg1863	chr14_21030720.0_21030739.0	ACGATGTCCACGTCCGTGG	gene
TPPP2_sg1864	chr14_21030723.0_21030742.0	AACACGATGTCCACGTCCG	gene
TPPP2_sg1865	chr14_21031114.0_21031133.0	AACATTTATGGACTCATGG	gene
TPPP2_sg1866	chr14_21031925.0_21031944.0	CAGACACCAGCAAGTACAC	gene
FITM1_sg1879	chr14_24131791.0_24131810.0	GGCTGGCGAAGATAGTCCG	gene
FITM1_sg1880	chr14_24132211.0_24132230.0	AAATTTGTGAATTCAGCCT	gene
FITM1_sg1881	chr14_24132324.0_24132343.0	GGCTGCCCCTACTACCAGT	gene
FITM1_sg1882	chr14_24132474.0_24132493.0	GACGGTGTAGCCTCGCCAC	gene
FITM1_sg1883	chr14_24132662.0_24132681.0	TACTGGTGGAAATAGATGA	gene
FITM1_sg1884	chr14_24132716.0_24132735.0	TAGGTGAGGTACCAGGCAA	gene
ARHGAP5_sg1897	chr14_32090987.0_32091006.0	GCAAATTCGTACTCCGATG	gene
ARHGAP5_sg1898	chr14_32091988.0_32092007.0	AATTCAATTCATTTCACCA	gene
ARHGAP5_sg1899	chr14_32092623.0_32092642.0	CACCCATGTGGTTTAAAGG	gene
ARHGAP5_sg1900	chr14_32093022.0_32093041.0	CTAAATGGATCTCCACACA	gene
ARHGAP5_sg1901	chr14_32093435.0_32093454.0	CAGTATCATCGGCAAACTG	gene
ARHGAP5_sg1902	chr14_32093783.0_32093802.0	CTGGTTTAGGTTTAATAGG	gene
BAZ1A_sg1903	chr14_34776078.0_34776097.0	AGTGCATAAGCCAAATCGG	gene
BAZ1A_sg1904	chr14_34776306.0_34776325.0	CCAGTATCGTCTATACATG	gene
BAZ1A_sg1905	chr14_34783780.0_34783799.0	GAACAACATCGAAAAGAGA	gene
BAZ1A_sg1906	chr14_34785778.0_34785797.0	GGTGTCAAATCATACACTG	gene
BAZ1A_sg1907	chr14_34802899.0_34802918.0	GCAGGACTGAAGATAAATG	gene
BAZ1A_sg1908	chr14_34862126.0_34862145.0	TTCATGTAAGCGCGAACGA	gene
FOXA1_sg1909	chr14_37591883.0_37591902.0	GGCGCCAGAGGGGTCCTTG	essential gene
FOXA1_sg1910	chr14_37592037.0_37592056.0	TCCGGGTGCAGCGTCCAGT	essential gene
FOXA1_sg1911	chr14_37592150.0_37592169.0	CTGGTTCTGCCGGTAATAG	essential gene
FOXA1_sg1912	chr14_37592345.0_37592364.0	GGACGGCGCGTACGCCATG	essential gene
FOXA1_sg1913	chr14_37592571.0_37592590.0	ACATGTCCTATGCCAACCC	essential gene
FOXA1_sg1914	chr14_37592583.0_37592602.0	GACATGTTGAAGGACGCCG	essential gene
SLC10A1_sg1921	chr14_69786137.0_69786156.0	GGACGATCCCTATGGTGCA	gene
SLC10A1_sg1922	chr14_69796797.0_69796816.0	GGGGACATGAACCTCAGGT	gene
SLC10A1_sg1923	chr14_69796816.0_69796835.0	CTTCAGTCTGGCCATGAAG	gene
SLC10A1_sg1924	chr14_69796932.0_69796951.0	TATGGCATCATGCCCCTCA	gene
SLC10A1_sg1925	chr14_69797001.0_69797020.0	ATGGAGTTCAGCAAGATCA	gene
SLC10A1_sg1926	chr14_69797044.0_69797063.0	GAAGAACAACATGAACACC	gene
FOS_sg1933	chr14_75279052.0_75279071.0	TAGTAAGAGAGGCTATCCC	gene
FOS_sg1934	chr14_75279921.0_75279940.0	TCGAGATGGCAGTGACCGT	gene
FOS_sg1935	chr14_75280066.0_75280085.0	TTGTGAAGACCATGACAGG	gene
FOS_sg1936	chr14_75280646.0_75280665.0	CTGACTGATACACTCCAAG	gene
FOS_sg1937	chr14_75280851.0_75280870.0	GAAAAACTAGAGTTCATCC	gene
FOS_sg1938	chr14_75281247.0_75281266.0	TGACCACCGGAGTGCACAG	gene
SERPINA11_sg1945	chr14_94442678.0_94442697.0	AGGAAAGGCCTGTTGAAGT	gene
SERPINA11_sg1946	chr14_94446467.0_94446486.0	AGCCAAATCCTGGTCATAG	gene
SERPINA11_sg1947	chr14_94446569.0_94446588.0	GGTCTGGTAGCGACTGAAA	gene
SERPINA11_sg1948	chr14_94448243.0_94448262.0	AGATTCTGTTACAACTGGG	gene
SERPINA11_sg1949	chr14_94448364.0_94448383.0	CCAAACTCGAACTAAAAGT	gene
SERPINA11_sg1950	chr14_94448499.0_94448518.0	TGGGCCCCAAGAGAGAGCA	gene
SERPINA4_sg1951	chr14_94563717.0_94563736.0	GCCGCCGAGATGCTCAGCG	gene
SERPINA4_sg1952	chr14_94563879.0_94563898.0	ATGGGCTGGAAACACGCGT	gene
SERPINA4_sg1953	chr14_94563993.0_94564012.0	CCCACAGTGTCGTAGAAGT	gene
SERPINA4_sg1954	chr14_94564110.0_94564129.0	TGAATTACATTTACTTCAA	gene
SERPINA4_sg1955	chr14_94567106.0_94567125.0	CCATCCGTAGCACCGAGCA	gene
SERPINA4_sg1956	chr14_94569385.0_94569404.0	TCCTCCCAGAGTTTCCACA	gene
SERPINA5_sg1957	chr14_94587461.0_94587480.0	CTCCATGTAGGTGCCACGG	gene
SERPINA5_sg1958	chr14_94587729.0_94587748.0	ATGGCTTCCAGCTGAGCCT	gene
SERPINA5_sg1959	chr14_94587842.0_94587861.0	AACTTTAGGGACTCTGCAG	gene
SERPINA5_sg1960	chr14_94587884.0_94587903.0	TATGTGGCAAAGCAAACGA	gene
SERPINA5_sg1961	chr14_94587926.0_94587945.0	AAGAACCTCGATAGCAATG	gene
SERPINA5_sg1962	chr14_94590134.0_94590153.0	GTAGTGATACTGATCCTCG	gene
DICER1_sg1963	chr14_95099838.0_95099857.0	GAGGAAGCCAATTCACAGG	gene
DICER1_sg1964	chr14_95103895.0_95103914.0	TCAACGTGGAGCTTACCAG	gene
DICER1_sg1965	chr14_95106182.0_95106201.0	CAGCTACATAAAATCGATG	gene
DICER1_sg1966	chr14_95108392.0_95108411.0	TGAACTCAACTTTAGAAGG	gene
DICER1_sg1967	chr14_95115711.0_95115730.0	TGTTGAGGCCTGACGATGG	gene
DICER1_sg1968	chr14_95129586.0_95129605.0	CAGTTAGTCCCAAAATGCG	gene
PRIMA1_sg1975	chr14_KI270847v1_alt_851891.0_851910.0	CCACCAGCTTTCCTCAGTG	gene
PRIMA1_sg1976	chr14_KI270847v1_alt_893804.0_893823.0	CCGACACGTCTGCCAGTGC	gene
PRIMA1_sg1977	chr14_KI270847v1_alt_902186.0_902205.0	CCTGCACGAAGCCCCAGAG	gene
PRIMA1_sg1978	chr14_KI270847v1_alt_902251.0_902270.0	GGGACTTGGTGCTGCGCCG	gene
RYR3_sg1985	chr15_33586041.0_33586060.0	GCCTTAAATCTGATAGCGG	gene
RYR3_sg1986	chr15_33586087.0_33586106.0	CGCCCGTGCTTATCCAACA	gene
RYR3_sg1987	chr15_33652775.0_33652794.0	AGATCAAATCGGAGCAACG	gene
RYR3_sg1988	chr15_33662791.0_33662810.0	GTTTGGGGAGCATAGTGCG	gene
RYR3_sg1989	chr15_33696299.0_33696318.0	GATGTTCAACCTCCTCCGG	gene
RYR3_sg1990	chr15_33768677.0_33768696.0	ATTCTGTGTCTAACGAGAG	gene
LTK_sg1995	chr15_41504856.0_41504875.0	GGGCCAGTTATTACCGCAG	gene
LTK_sg1996	chr15_41507175.0_41507194.0	TGGCAATAATAGGGATTGG	gene
LTK_sg1997	chr15_41508208.0_41508227.0	TCACAGTCACCGAGAACCA	gene
LTK_sg1998	chr15_41509082.0_41509101.0	ATCTTCCCCATCAGCCCAG	gene
LTK_sg1999	chr15_41511808.0_41511827.0	GCACGTACCCGGAAAACGT	gene
LTK_sg2000	chr15_41512972.0_41512991.0	TCACCCGGAGAATTCAGCG	gene
BCL2L10_sg2007	chr15_52112246.0_52112265.0	CTGAGCCTGCAGCCAGGCG	gene
BCL2L10_sg2008	chr15_52112332.0_52112351.0	CCTCCTGCTCCTTTAGCCG	gene
BCL2L10_sg2009	chr15_52112414.0_52112433.0	GACGCTCGTGACCTTCGCA	gene
BCL2L10_sg2010	chr15_52112495.0_52112514.0	CAGCTCGAAGCGGTTCCCG	gene
BCL2L10_sg2011	chr15_52112547.0_52112566.0	TGAATCTGCCGTAACCTGG	gene
BCL2L10_sg2012	chr15_52112645.0_52112664.0	GTTGCTGGCCGACTACCTG	gene
WDR72_sg2013	chr15_53616175.0_53616194.0	AGACAAAATGGAGTAACGT	gene
WDR72_sg2014	chr15_53699815.0_53699834.0	AGGATGATAAAATGGCACC	gene
WDR72_sg2015	chr15_53699846.0_53699865.0	GTGCTTCCGGGCATGCAGG	gene
WDR72_sg2016	chr15_53705041.0_53705060.0	GGGACAATTATCATTACCC	gene
WDR72_sg2017	chr15_53706044.0_53706063.0	GTAGCCCATAACAAAGGGA	gene
WDR72_sg2018	chr15_53711333.0_53711352.0	TATCAGCTGCTGAACAGGT	gene
CILP_sg2043	chr15_65196889.0_65196908.0	GTACTGGAAGGCACTCTGG	gene
CILP_sg2044	chr15_65197987.0_65198006.0	AGGCAAGAACCTCTCACTC	gene
CILP_sg2045	chr15_65198229.0_65198248.0	GTCCACCTTGACTCGACCC	gene
CILP_sg2046	chr15_65198859.0_65198878.0	TACACGCTACCCACCAAGG	gene
CILP_sg2047	chr15_65204317.0_65204336.0	GGCATTGTGAGTACAATGG	gene
CILP_sg2048	chr15_65205378.0_65205397.0	TGGACCCCAGTCTGACCAC	gene
CYP1A1_sg2049	chr15_74721219.0_74721238.0	ACGAAGGAAGAGTGTCGGA	gene
CYP1A1_sg2050	chr15_74721485.0_74721504.0	TTGTGACTGTGTCAAACCC	gene
CYP1A1_sg2051	chr15_74722274.0_74722293.0	CACTACAAAACCTTTGAGA	gene
CYP1A1_sg2052	chr15_74722421.0_74722440.0	CTGAATAATAATTTCGGGG	gene
CYP1A1_sg2053	chr15_74722526.0_74722545.0	AACCCCTACAGGTATGTGG	gene
CYP1A1_sg2054	chr15_74722847.0_74722866.0	ATTGGCTCCACACCCGTGG	gene
CYP1A2_sg2055	chr15_74749885.0_74749904.0	TCAGCACATGCCCGAGCAA	gene
CYP1A2_sg2056	chr15_74749974.0_74749993.0	CACGGGCGTGGAGCCAATG	gene
CYP1A2_sg2057	chr15_74750293.0_74750312.0	TTCGACCCTTACAATCAGG	gene
CYP1A2_sg2058	chr15_74750330.0_74750349.0	CACATGGCACCAATGACGT	gene
CYP1A2_sg2059	chr15_74751248.0_74751267.0	AGCGGCAACCTCATCCCAC	gene
CYP1A2_sg2060	chr15_74754907.0_74754926.0	CAGGACTTCCCCGATACAC	gene
STARD5_sg2067	chr15_81313297.0_81313316.0	AAACCGGGTCATGCTGCGG	gene
STARD5_sg2068	chr15_81318476.0_81318495.0	ACATAACGGATGCTCCACA	gene
STARD5_sg2069	chr15_81319432.0_81319451.0	GGAGGTTCTGCTTACACAC	gene
STARD5_sg2070	chr15_81319433.0_81319452.0	GAGGTTCTGCTTACACACA	gene
STARD5_sg2071	chr15_81322454.0_81322473.0	GGAGGCCTACGAGTGAAGT	gene
STARD5_sg2072	chr15_81322502.0_81322521.0	GTATATGGGACACTAGAGG	gene
SLC28A1_sg2073	chr15_84888806.0_84888825.0	GCTGCTCCTGATCTCTGCG	gene
SLC28A1_sg2074	chr15_84905612.0_84905631.0	AGGATTCATTGCGTTCGAG	gene
SLC28A1_sg2075	chr15_84908717.0_84908736.0	ATCTTCCTGAGCTACACGA	gene
SLC28A1_sg2076	chr15_84918556.0_84918575.0	ATATCCGTTCTCTACCACG	gene
SLC28A1_sg2077	chr15_84924039.0_84924058.0	TCCACGTTGTCATGACCGG	gene
SLC28A1_sg2078	chr15_84924043.0_84924062.0	ACCTCCGGTCATGACAACG	gene
NTRK3_sg2079	chr15_88126320.0_88126339.0	AGAACCACCAACAGGACAC	gene
NTRK3_sg2080	chr15_88135240.0_88135259.0	ATGTGGAATACTACCAAGA	gene
NTRK3_sg2081	chr15_88135997.0_88136016.0	CATGCCATCAACTTGACGC	gene
NTRK3_sg2082	chr15_88136563.0_88136582.0	TCAACCTGACCGTACGAGA	gene
NTRK3_sg2083	chr15_88136564.0_88136583.0	GTCAACCTGACCGTACGAG	gene
NTRK3_sg2084	chr15_88184258.0_88184277.0	CTTCACACGCTCAACGCCG	gene
BLM_sg2091	chr15_90749501.0_90749520.0	CAACACCACAAATCAGCAA	gene
BLM_sg2092	chr15_90760746.0_90760765.0	AGAAACAGAATTTGAGGGA	gene
BLM_sg2093	chr15_90761120.0_90761139.0	CCTATCAACCCATCAAGGA	gene
BLM_sg2094	chr15_90765366.0_90765385.0	CTACGATAAGTGATCTCAA	gene
BLM_sg2095	chr15_90769581.0_90769600.0	GTGCAACAACTTACACCTG	gene
BLM_sg2096	chr15_90790794.0_90790813.0	ATGATAGGTATAGAAAAGC	gene
FAM169B_sg2097	chr15_98451821.0_98451840.0	GGTTACCTTGGTACATGGC	gene
FAM169B_sg2098	chr15_98451878.0_98451897.0	TTCTGTGAGACATTCCCAG	gene
FAM169B_sg2099	chr15_98451925.0_98451944.0	GGAGGAAACACTGGCACCG	gene
FAM169B_sg2100	chr15_98451942.0_98451961.0	TGACACCGTGTTCATCAGG	gene
FAM169B_sg2101	chr15_98451947.0_98451966.0	TGAACACGGTGTCAAAGAC	gene
FAM169B_sg2102	chr15_98480645.0_98480664.0	GGAACAAGCTAAAATCCTG	gene
MYH11_sg2109	chr16_15721624.0_15721643.0	GTGTTGTAGTTGTTAGCCG	gene
MYH11_sg2110	chr16_15747929.0_15747948.0	TCAAGCTACGAGATCCTGG	gene
MYH11_sg2111	chr16_15753407.0_15753426.0	TCGGCCACAAACTTGTCGG	gene
MYH11_sg2112	chr16_15759656.0_15759675.0	CACGCGGGTGAGTATCCAG	gene
MYH11_sg2113	chr16_15760571.0_15760590.0	CTCGCCCAACCTTGATACG	gene
MYH11_sg2114	chr16_15823284.0_15823303.0	CGATGGCGTAGATGTGAGG	gene
HBA1_sg2121	chr16_176750.0_176769.0	AGGCCGCCTGGGGTAAGGT	gene
HBA1_sg2122	chr16_176776.0_176795.0	CACGCTGGCGAGTATGGTG	gene
HBA1_sg2123	chr16_176804.0_176823.0	AGGGAGCCTCACCTCTCCA	gene
HBA1_sg2124	chr16_176966.0_176985.0	CGCACTTCGACCTGAGCCA	gene
HBA1_sg2125	chr16_177025.0_177044.0	GACGCGCTGACCAACGCCG	gene
HBA1_sg2126	chr16_177355.0_177374.0	GCCAGGAACTTGTCCAGGG	gene
IGFALS_sg2127	chr16_1791311.0_1791330.0	AGGTTCATGACCGCCACGT	gene
IGFALS_sg2128	chr16_1791585.0_1791604.0	GACCTGTCCCACAACCGCG	gene
IGFALS_sg2129	chr16_1791841.0_1791860.0	GCCGCGGAACGCCGCATCG	gene
IGFALS_sg2130	chr16_1791868.0_1791887.0	CGCCAGGCTATTCCAGCCG	gene
IGFALS_sg2131	chr16_1791950.0_1791969.0	TTGTTGCTGAGGCCGAGCG	gene
IGFALS_sg2132	chr16_1792268.0_1792287.0	TCGTAGCTGCAGACACAGG	gene
ACSM5_sg2133	chr16_20418086.0_20418105.0	GTGCCATTGACCCACCAGA	gene
ACSM5_sg2134	chr16_20418243.0_20418262.0	GGTCAGTGTGGCTTGCATG	gene
ACSM5_sg2135	chr16_20418248.0_20418267.0	GTGTGGCTTGCATGCGGAC	gene
ACSM5_sg2136	chr16_20421318.0_20421337.0	TTTACCAGCGGAACCACCG	gene
ACSM5_sg2137	chr16_20424042.0_20424061.0	TAACTTTGGCATCAACTCG	gene
ACSM5_sg2138	chr16_20429747.0_20429766.0	TGGAAACACCAGACTGGTG	gene
ACSM2A_sg2139	chr16_20465622.0_20465641.0	CAGGCTCCCGAGAGGACGT	gene
ACSM2A_sg2140	chr16_20469671.0_20469690.0	GTCTGAGAAAAGCTGTGAT	gene
ACSM2A_sg2141	chr16_20471623.0_20471642.0	TGCATGCTCCTAATGCCCA	gene
ACSM2A_sg2142	chr16_20475661.0_20475680.0	GACGCAGTTCTGTAGATGG	gene
ACSM2A_sg2143	chr16_20477404.0_20477423.0	AAACCAGGATACATGGGAA	gene
ACSM2A_sg2144	chr16_20480652.0_20480671.0	GTATTTCCAGTTTATGGGA	gene
ACSM2B_sg2145	chr16_20548136.0_20548155.0	AAGGGACTCCCCTCCAGCG	gene
ACSM2B_sg2146	chr16_20552140.0_20552159.0	TACCTTTAGAATAACCAGT	gene
ACSM2B_sg2147	chr16_20552249.0_20552268.0	TGTGGACCATATCAGACAC	gene
ACSM2B_sg2148	chr16_20552258.0_20552277.0	ATGGTCCACATTATATCAG	gene
TSC2_sg2149	chr16_2055492.0_2055511.0	CCTTGCGATGTACTCGTCG	gene
ACSM2B_sg2150	chr16_20555297.0_20555316.0	GTCTGAGAAAAGCTGCGAT	gene
ACSM2B_sg2151	chr16_20559263.0_20559282.0	GCCACCACTCAGGCACTCG	gene
TSC2_sg2152	chr16_2060672.0_2060691.0	ATGGCATGTCCGAACGAGG	gene
TSC2_sg2153	chr16_2064301.0_2064320.0	CAGCTCTCCCACATCCCCG	gene
TSC2_sg2154	chr16_2070489.0_2070508.0	AGCATCTCATACACACGCG	gene
TSC2_sg2155	chr16_2075818.0_2075837.0	CTCTACAGGAACTTTGCCG	gene
ACSM3_sg2156	chr16_20770171.0_20770190.0	GAAACAGGACTTCAAACTG	gene
ACSM3_sg2157	chr16_20775866.0_20775885.0	TTTCTGTTGATCCACCAGA	gene
ACSM3_sg2158	chr16_20775956.0_20775975.0	AAGCCTGTTCCCTACAAAG	gene
ACSM3_sg2159	chr16_20777477.0_20777496.0	GCAACAGCGTCTACTGCTG	gene
ACSM3_sg2160	chr16_20781103.0_20781122.0	TAGAAGTCGGCTCAAAACG	gene
ACSM3_sg2161	chr16_20785066.0_20785085.0	CGGGCCTGGATATCTACGA	gene
TSC2_sg2162	chr16_2084979.0_2084998.0	GACTCGTCGCCAAAGAAGG	gene
PLK1_sg2169	chr16_23679282.0_23679301.0	GTTGTCCTCGAAAAAGCCG	essential gene
PLK1_sg2170	chr16_23680145.0_23680164.0	GCCAAGCACAATTTGCCGT	essential gene
PLK1_sg2171	chr16_23680930.0_23680949.0	ACCAAAGTCGAATATGACG	essential gene
PLK1_sg2172	chr16_23682123.0_23682142.0	TTCATTCTTCTTGATCCGG	essential gene
PLK1_sg2173	chr16_23683863.0_23683882.0	CCCCAGCACATCAACCCCG	essential gene
PLK1_sg2174	chr16_23684003.0_23684022.0	CTGCCTGACCATTCCACCA	essential gene
KDM8_sg2181	chr16_27210216.0_27210235.0	GACCTGAAGTTGGACCTCG	gene
KDM8_sg2182	chr16_27210346.0_27210365.0	CCTGGGAGAAGCTCAACAC	gene
KDM8_sg2183	chr16_27210422.0_27210441.0	CAGACACAGGGCTTTCAGG	gene
KDM8_sg2184	chr16_27213582.0_27213601.0	AGAAAGCAAGGGCGGACCA	gene
KDM8_sg2185	chr16_27213698.0_27213717.0	CCCGTGATCCTGAAAGGCG	gene
KDM8_sg2186	chr16_27214964.0_27214983.0	AACTCGTTGACCGTCATGA	gene
PRSS22_sg2193	chr16_2853261.0_2853280.0	TGGCCGGCATCATCAGCTG	gene
PRSS22_sg2194	chr16_2853968.0_2853987.0	AAGGTTCCTATCATCGACT	gene
PRSS22_sg2195	chr16_2855698.0_2855717.0	ACCAGGGCAATGTCTGCAC	gene
PRSS22_sg2196	chr16_2856074.0_2856093.0	TACATACTCCTTGAAACAG	gene
PRSS22_sg2197	chr16_2856122.0_2856141.0	GAGCAGAGAACCTGCGCAG	gene
PRSS22_sg2198	chr16_2856822.0_2856841.0	AGGTATCCTGGCCGCATTG	gene
SULT1A2_sg2199	chr16_28592370.0_28592389.0	TGAGGTCCACAGTCTCCTC	gene
SULT1A2_sg2200	chr16_28593311.0_28593330.0	GTACCAGCACGTGCAAGAG	gene
SULT1A2_sg2201	chr16_28593449.0_28593468.0	TCCTGGAGAAGTTCATGGC	gene
SULT1A2_sg2202	chr16_28593484.0_28593503.0	CAAAGTGTACCCTCACCCT	gene
SULT1A2_sg2203	chr16_28595650.0_28595669.0	AGAATCTGGCTCACCCAGG	gene
SULT1A2_sg2204	chr16_28595780.0_28595799.0	CACCTACCCCAAGTCCGGT	gene
TUFM_sg2205	chr16_28844047.0_28844066.0	GAGGCCGGAGATAACCTCG	essential gene
TUFM_sg2206	chr16_28844300.0_28844319.0	TGACAGGTACACTAGAGCG	essential gene
TUFM_sg2207	chr16_28844713.0_28844732.0	GCAGAGCCTACGATGACTG	essential gene
TUFM_sg2208	chr16_28844855.0_28844874.0	TGGCATCTACAGATTGGGG	essential gene
TUFM_sg2209	chr16_28845026.0_28845045.0	CAGGCACTGCACCCCTCGA	essential gene
TUFM_sg2210	chr16_28845390.0_28845409.0	CGGGGTATCACCATCAATG	essential gene
AXIN1_sg2211	chr16_297108.0_297127.0	GAACCAGAAAATCATGCAG	gene
ZG16_sg2212	chr16_29779291.0_29779310.0	GAGGCTGAGGCACAGAGAA	gene
ZG16_sg2213	chr16_29779522.0_29779541.0	CCATACTCTCCACTATAGG	gene
ZG16_sg2214	chr16_29779567.0_29779586.0	ATTCTGGCAACCAGTTGGA	gene
ZG16_sg2215	chr16_29779600.0_29779619.0	TTGACTCGGACCCGGAGGG	gene
ZG16_sg2216	chr16_29779603.0_29779622.0	GTGTTGACTCGGACCCGGA	gene
ZG16_sg2217	chr16_29779607.0_29779626.0	GTATGTGTTGACTCGGACC	gene
AXIN1_sg2218	chr16_297944.0_297963.0	AAGCACGTACCCAAGTCAG	gene
AXIN1_sg2219	chr16_298137.0_298156.0	ACAGCCCATGTCCACACAG	gene
CCDC64B_sg2220	chr16_3029587.0_3029606.0	TGGCCCACAGCCTCGACGA	gene
CCDC64B_sg2221	chr16_3030495.0_3030514.0	AGACTGCAGACCACCCACG	gene
CCDC64B_sg2222	chr16_3030765.0_3030784.0	GGGAACTGGACGCCCTTCG	gene
CCDC64B_sg2223	chr16_3031118.0_3031137.0	AGAACCATGAGCTCCGGCG	gene
AXIN1_sg2224	chr16_304393.0_304412.0	GAACTTCTGAGGCTCCACG	gene
PRSS8_sg2225	chr16_31132478.0_31132497.0	GAGCCGCACTTTGTCCAAG	gene
PRSS8_sg2226	chr16_31132668.0_31132687.0	CGTCCCACCTCACCTGAGG	gene
PRSS8_sg2227	chr16_31132700.0_31132719.0	CCAGCCAGTGACAGTGCAG	gene
PRSS8_sg2228	chr16_31132891.0_31132910.0	CAGCTAGACTCCTACTCCG	gene
PRSS8_sg2229	chr16_31132919.0_31132938.0	AGCCTATGAGGTCAAGCTG	gene
PRSS8_sg2230	chr16_31133282.0_31133301.0	ATGAAGGCGTCCATGTGTG	gene
COX6A2_sg2231	chr16_31427812.0_31427831.0	GCTATTGTGGAACAGAGTG	gene
COX6A2_sg2232	chr16_31428017.0_31428036.0	GGTGCGGATGCGGAGGTGT	gene
COX6A2_sg2233	chr16_31428035.0_31428054.0	TTGGTAGGGACGGAACTCG	gene
COX6A2_sg2234	chr16_31428072.0_31428091.0	TCAACTCCTATCTCCACTC	gene
COX6A2_sg2235	chr16_31428091.0_31428110.0	AGGTGCAGAGGGCCACGCT	gene
COX6A2_sg2236	chr16_31428296.0_31428315.0	CTCTGAGGCCCCTGACCCG	gene
AXIN1_sg2237	chr16_314634.0_314653.0	GCCGGCATTGACATAATAG	gene
AXIN1_sg2238	chr16_346625.0_346644.0	GAGCCCTGTGACTCGAACG	gene
CREBBP_sg2239	chr16_3739579.0_3739598.0	TTGCCCCCCTCCAAACACG	gene
CREBBP_sg2240	chr16_3751711.0_3751730.0	AGGACGGTACTTACGTCTG	gene
CREBBP_sg2241	chr16_3780785.0_3780804.0	CTAGCACCGGTGTAAGGAA	gene
CREBBP_sg2242	chr16_3780863.0_3780882.0	TTAGCCCACTGATGAACGA	gene
CREBBP_sg2243	chr16_3793475.0_3793494.0	CGAGAGCAAGCAAACGGAG	gene
CREBBP_sg2244	chr16_3850333.0_3850352.0	CGCAAATGACTGGTCACGC	gene
GNAO1_sg2269	chr16_56328760.0_56328779.0	TCGTTGAGCTGATACTCCC	gene
GNAO1_sg2270	chr16_56334760.0_56334779.0	TCGGTGGGCTGGTAGTCGG	gene
GNAO1_sg2271	chr16_56334780.0_56334799.0	CAGGACATCCTCCGAACCA	gene
GNAO1_sg2272	chr16_56334848.0_56334867.0	TGGGCCTCACCTGAAGTGG	gene
GNAO1_sg2273	chr16_56336726.0_56336745.0	ACAGGCTGTTTGACGTCGG	gene
GNAO1_sg2274	chr16_56336801.0_56336820.0	AGCGCGACACAGAAAATGA	gene
MT2A_sg2275	chr16_56608665.0_56608684.0	CCGGCGGCGCAGGAGCAGT	gene
MT2A_sg2276	chr16_56608991.0_56609010.0	GTGACTCCTGCACCTGCGC	gene
MT2A_sg2277	chr16_56609006.0_56609025.0	CATTTGCAGGAGCCGGCGC	gene
MT2A_sg2278	chr16_56609012.0_56609031.0	TCTTTGCATTTGCAGGAGC	gene
MT2A_sg2279	chr16_56609265.0_56609284.0	GCTGCTCCTGCTGCCCTGT	gene
MT2A_sg2280	chr16_56609282.0_56609301.0	CACACTTGGCACAGCCCAC	gene
MT1E_sg2281	chr16_56625859.0_56625878.0	AGTGGCGCAAGAGCAGTTG	gene
MT1E_sg2282	chr16_56626465.0_56626484.0	GTGGCTCCTGCACGTGCGC	gene
MT1E_sg2283	chr16_56626881.0_56626900.0	TGCTGTTCCTGCTGCCCCG	gene
MT1E_sg2284	chr16_56626882.0_56626901.0	GCTGTTCCTGCTGCCCCGT	gene
MT1E_sg2285	chr16_56626920.0_56626939.0	CAGGGCTGCGTCTGCAAAG	gene
MT1E_sg2286	chr16_56626926.0_56626945.0	TGCGTCTGCAAAGGGGCAT	gene
MT1M_sg2287	chr16_56632750.0_56632769.0	CTTCTCTTACCAGTGGTGC	gene
MT1M_sg2288	chr16_56633339.0_56633358.0	GTGTCTCCTGCGCCTGCAC	gene
MT1M_sg2289	chr16_56633366.0_56633385.0	TTGCACTCTTTGCACGTGC	gene
MT1M_sg2290	chr16_56633769.0_56633788.0	ACACTTGGCACAGCCCACG	gene
MT1M_sg2291	chr16_56633789.0_56633808.0	CCCACGGCTGTGTCTGCAA	gene
MT1M_sg2292	chr16_56633792.0_56633811.0	CCTTTGCAGACACAGCCGT	gene
MT1A_sg2293	chr16_56638746.0_56638765.0	AGTGGCGCAGGAGCAGTTG	gene
MT1A_sg2294	chr16_56638757.0_56638776.0	CATCCCTTACCAGTGGCGC	gene
MT1A_sg2295	chr16_56639278.0_56639297.0	CATTTGCAGGAGCCAGTGC	gene
MT1A_sg2296	chr16_56639870.0_56639889.0	GCACAGCTCATGGGGCAGC	gene
MT1A_sg2297	chr16_56639877.0_56639896.0	ACACTTGGCACAGCTCATG	gene
MT1A_sg2298	chr16_56639881.0_56639900.0	AGCTGTGCCAAGTGTGCCC	gene
MT1B_sg2299	chr16_56651972.0_56651991.0	CGTCCCTTACCTGTGGTGC	gene
MT1B_sg2300	chr16_56652570.0_56652589.0	GTGGCTCCTGTGCCTGCGC	gene
MT1B_sg2301	chr16_56652624.0_56652643.0	CACTCACACTTCTTGCAGG	gene
MT1B_sg2302	chr16_56652971.0_56652990.0	GCAGCAAGAGCAGCAGCCT	gene
MT1B_sg2303	chr16_56652975.0_56652994.0	TGCTGCTCTTGCTGCCCCG	gene
MT1B_sg2304	chr16_56653052.0_56653071.0	CCAACATCAGGCACAGCAG	gene
MT1F_sg2305	chr16_56658066.0_56658085.0	AGCGGCGCAGGAGCAGTTG	gene
MT1F_sg2306	chr16_56658077.0_56658096.0	CGTTCCTTACCAGCGGCGC	gene
MT1F_sg2307	chr16_56658674.0_56658693.0	GTGTCTCCTGCACCTGCGC	gene
MT1F_sg2308	chr16_56658683.0_56658702.0	CAGGAACCAGCGCAGGTGC	gene
MT1F_sg2309	chr16_56658689.0_56658708.0	CACTTGCAGGAACCAGCGC	gene
MT1F_sg2310	chr16_56659091.0_56659110.0	ACACTTGCTACAGCCCACG	gene
MT1G_sg2311	chr16_56666949.0_56666968.0	TGCTGCTCCTGCTGCCCTG	gene
MT1G_sg2312	chr16_56667343.0_56667362.0	CACTTGCAGGAGCTGGCGC	gene
MT1G_sg2313	chr16_56667349.0_56667368.0	CAGGAGCTGGCGCAGGTGC	gene
MT1G_sg2314	chr16_56667955.0_56667974.0	CGTCCCTTACCAGCGGCAC	gene
MT1G_sg2315	chr16_56667965.0_56667984.0	CAGCGGCACAGGAGCAGTT	gene
MT1G_sg2316	chr16_56667966.0_56667985.0	AGCGGCACAGGAGCAGTTG	gene
MT1H_sg2317	chr16_56669887.0_56669906.0	GACCCCAACTGCTCCTGCG	gene
MT1H_sg2318	chr16_56670514.0_56670533.0	CAGGAGCCGGCGCAGGCGC	gene
MT1H_sg2319	chr16_56670559.0_56670578.0	CACTCACTCTTCTTGCAGG	gene
MT1H_sg2320	chr16_56670917.0_56670936.0	CACACTTGGCACAGCCCAG	gene
MT1H_sg2321	chr16_56670919.0_56670938.0	GGCACACTTGGCACAGCCC	gene
MT1H_sg2322	chr16_56670939.0_56670958.0	CCTTTGCAGATGCAGCCCT	gene
MT1X_sg2323	chr16_56682547.0_56682566.0	CCAACTGCTCCTGCTCGCC	gene
MT1X_sg2324	chr16_56682548.0_56682567.0	AGGCGAGCAGGAGCAGTTG	gene
MT1X_sg2325	chr16_56682559.0_56682578.0	TGTCCCTTACCAGGCGAGC	gene
MT1X_sg2326	chr16_56683164.0_56683183.0	TTGGCTCCTGTGCCTGTGC	gene
MT1X_sg2327	chr16_56683179.0_56683198.0	CATTTGCAGGAGCCGGCAC	gene
MT1X_sg2328	chr16_56683976.0_56683995.0	ACACTTGGCACAGCCCACA	gene
CETP_sg2329	chr16_56962089.0_56962108.0	CTGATACTTACACACCAGG	gene
CETP_sg2330	chr16_56963087.0_56963106.0	ACTTGGCCAAGGAGCATCA	gene
CETP_sg2331	chr16_56969466.0_56969485.0	CGTGTCTGTGGTCTTCAAG	gene
CETP_sg2332	chr16_56969510.0_56969529.0	AATGCTTACCACCAGGCAG	gene
CETP_sg2333	chr16_56973339.0_56973358.0	ATCTACAAGAATGTCTCAG	gene
CETP_sg2334	chr16_56983343.0_56983362.0	CAGCCCTCATGAACAGCAA	gene
CDH11_sg2341	chr16_64971964.0_64971983.0	CAGATGAAACCTTCATAAG	gene
CDH11_sg2342	chr16_64972939.0_64972958.0	CTGTTTCCTCTCTATCCAG	gene
CDH11_sg2343	chr16_64982141.0_64982160.0	TTGGGGCCAAGAACATAGG	gene
CDH11_sg2344	chr16_64998564.0_64998583.0	GTGCCTGAGAGGTCCAATG	gene
CDH11_sg2345	chr16_64998738.0_64998757.0	ATTCATGCCACCAAGACGT	gene
CDH11_sg2346	chr16_65004668.0_65004687.0	CGTGATAGAGGAGTACACC	gene
LCAT_sg2359	chr16_67940386.0_67940405.0	GCGAGAGGGAAACATCCAG	gene
LCAT_sg2360	chr16_67940468.0_67940487.0	TATCCACAGGTGACAACCA	gene
LCAT_sg2361	chr16_67942474.0_67942493.0	GAGCAAGTGTAGACAGCCG	gene
LCAT_sg2362	chr16_67942894.0_67942913.0	GTAGGTCTTGCCAAAGCCA	gene
LCAT_sg2363	chr16_67943057.0_67943076.0	CTGCTGGATCGATAACACC	gene
LCAT_sg2364	chr16_67943131.0_67943150.0	ATGTGCTACCGCAAGACAG	gene
CDH1_sg2365	chr16_68801844.0_68801863.0	AGTCACGCTGAATACAGTG	gene
CDH1_sg2366	chr16_68808818.0_68808837.0	CAATGCGTTCTCTATCCAG	gene
CDH1_sg2367	chr16_68811697.0_68811716.0	GAGGTCACAGCCACAGACG	gene
CDH1_sg2368	chr16_68812143.0_68812162.0	GAACCACCAGGGTATACGT	gene
CDH1_sg2369	chr16_68815608.0_68815627.0	AGCACATCCACGGTGACGG	gene
CDH1_sg2370	chr16_68819311.0_68819330.0	TGGAGATTAATCCGGACAC	gene
EXOSC6_sg2377	chr16_70251236.0_70251255.0	ATGCCTGTGCTGAATCAGG	essential gene
EXOSC6_sg2378	chr16_70251300.0_70251319.0	CTGGCTCCTGGACCCCACG	essential gene
EXOSC6_sg2379	chr16_70251365.0_70251384.0	GGCGTGGAGATGTACGACC	essential gene
EXOSC6_sg2380	chr16_70251610.0_70251629.0	AGCAGGCGACCGCGCAGCG	essential gene
EXOSC6_sg2381	chr16_70251685.0_70251704.0	GCCTGTCGCGGGCCCGACA	essential gene
EXOSC6_sg2382	chr16_70251830.0_70251849.0	CGTCGGCCGCGTACAGCTG	essential gene
HYDIN_sg2383	chr16_70809785.0_70809804.0	GAGGACAGAATACTACTGC	gene
HYDIN_sg2384	chr16_70874842.0_70874861.0	GTGATGTAGATATACGCGG	gene
HYDIN_sg2385	chr16_71088507.0_71088526.0	AGGCGATACTGTACAACAA	gene
HYDIN_sg2386	chr16_71129694.0_71129713.0	AGCCTCCTCTGATTCGCAA	gene
HYDIN_sg2387	chr16_71129699.0_71129718.0	AACCTTTGCGAATCAGAGG	gene
HYDIN_sg2388	chr16_71184890.0_71184909.0	CTAAGAGTTCGATGATCTG	gene
CHST4_sg2389	chr16_71536706.0_71536725.0	CTGGGAAACCAGAAACAGC	gene
CHST4_sg2390	chr16_71536751.0_71536770.0	GATGTTGTGGCTGTACATG	gene
CHST4_sg2391	chr16_71537011.0_71537030.0	CGGGGACCAGGTTCCATGT	gene
CHST4_sg2392	chr16_71537145.0_71537164.0	AGTCAACAGCCCTTTGAGG	gene
CHST4_sg2393	chr16_71537399.0_71537418.0	CTGCATCACATAGTAGGGT	gene
CHST4_sg2394	chr16_71537492.0_71537511.0	GTCCTCATAGCGCACAAGC	gene
TAT_sg2395	chr16_71570326.0_71570345.0	TTCAGAGCTCCCTGGACAA	gene
TAT_sg2396	chr16_71572628.0_71572647.0	GGCCAACACAGCTAAACAA	gene
TAT_sg2397	chr16_71572671.0_71572690.0	AGGACGTCATTCTGACAAG	gene
TAT_sg2398	chr16_71573588.0_71573607.0	GGCTTCCTATCCAGTCGGG	gene
TAT_sg2399	chr16_71576170.0_71576189.0	CCCAACTCACCAATGGACA	gene
TAT_sg2400	chr16_71576340.0_71576359.0	CGTGCATGTCAACGTTGGT	gene
HP_sg2401	chr16_72056184.0_72056203.0	AAGCTGTCCCCAGAGCAGG	gene
HP_sg2402	chr16_72056549.0_72056568.0	AGCCATGTGCAATCTCGGG	gene
HP_sg2403	chr16_72056550.0_72056569.0	TAGCCATGTGCAATCTCGG	gene
HP_sg2404	chr16_72058328.0_72058347.0	ACTACAAACTGCGCACAGA	gene
HP_sg2405	chr16_72060399.0_72060418.0	ATGAGCCCAATATCTACCT	gene
HP_sg2406	chr16_72060458.0_72060477.0	CCCATCTGCCTACCTTCAA	gene
ZFHX3_sg2407	chr16_72889787.0_72889806.0	CAGAAGGGCCTTCCAGAGG	gene
ZFHX3_sg2408	chr16_72950821.0_72950840.0	GTCTGCAACAAGTTCACGA	gene
ZFHX3_sg2409	chr16_72957946.0_72957965.0	GTAGTTACACACCTCGCAG	gene
ZFHX3_sg2410	chr16_72958526.0_72958545.0	AGCACGTTAGGCATTAAGG	gene
ZFHX3_sg2411	chr16_72959244.0_72959263.0	CGTTCGTTTGTGACCCACG	gene
ZFHX3_sg2412	chr16_72959625.0_72959644.0	GAGAGTTCAGGAAAAGCGA	gene
FANCA_sg2419	chr16_89744979.0_89744998.0	AACTGCAGAAGCTACAAGA	gene
FANCA_sg2420	chr16_89764915.0_89764934.0	ACACACAGAACCTTCCGAG	gene
FANCA_sg2421	chr16_89771675.0_89771694.0	AGCCACGGGAACACATGGT	gene
FANCA_sg2422	chr16_89778929.0_89778948.0	GACGCATACTGACCACTCG	gene
FANCA_sg2423	chr16_89799173.0_89799192.0	CTCCACTCACAAGATCGTG	gene
FANCA_sg2424	chr16_89811039.0_89811058.0	GGATCAAGCCTCAAGGCTG	gene
GRIN2A_sg2425	chr16_9768993.0_9769012.0	CTGGACATTGACAACATGG	gene
GRIN2A_sg2426	chr16_9798338.0_9798357.0	AGGGCAATTCCATAACCGG	gene
GRIN2A_sg2427	chr16_9829628.0_9829647.0	TTGTAAAAGAAGGCCCATG	gene
GRIN2A_sg2428	chr16_9849775.0_9849794.0	GAGGAACACCGTGCCATGT	gene
GRIN2A_sg2429	chr16_9938262.0_9938281.0	CTCTACTGTTCCAAAGACG	gene
GRIN2A_sg2430	chr16_9938480.0_9938499.0	ATGATCTTCAGCATGACCG	gene
DNAH9_sg2437	chr17_11689788.0_11689807.0	CCCTGGAGGAATATCAACG	gene
DNAH9_sg2438	chr17_11689999.0_11690018.0	ATAGTGAAGCTCACACCGG	gene
DNAH9_sg2439	chr17_11727877.0_11727896.0	TTTAATCGAATCTCCGTGG	gene
DNAH9_sg2440	chr17_11752902.0_11752921.0	TGGCGACATAGATCCAATG	gene
DNAH9_sg2441	chr17_11783738.0_11783757.0	CTCCTGTACCTGAAGCCGG	gene
DNAH9_sg2442	chr17_11784426.0_11784445.0	AGGGCCAGATCGATCAGTG	gene
NCOR1_sg2455	chr17_16061861.0_16061880.0	GGGGCCCTTCAATAAGCCA	gene
NCOR1_sg2456	chr17_16070382.0_16070401.0	ACATAAAAGTGGTAGAACG	gene
NCOR1_sg2457	chr17_16072203.0_16072222.0	TATGCCGAGCATTACCCAG	gene
NCOR1_sg2458	chr17_16098438.0_16098457.0	GACGAGTATAGATCCAGTG	gene
NCOR1_sg2459	chr17_16151976.0_16151995.0	CTGATGGCTGGTTATACAG	gene
NCOR1_sg2460	chr17_16158774.0_16158793.0	AATAATTTGGACAATACTG	gene
SERPINF2_sg2461	chr17_1745048.0_1745067.0	CAGCCTCACCACGGAGCAG	gene
SERPINF2_sg2462	chr17_1747022.0_1747041.0	TCAGAACCACACGTTGCAG	gene
SERPINF2_sg2463	chr17_1747337.0_1747356.0	CAATCCGAACAGCTATTTG	gene
SERPINF2_sg2464	chr17_1748693.0_1748712.0	CAGCGCAGCGGGTACGTGC	gene
SERPINF2_sg2465	chr17_1748704.0_1748723.0	CCAGCAAGAACCAGCGCAG	gene
PEMT_sg2466	chr17_17509521.0_17509540.0	TACTTCGGGATCCTCAAGG	gene
PEMT_sg2467	chr17_17512530.0_17512549.0	CTCCAGCTTCTTTGCACTG	gene
PEMT_sg2468	chr17_17512601.0_17512620.0	GAGAGCCTGGACACCCCCG	gene
PEMT_sg2469	chr17_17512646.0_17512665.0	CCTGCCCACAGCTTCACGC	gene
PEMT_sg2470	chr17_17522386.0_17522405.0	CACGGTTTAGGTTGCACGA	gene
SERPINF2_sg2471	chr17_1752636.0_1752655.0	CGTTCCATTCAAAGTGGGT	gene
PEMT_sg2472	chr17_17576953.0_17576972.0	ATGACGGCAGCCACAAAGC	gene
MFAP4_sg2473	chr17_19384687.0_19384706.0	ACTCCCTGTCCTACCACAG	gene
MFAP4_sg2474	chr17_19385161.0_19385180.0	TTCTCCATCTCCCCGAACG	gene
MFAP4_sg2475	chr17_19385230.0_19385249.0	CAGAAGTATGAGCTGCGAG	gene
MFAP4_sg2476	chr17_19386322.0_19386341.0	GTGACATGACCACCGAGGG	gene
MFAP4_sg2477	chr17_19386326.0_19386345.0	TTCTGTGACATGACCACCG	gene
MFAP4_sg2478	chr17_19386416.0_19386435.0	AGATGTCGTCACAGTCCAG	gene
SLC13A2_sg2485	chr17_28490460.0_28490479.0	GAGTCCTTAAGATACTCGA	gene
SLC13A2_sg2486	chr17_28491530.0_28491549.0	GGCGGAGTAGCACACGCAC	gene
SLC13A2_sg2487	chr17_28493626.0_28493645.0	TCGGTCTGGATGACGCAGT	gene
SLC13A2_sg2488	chr17_28493630.0_28493649.0	CGTCATCCAGACCGAGCAC	gene
SLC13A2_sg2489	chr17_28494439.0_28494458.0	GGTGAACCAGAAGATGCCG	gene
SLC13A2_sg2490	chr17_28495811.0_28495830.0	GAGGGCCAGCTCACCATGG	gene
NF1_sg2491	chr17_31182620.0_31182639.0	CAGGATATATCCAAAGACG	gene
NF1_sg2492	chr17_31206243.0_31206262.0	TTAGGCCACCAATCCAATG	gene
NF1_sg2493	chr17_31206344.0_31206363.0	GCACACCCAGCAATACGAA	gene
NF1_sg2494	chr17_31226576.0_31226595.0	AGGAAGCAGATATCCGGTG	gene
NF1_sg2495	chr17_31229217.0_31229236.0	GTCCAGTCAGTGAACGTAA	gene
NF1_sg2496	chr17_31258461.0_31258480.0	CACCACCTAGAATCGAAAG	gene
ASPA_sg2497	chr17_3476239.0_3476258.0	AGTATTTCTGGTTAAGCAT	gene
ASPA_sg2498	chr17_3481620.0_3481639.0	TTTGCCATATGAAGTGAGA	gene
ASPA_sg2499	chr17_3481713.0_3481732.0	CAACACCACCTCTAACATG	gene
ASPA_sg2500	chr17_3483513.0_3483532.0	GATAAACGTAGCAGGGTAG	gene
ASPA_sg2501	chr17_3483546.0_3483565.0	TGGTCGCATATTTGAGGGA	gene
ASPA_sg2502	chr17_3489232.0_3489251.0	AGGACCAACTTCTATACCT	gene
CCL14_sg2503	chr17_35984377.0_35984396.0	AATCCATAATCCGCTGACG	gene
CCL14_sg2504	chr17_35984378.0_35984397.0	ATCCATAATCCGCTGACGC	gene
CCL14_sg2505	chr17_35984390.0_35984409.0	CTACAAGATCCCGCGTCAG	gene
CCL14_sg2506	chr17_35984397.0_35984416.0	GGGATCTTGTAGGTAGTGT	gene
CCL14_sg2507	chr17_35984415.0_35984434.0	TAGGTGAAGCAGCACTCTG	gene
CCL14_sg2508	chr17_35984420.0_35984439.0	GAAGCAGCACTCTGAGGGG	gene
CCL23_sg2509	chr17_36013732.0_36013751.0	TTGGCACCTACATGACACC	gene
CCL23_sg2510	chr17_36013772.0_36013791.0	CGTTTCAAAGTAACTCTCC	gene
CCL23_sg2511	chr17_36013784.0_36013803.0	ACTCTCCAGGAGTGAACAC	gene
CCL23_sg2512	chr17_36013797.0_36013816.0	GAACACGGGATGCTTCGTG	gene
CCL23_sg2513	chr17_36013832.0_36013851.0	GCAGTCAGCACTAGTAGCA	gene
CCL23_sg2514	chr17_36017846.0_36017865.0	AAGGGCAGTAACAAGCATG	gene
TBC1D3H_sg2515	chr17_36169952.0_36169971.0	GGAAGATAGAGGAGGAACA	essential gene
TBC1D3H_sg2516	chr17_36171901.0_36171920.0	CATCGACCGGGACATAAGC	essential gene
TBC1D3H_sg2517	chr17_36453222.0_36453241.0	AAATGGCGGGACCATCCAG	essential gene
TBC1D3H_sg2518	chr17_38008210.0_38008229.0	TCATAGATCGAGCGTACAA	essential gene
TBC1D3C_sg2519	chr17_38008231.0_38008250.0	GAATGCCCATGAACATCCG	essential gene
TBC1D3H_sg2520	chr17_38012961.0_38012980.0	TTCGTTGATACCTGGGCCA	essential gene
TBC1D3C_sg2521	chr17_38062572.0_38062591.0	GTACTCCTCATATGCCAGG	essential gene
TBC1D3C_sg2522	chr17_38134583.0_38134602.0	CTCCTCTATCTTCCTGAGG	essential gene
TBC1D3C_sg2523	chr17_38136964.0_38136983.0	AGAAACTAACAAGAAAGAA	essential gene
TBC1D3C_sg2524	chr17_38138017.0_38138036.0	CTGTGCCGGCTTCACGTGG	essential gene
CDK12_sg2531	chr17_39462331.0_39462350.0	GGCCTTCAAACTAGACCGA	gene
CDK12_sg2532	chr17_39462539.0_39462558.0	GAGACTGATGACTATGGGA	gene
CDK12_sg2533	chr17_39462879.0_39462898.0	CTGACCGACTGCCTTCTCG	gene
CDK12_sg2534	chr17_39471204.0_39471223.0	TTCACCAGTTCAGTATCTG	gene
CDK12_sg2535	chr17_39494550.0_39494569.0	GACTAGACAATGAGAAAGA	gene
CDK12_sg2536	chr17_39501283.0_39501302.0	TAGCAGTCCCATTAAGTCA	gene
C17orf97_sg2549	chr17_410483.0_410502.0	TACAAGGACAACGACGGCG	gene
C17orf97_sg2550	chr17_410537.0_410556.0	GGGGCAGTCTAGACCCCCG	gene
C17orf97_sg2551	chr17_413207.0_413226.0	TAAGTCCTTGCAAAGAGCG	gene
C17orf97_sg2552	chr17_413328.0_413347.0	TTCGTTGATCCGATTCGCA	gene
C17orf97_sg2553	chr17_413362.0_413381.0	GGAATTCTTGCTGACCCGG	gene
C17orf97_sg2554	chr17_413415.0_413434.0	GAATCGGAGAAAACGGTAC	gene
KRT19_sg2555	chr17_41524207.0_41524226.0	CTCCAGATGAGCAGGTCCG	gene
KRT19_sg2556	chr17_41524425.0_41524444.0	CGAAGCCAATATGAGGTCA	gene
KRT19_sg2557	chr17_41524523.0_41524542.0	AGGAAATCAGTACGCTGAG	gene
KRT19_sg2558	chr17_41524841.0_41524860.0	AAGAAGAACCATGAGGAGG	gene
KRT19_sg2559	chr17_41527859.0_41527878.0	AGTGGCTGTAGTCGCGGGA	gene
KRT19_sg2560	chr17_41528134.0_41528153.0	GCGCGCCCAGCATTCACGG	gene
NAGS_sg2591	chr17_44004948.0_44004967.0	CCAGCGAGCGGCCCGAAGG	gene
NAGS_sg2592	chr17_44005028.0_44005047.0	CTGGAACTGCGTGAGCCAG	gene
NAGS_sg2593	chr17_44005044.0_44005063.0	CAGACCTGCCATCACTCCG	gene
NAGS_sg2594	chr17_44005691.0_44005710.0	ATGCGCTGCAAGAAGGCCA	gene
NAGS_sg2595	chr17_44006193.0_44006212.0	TCTTCCTCAATAACACAGG	gene
NAGS_sg2596	chr17_44006645.0_44006664.0	TGACGGCCGAGGAGTGGTG	gene
GGT6_sg2603	chr17_4558660.0_4558679.0	CTCTACTGAGTCTACTGGC	gene
GGT6_sg2604	chr17_4558835.0_4558854.0	GTGGACACACCCCTGGCAA	gene
GGT6_sg2605	chr17_4559349.0_4559368.0	GGTGCATCCTCATGCCACG	gene
GGT6_sg2606	chr17_4559351.0_4559370.0	GTGGTGCATCCTCATGCCA	gene
GGT6_sg2607	chr17_4559580.0_4559599.0	GCCCTGGCGTATACCACCA	gene
GGT6_sg2608	chr17_4560401.0_4560420.0	GCTGGTTCTAAACCCCCGG	gene
NGFR_sg2609	chr17_49502096.0_49502115.0	CAGGCCTGTACACACACAG	gene
NGFR_sg2610	chr17_49502129.0_49502148.0	AAGCCTGCAACCTGGGCGA	gene
NGFR_sg2611	chr17_49506297.0_49506316.0	GGCGTGACGTTCTCCGACG	gene
NGFR_sg2612	chr17_49506372.0_49506391.0	ATGTCGGCGCCGTGCGTGG	gene
NGFR_sg2613	chr17_49506540.0_49506559.0	GACGGCACGTATTCCGACG	gene
NGFR_sg2614	chr17_49510424.0_49510443.0	TGTGGACCGTGTAATCCAA	gene
ENO3_sg2615	chr17_4951835.0_4951854.0	ATGCAGAAAATCTTTGCCC	gene
ENO3_sg2616	chr17_4952830.0_4952849.0	AGAGCCTCATAGATACCCG	gene
ENO3_sg2617	chr17_4953265.0_4953284.0	TTCCAGAAACTAAGCGTTG	gene
ENO3_sg2618	chr17_4953799.0_4953818.0	CCCAGCGAGATCTGCGATG	gene
ENO3_sg2619	chr17_4955191.0_4955210.0	GTCTACCACCACCTCAAGG	gene
ENO3_sg2620	chr17_4955537.0_4955556.0	CCCGCACGGCACATCACTG	gene
SGCA_sg2621	chr17_50167704.0_50167723.0	AGCCCACGATCTTCTGGGG	gene
SGCA_sg2622	chr17_50167707.0_50167726.0	TGGAGCCCACGATCTTCTG	gene
SGCA_sg2623	chr17_50167969.0_50167988.0	CTTTGATACCACTCGGCAG	gene
SGCA_sg2624	chr17_50169086.0_50169105.0	CCCAGGGTATACATTAAGG	gene
SGCA_sg2625	chr17_50169087.0_50169106.0	CCAGGGTATACATTAAGGT	gene
SGCA_sg2626	chr17_50169188.0_50169207.0	CGTAGCAAGACAGAAGTGG	gene
COL1A1_sg2627	chr17_50185944.0_50185963.0	CTGCGCCTGATGTCCACCG	gene
COL1A1_sg2628	chr17_50187950.0_50187969.0	CTCACCCTTGTCACCACGG	gene
COL1A1_sg2629	chr17_50192986.0_50193005.0	TACTTACGACAGCGCCAGG	gene
COL1A1_sg2630	chr17_50194804.0_50194823.0	GGGTCCTTGAACACCAACA	gene
COL1A1_sg2631	chr17_50197012.0_50197031.0	GTGTCCCTTCATTCCAGGG	gene
COL1A1_sg2632	chr17_50199557.0_50199576.0	CAAGAAACCACCGGCGTCG	gene
PITPNM3_sg2657	chr17_6461513.0_6461532.0	GATCCTTTACATCACGGGA	gene
PITPNM3_sg2658	chr17_6464219.0_6464238.0	CATCACATACAATGTGCCG	gene
PITPNM3_sg2659	chr17_6468226.0_6468245.0	CGGACTCAGGTCAAGCTGA	gene
PITPNM3_sg2660	chr17_6477132.0_6477151.0	CAACATTGACATCTCCAGT	gene
PITPNM3_sg2661	chr17_6478079.0_6478098.0	GTCCCCGATGAGACACACC	gene
PITPNM3_sg2662	chr17_6525357.0_6525376.0	GGAAACTGGACGAGCATCA	gene
AXIN2_sg2663	chr17_65533982.0_65534001.0	GGAAGAAATTCCATACCGG	gene
AXIN2_sg2664	chr17_65536321.0_65536340.0	GTCGAAGCCCCCAAAGCAG	gene
AXIN2_sg2665	chr17_65537598.0_65537617.0	GGAGTGGTACTGCGAATGG	gene
AXIN2_sg2666	chr17_65537792.0_65537811.0	CTCACACTCAATTCGCGGG	gene
AXIN2_sg2667	chr17_65541525.0_65541544.0	TACTGCCCACACGATAAGG	gene
AXIN2_sg2668	chr17_65557955.0_65557974.0	GGAGCCTAAAGGTCGTGTG	gene
ABCA8_sg2669	chr17_68903349.0_68903368.0	CAAATCTGCGCAATTGCAA	gene
ABCA8_sg2670	chr17_68907789.0_68907808.0	AATTATCAGCCAAAAGCGA	gene
ABCA8_sg2671	chr17_68924824.0_68924843.0	AGGACTTCAGGAAAAACAA	gene
ABCA8_sg2672	chr17_68929144.0_68929163.0	ACACCCCCAAAAGACAGTG	gene
ABCA8_sg2673	chr17_68929147.0_68929166.0	CCCCCAAAAGACAGTGAGG	gene
ABCA8_sg2674	chr17_68932343.0_68932362.0	TGTTAATGTCACAAGAGAG	gene
KCNJ16_sg2693	chr17_70132121.0_70132140.0	ATGCGGACGCAAAATACCC	gene
KCNJ16_sg2694	chr17_70132302.0_70132321.0	AGAAAATATCACAAACATA	gene
KCNJ16_sg2695	chr17_70132417.0_70132436.0	AATGGACGTTGTCAACACA	gene
KCNJ16_sg2696	chr17_70132542.0_70132561.0	GCAACTTAAGATGGACTGG	gene
KCNJ16_sg2697	chr17_70132683.0_70132702.0	ATCACCAATGCGCCACATG	gene
KCNJ16_sg2698	chr17_70133227.0_70133246.0	AGCAGCTGTGAAAACCCTG	gene
KIF19_sg2705	chr17_74341941.0_74341960.0	AAGTCCTACCTGTTCGACG	gene
KIF19_sg2706	chr17_74344839.0_74344858.0	GTCACCTGCAGTACCGCGT	gene
KIF19_sg2707	chr17_74344912.0_74344931.0	CAGGTCGATCATGAACAGG	gene
KIF19_sg2708	chr17_74347799.0_74347818.0	GTGAGCGATCATCACTGTG	gene
KIF19_sg2709	chr17_74350728.0_74350747.0	CGGGCCCTCAAATGGCGGG	gene
KIF19_sg2710	chr17_74352095.0_74352114.0	TCTGCGACGAGATTATCCA	gene
SHBG_sg2711	chr17_7630230.0_7630249.0	TACTGCGTCACACCCGCCA	gene
SHBG_sg2712	chr17_7630690.0_7630709.0	CAGGTTCGAACCTCAAAGG	gene
SHBG_sg2713	chr17_7631291.0_7631310.0	CAAACGCCATCCCATCATG	gene
SHBG_sg2714	chr17_7631664.0_7631683.0	CAGCTTCTGAGGCTAGTGG	gene
SHBG_sg2715	chr17_7631683.0_7631702.0	TGATGTAGAATCAAATCCC	gene
SHBG_sg2716	chr17_7631954.0_7631973.0	TGTCCCAAGAGCAAGGAGG	gene
TP53_sg2717	chr17_7674218.0_7674237.0	CATGGGCGGCATGAACCGG	gene
TP53_sg2718	chr17_7674860.0_7674879.0	GTGCCCTATGAGCCGCCTG	gene
TP53_sg2719	chr17_7675054.0_7675073.0	AGCGCTGCTCAGATAGCGA	gene
TP53_sg2720	chr17_7675100.0_7675119.0	CAGTCACAGCACATGACGG	gene
TP53_sg2721	chr17_7676210.0_7676229.0	CATTGTTCAATATCGTCCG	gene
TP53_sg2722	chr17_7676510.0_7676529.0	ATCCACTCACAGTTTCCAT	gene
EFNB3_sg2723	chr17_7707984.0_7708003.0	GTACCCTCAGATCGGGGAC	gene
EFNB3_sg2724	chr17_7708069.0_7708088.0	TACAAGCTGTACCTGGTAG	gene
EFNB3_sg2725	chr17_7708104.0_7708123.0	AGGGGGTGCCTCACAGCGC	gene
EFNB3_sg2726	chr17_7708233.0_7708252.0	ACCAATGATGTAGTAATCG	gene
EFNB3_sg2727	chr17_7708476.0_7708495.0	GAGGTGTGTGCCTAACCAG	gene
EFNB3_sg2728	chr17_7708625.0_7708644.0	CATCTCCAGGTCCCCGAGG	gene
RNF213_sg2729	chr17_80273347.0_80273366.0	AGTTGGCAAGAAAACCCCG	gene
RNF213_sg2730	chr17_80295574.0_80295593.0	CAACATCTGAAAAAACACG	gene
RNF213_sg2731	chr17_80313073.0_80313092.0	CCTTGCTGCTACGAAAAGG	gene
RNF213_sg2732	chr17_80317202.0_80317221.0	GTGGAAATCCAATTCCCCG	gene
RNF213_sg2733	chr17_80345835.0_80345854.0	GTCCTGTGTGATCATATGG	gene
RNF213_sg2734	chr17_80347684.0_80347703.0	ACCAGTACTACGTCCACCT	gene
GCGR_sg2735	chr17_81810845.0_81810864.0	CAGCAGGAATACTTGTCGA	gene
GCGR_sg2736	chr17_81810906.0_81810925.0	GTGCCAAGGCAGGTACCAG	gene
GCGR_sg2737	chr17_81811018.0_81811037.0	GCTTCGTGTTCAAGAGATG	gene
GCGR_sg2738	chr17_81811433.0_81811452.0	GGACGCAAACAGATTCGCG	gene
GCGR_sg2739	chr17_81811675.0_81811694.0	CCATATTGCATGAACACCG	gene
GCGR_sg2740	chr17_81812647.0_81812666.0	CACAGACTACAAGTTCCGG	gene
ZNF521_sg2747	chr18_25091948.0_25091967.0	GTCCAGTCTGCTTTACAGG	gene
ZNF521_sg2748	chr18_25226350.0_25226369.0	GAAACCCCATATAGCAATG	gene
ZNF521_sg2749	chr18_25227053.0_25227072.0	CTCGTGGCAGTAGACACAC	gene
ZNF521_sg2750	chr18_25227272.0_25227291.0	ACTAGAGGACAGAAACCCA	gene
ZNF521_sg2751	chr18_25227542.0_25227561.0	CTTGTCACAGAATTGACAC	gene
ZNF521_sg2752	chr18_25322148.0_25322167.0	GACAAGACTGAAGATGGAG	gene
TTR_sg2770	chr18_31591934.0_31591953.0	CACAAATACCAGTCCAGCA	gene
TTR_sg2771	chr18_31592919.0_31592938.0	CTAGAACTTTGACCATCAG	gene
TTR_sg2772	chr18_31592949.0_31592968.0	GGCAGTCCTGCCATCAATG	gene
TTR_sg2773	chr18_31592988.0_31593007.0	AAGGCTGCTGATGACACCT	gene
TTR_sg2774	chr18_31595141.0_31595160.0	CTGCATGGGCTCACAACTG	gene
TTR_sg2775	chr18_31595171.0_31595190.0	GTAGAAGGGATATACAAAG	gene
MEP1B_sg2777	chr18_32202917.0_32202936.0	ATAACGTTCAAATGCATTG	gene
MEP1B_sg2778	chr18_32204323.0_32204342.0	GACTATGTCAGGATAATGT	gene
MEP1B_sg2779	chr18_32207414.0_32207433.0	GTCACTGAAATCCATTCGT	gene
MEP1B_sg2780	chr18_32210526.0_32210545.0	AGCAGCTCTGTAAATGTGG	gene
MEP1B_sg2781	chr18_32213159.0_32213178.0	GTGACCAAGAAGTTTAGAG	gene
MEP1B_sg2782	chr18_32217819.0_32217838.0	ATGACTATGGTGTCTCGGG	gene
NOL4_sg2789	chr18_33958335.0_33958354.0	AGGACCTCTCACTAAACAG	gene
NOL4_sg2790	chr18_33958362.0_33958381.0	AAAATGAGAGTGTAGACCG	gene
NOL4_sg2791	chr18_34019340.0_34019359.0	GACCTCAAGATGGAACGAG	gene
NOL4_sg2792	chr18_34104099.0_34104118.0	TACAACATGCCAATTACCA	gene
NOL4_sg2793	chr18_34129984.0_34130003.0	TGAGAAGCTATCTTTACGA	gene
NOL4_sg2794	chr18_34223151.0_34223170.0	GACCCGTAAAAAATACGAA	gene
RNF165_sg2795	chr18_46334272.0_46334291.0	GGATGGTCCTGGTCCACGT	gene
RNF165_sg2796	chr18_46334314.0_46334333.0	TTGGCTCTGTGCGAAACAG	gene
RNF165_sg2797	chr18_46435370.0_46435389.0	TGCCCTCAGCCAAATACCT	gene
RNF165_sg2798	chr18_46447620.0_46447639.0	GGTAATGCTGATAGTGCTG	gene
RNF165_sg2799	chr18_46447684.0_46447703.0	CTTTCACTTACCATCTGTG	gene
RNF165_sg2800	chr18_46450725.0_46450744.0	GGTTGGGTAATGTGACTCG	gene
DCC_sg2813	chr18_52752295.0_52752314.0	GAGGGACTTTACCAATGTG	gene
DCC_sg2814	chr18_52925349.0_52925368.0	AAGACTGTGAGCTCTGCAG	gene
DCC_sg2815	chr18_53066051.0_53066070.0	AGCAACTTACGGATACTTG	gene
DCC_sg2816	chr18_53322111.0_53322130.0	CAGTATACCAGTTGGAAGG	gene
DCC_sg2817	chr18_53391726.0_53391745.0	CCTACTGGTGGGAGCATGG	gene
DCC_sg2818	chr18_53397434.0_53397453.0	CACATACCTGCTTCATACG	gene
CCBE1_sg2819	chr18_59466764.0_59466783.0	ATGGGAAGACATGTACCAG	gene
CCBE1_sg2820	chr18_59466830.0_59466849.0	AAGGTATTGATGCAGATGT	gene
CCBE1_sg2821	chr18_59469511.0_59469530.0	CCGGGATACCGATATGACC	gene
CCBE1_sg2822	chr18_59469589.0_59469608.0	GATTACGACGTTTGTGCCG	gene
CCBE1_sg2823	chr18_59480187.0_59480206.0	TTGGACAATGCATCCCAGA	gene
CCBE1_sg2824	chr18_59696648.0_59696667.0	GCCTGAAGACTTCAGACAC	gene
CDH19_sg2831	chr18_66529919.0_66529938.0	AAGAACTTGCACATACAGT	gene
CDH19_sg2832	chr18_66544053.0_66544072.0	AAATACATAATATGGAAGG	gene
CDH19_sg2833	chr18_66544865.0_66544884.0	CTCTGAATCTGCACCCACT	gene
CDH19_sg2834	chr18_66568529.0_66568548.0	ATAGACATCGCTACTGGAA	gene
CDH19_sg2835	chr18_66568530.0_66568549.0	AATAGACATCGCTACTGGA	gene
CDH19_sg2836	chr18_66572016.0_66572035.0	ATACGACTAGTCATCACAT	gene
CNDP1_sg2837	chr18_74556406.0_74556425.0	CTTTCTCTAACAGCGCCGG	gene
CNDP1_sg2838	chr18_74560918.0_74560937.0	AGCACACGGTGCCTTTCGT	gene
CNDP1_sg2839	chr18_74560995.0_74561014.0	TACCTCCGTCAGCACATAG	gene
CNDP1_sg2840	chr18_74562043.0_74562062.0	AAGGGAAACTTTATGGACG	gene
CNDP1_sg2841	chr18_74567389.0_74567408.0	CAATCACTTACGGAACCCG	gene
CNDP1_sg2842	chr18_74578297.0_74578316.0	CACATGAATGTGTCTGCGG	gene
ANGPTL6_sg2843	chr19_10093740.0_10093759.0	CTGGACTGTGATCCAGCGG	gene
ANGPTL6_sg2844	chr19_10093785.0_10093804.0	CCATACTGACACTACGTGA	gene
ANGPTL6_sg2845	chr19_10093810.0_10093829.0	GAGTGTATGAACTGCGAGT	gene
ANGPTL6_sg2846	chr19_10094869.0_10094888.0	TAGCACCAGTGACACCAGT	gene
ANGPTL6_sg2847	chr19_10096332.0_10096351.0	GCGTAACAGCTCCTCGTGG	gene
ANGPTL6_sg2848	chr19_10096442.0_10096461.0	CGCCCGTGAACTTCTGCGG	gene
KEAP1_sg2849	chr19_10489243.0_10489262.0	CGTAGCCCCCATGAAGCAC	gene
KEAP1_sg2850	chr19_10491695.0_10491714.0	CAACCCCATGACCAATCAG	gene
KEAP1_sg2851	chr19_10491910.0_10491929.0	GGCCGCCTGATCTACACCG	gene
KEAP1_sg2852	chr19_10492121.0_10492140.0	GTACGACTGCGAACAGCGA	gene
KEAP1_sg2853	chr19_10499556.0_10499575.0	AGCACCGTTCATGACGTGG	gene
KEAP1_sg2854	chr19_10499849.0_10499868.0	CTGGAGGATCATACCAAGC	gene
SMARCA4_sg2855	chr19_10989418.0_10989437.0	CAGGCTGCTGAACTTCCAG	gene
SMARCA4_sg2856	chr19_10996281.0_10996300.0	CAGCAGACAGACGAGTACG	gene
SMARCA4_sg2857	chr19_11003336.0_11003355.0	TAGGTATGAAGTAGCTCCG	gene
SMARCA4_sg2858	chr19_11018971.0_11018990.0	GGCGTACGAGTTTGACAAG	gene
SMARCA4_sg2859	chr19_11025447.0_11025466.0	GAACACCATCATGCAGCTG	gene
SMARCA4_sg2860	chr19_11035080.0_11035099.0	GTAGTCCACCTCCTTGCGG	gene
PGLYRP2_sg2867	chr19_15469810.0_15469829.0	ATAGTGGGCAACTACACCG	gene
PGLYRP2_sg2868	chr19_15475561.0_15475580.0	GTGGCTGCCAATGCTACCA	gene
PGLYRP2_sg2869	chr19_15475637.0_15475656.0	AACCCTTGTCCTTCTACAG	gene
PGLYRP2_sg2870	chr19_15475756.0_15475775.0	TTGCTGAGCCAGTACTATG	gene
PGLYRP2_sg2871	chr19_15475887.0_15475906.0	AAAAGCGTAAAGGTCCGAG	gene
PGLYRP2_sg2872	chr19_15476357.0_15476376.0	CCGACATGACGTACGAGAA	gene
CYP4F2_sg2873	chr19_15889602.0_15889621.0	CAGGAAGTCAATATGCAGG	gene
CYP4F2_sg2874	chr19_15890301.0_15890320.0	AAGAACTTACTCCTGACAA	gene
CYP4F2_sg2875	chr19_15895533.0_15895552.0	GTCGGGGTGGCACAAACTG	gene
CYP4F2_sg2876	chr19_15897443.0_15897462.0	TTTCCCACAACCCCCAAGA	gene
CYP4F2_sg2877	chr19_15897452.0_15897471.0	TTGTGGGAAACACCGAAGG	gene
CYP4F2_sg2878	chr19_15897455.0_15897474.0	TGGGAAACACCGAAGGCGG	gene
MRPL34_sg2879	chr19_17305916.0_17305935.0	TTGGGCCCCACGAGTAGGT	essential gene
MRPL34_sg2880	chr19_17305925.0_17305944.0	ACGCTGCCGACCTACTCGT	essential gene
MRPL34_sg2881	chr19_17305929.0_17305948.0	GTAGGTCGGCAGCGTTGCT	essential gene
MRPL34_sg2882	chr19_17306178.0_17306197.0	GGAACCCCAGCCAGGCCCG	essential gene
MRPL34_sg2883	chr19_17306233.0_17306252.0	TTCCCGCGAGCCTTGCCCC	essential gene
MRPL34_sg2884	chr19_17306265.0_17306284.0	TCTTGCGTTTGATGTTGCT	essential gene
JAK3_sg2885	chr19_17835081.0_17835100.0	CTCTCCAGGCTTAACACAG	gene
JAK3_sg2886	chr19_17836026.0_17836045.0	TGTACAAATTCCTGCACCA	gene
JAK3_sg2887	chr19_17839560.0_17839579.0	GCTCTCGAAGACTGCTGTG	gene
JAK3_sg2888	chr19_17840229.0_17840248.0	CTGGACACAGACAGTGAGG	gene
JAK3_sg2889	chr19_17842447.0_17842466.0	GTACATCATGGACCTGGAG	gene
JAK3_sg2890	chr19_17842534.0_17842553.0	GACGCGGAGGCGTATTCGG	gene
ZNF429_sg2891	chr19_21530650.0_21530669.0	ATGAAGCGACATGAAATGG	gene
ZNF429_sg2892	chr19_21536351.0_21536370.0	TGAGGAGATATGATAAACG	gene
ZNF429_sg2893	chr19_21536705.0_21536724.0	ACCATAAGAGAATTTATGT	gene
ZNF429_sg2894	chr19_21537281.0_21537300.0	TTGTCTTGAGTAAGTGTTG	gene
NA	chr19_29812997.0_29813016.0	CAAAATCGACAGGACGGCG	gene
NA	chr19_29817238.0_29817257.0	TGGATGGTGCAATAATCCG	gene
NA	chr19_29817268.0_29817287.0	CTGACCTCAGTACAGGCAG	gene
NA	chr19_29820707.0_29820726.0	GAAGTCTATAAACTTCACA	gene
NA	chr19_29822019.0_29822038.0	GCCAGGACACAATAGTCAG	gene
NA	chr19_29822461.0_29822480.0	CATAGAGAACTGTGTCAAG	gene
SMIM24_sg2901	chr19_3474925.0_3474944.0	AAGGAGAAAAAGACAGCAA	gene
SMIM24_sg2902	chr19_3478420.0_3478439.0	CAACCTATACCAGGACCAG	gene
SMIM24_sg2903	chr19_3478436.0_3478455.0	TTGGACTCCATTCTGAACG	gene
SMIM24_sg2904	chr19_3478816.0_3478835.0	CCTGGCCTTGGAACACCAG	gene
SMIM24_sg2905	chr19_3478852.0_3478871.0	GACCAAATAGACGATGAAC	gene
SMIM24_sg2906	chr19_3480395.0_3480414.0	CCCTGCTGGGCCTCCACCG	gene
FXYD1_sg2907	chr19_35140096.0_35140115.0	CACACAGAAAACCAAGATG	gene
FXYD1_sg2908	chr19_35140586.0_35140605.0	CTCTTTCCAGAAAGTCCAA	gene
FXYD1_sg2909	chr19_35140608.0_35140627.0	AACACGACCCGTTCACTTA	gene
FXYD1_sg2910	chr19_35140619.0_35140638.0	CCCGCTCACCGTAAGTGAA	gene
FXYD1_sg2911	chr19_35141131.0_35141150.0	ACTACCAGTCCCTGCAGAT	gene
FXYD1_sg2912	chr19_35141167.0_35141186.0	CCGGGATCCTCTTCATCCT	gene
HAMP_sg2913	chr19_35282630.0_35282649.0	GCCACTGGTCAGGCTGGCG	gene
HAMP_sg2914	chr19_35282644.0_35282663.0	TGTGGGAAAACAGAGCCAC	gene
HAMP_sg2915	chr19_35284797.0_35284816.0	CTTGCAGAGCTGCAACCCC	gene
HAMP_sg2916	chr19_35284930.0_35284949.0	CCCACAGCCCATGTTCCAG	gene
HAMP_sg2917	chr19_35284980.0_35284999.0	CCGCAGCAGAAAATGCAGA	gene
HAMP_sg2918	chr19_35285002.0_35285021.0	CTGTCATCGATCAAAGTGT	gene
NA	chr19_35719839.0_35719858.0	GAGCCACATCTGCTAGGCG	gene
NA	chr19_35721319.0_35721338.0	GATTCGTAGATCTTCAGGT	gene
NA	chr19_35722580.0_35722599.0	ATGCGGGGACCTTGCACAG	gene
NA	chr19_35723150.0_35723169.0	AGATGCGCATGGCTCGATG	gene
NA	chr19_35725773.0_35725792.0	GGGCCCAGCTATCCAACCC	gene
NA	chr19_35738092.0_35738111.0	AAGCGCAACATCGACGCGG	gene
RYR1_sg2931	chr19_38446499.0_38446518.0	CATATGTCCATGAAAGAGG	gene
RYR1_sg2932	chr19_38448695.0_38448714.0	CCCGTACTTGATCTCAGGG	gene
RYR1_sg2933	chr19_38460486.0_38460505.0	ATCAAGGAGTATCGACGGG	gene
RYR1_sg2934	chr19_38467688.0_38467707.0	TTCAAACTCGAAGTACCAG	gene
RYR1_sg2935	chr19_38516156.0_38516175.0	CGTTGTACTCGTTCAGCTG	gene
RYR1_sg2936	chr19_38519265.0_38519284.0	CTTCATCCCAACTATCGGG	gene
CYP2A6_sg2943	chr19_40846016.0_40846035.0	CTCGGTGCCCCCAATGAAG	gene
CYP2A6_sg2944	chr19_40846026.0_40846045.0	CCAATGAAGAGGTTCAACG	gene
CYP2A6_sg2945	chr19_40846896.0_40846915.0	GAGTCAATGAAGTCCCGTG	gene
CYP2A6_sg2946	chr19_40848284.0_40848303.0	TTTGTCCTTATAGTCAAAG	gene
CYP2A6_sg2947	chr19_40848745.0_40848764.0	GGCGTGGTATTCAGCAACG	gene
CYP2A6_sg2948	chr19_40850376.0_40850395.0	ACAGTCAGGCAGACCAGCA	gene
CYP2A7_sg2949	chr19_40876642.0_40876661.0	CCCAGCATAGGGAACACTT	gene
CYP2A7_sg2950	chr19_40877911.0_40877930.0	TTCATTGCAGGCACCGAGA	gene
CYP2A7_sg2951	chr19_40878781.0_40878800.0	GAGTCGATGAAGTCCTGTG	gene
CYP2A7_sg2952	chr19_40880499.0_40880518.0	GAGTCGGGCTTCCTCATCG	gene
CYP2A7_sg2953	chr19_40880569.0_40880588.0	GGTGGCGATGGCAAAGCGC	gene
CYP2A7_sg2954	chr19_40882076.0_40882095.0	TTTCCAATGAAGGGCAGTG	gene
CYP2B6_sg2955	chr19_40991432.0_40991451.0	TTCTGCAGATGGATAGAAG	gene
CYP2B6_sg2956	chr19_41004136.0_41004155.0	TGGTCGACCCATTCTTCCG	gene
CYP2B6_sg2957	chr19_41004155.0_41004174.0	GAGGCTCTCACCATATCCC	gene
CYP2B6_sg2958	chr19_41004425.0_41004444.0	AGGAGCTTCGGAAATCCAA	gene
CYP2B6_sg2959	chr19_41009269.0_41009288.0	CAAGTTTACAAAAACCTGC	gene
CYP2B6_sg2960	chr19_41010040.0_41010059.0	GAAGAGCGAGAGCGTGTTG	gene
CYP2A13_sg2961	chr19_41090103.0_41090122.0	ACGCCAAAACCCCTTAGGG	gene
CYP2A13_sg2962	chr19_41090539.0_41090558.0	GTTCACGGCAACCTCCACG	gene
CYP2A13_sg2963	chr19_41091898.0_41091917.0	GGGATGTACCTCCTGCATG	gene
CYP2A13_sg2964	chr19_41093723.0_41093742.0	AGGAAACCGTAGCGCAGGG	gene
CYP2A13_sg2965	chr19_41093726.0_41093745.0	AGCAGGAAACCGTAGCGCA	gene
CYP2A13_sg2966	chr19_41093727.0_41093746.0	CAGCAGGAAACCGTAGCGC	gene
CEACAM6_sg2967	chr19_41756712.0_41756731.0	TGTAACCAATACGATTCTG	gene
CEACAM6_sg2968	chr19_41756941.0_41756960.0	CGGTATACATGGAACTGTC	gene
CEACAM6_sg2969	chr19_41761277.0_41761296.0	AACAACTCCAACCCCGTGG	gene
CEACAM6_sg2970	chr19_41761423.0_41761442.0	CACTCTACTCAGCGTCAAA	gene
CEACAM6_sg2970	chr19_41761423.0_41761442.0	TTTGACGCTGAGTAGAGTG	gene
CEACAM6_sg2971	chr19_41762063.0_41762082.0	TAAACCAAGAGTACTGTGC	gene
CIC_sg2972	chr19_42287355.0_42287374.0	TCTACCGCCCGGAAAACGT	gene
CIC_sg2973	chr19_42289194.0_42289213.0	TGGGCCAGAGTACGATGCA	gene
CIC_sg2974	chr19_42291043.0_42291062.0	CTGTCACTAACCTACTGGT	gene
CIC_sg2975	chr19_42292307.0_42292326.0	CCGCCCGCTGACTGCACAT	gene
CIC_sg2976	chr19_42293804.0_42293823.0	CAAAGGTCTTCTTCAGGGG	gene
CIC_sg2977	chr19_42294072.0_42294091.0	GAGGAAGAACTCCACGGGT	gene
APOC4_sg2984	chr19_44942283.0_44942302.0	CTCCTCAGAAACAGGCTCC	gene
APOC4_sg2985	chr19_44944741.0_44944760.0	CACCTAGCATGCCAGCCAG	gene
APOC4_sg2986	chr19_44944791.0_44944810.0	AAAGCTAAAGATGAGTCGC	gene
APOC4_sg2987	chr19_44944853.0_44944872.0	TGGTGAACAGGACCAGAGA	gene
APOC4_sg2988	chr19_44945157.0_44945176.0	GTAGGTCTGCATGAAGCCC	gene
APOC4_sg2989	chr19_44945187.0_44945206.0	CGGACCCAGGTCCCTCAGG	gene
FOSB_sg2996	chr19_45468650.0_45468669.0	GAAGACAGATATTGAGACT	gene
FOSB_sg2997	chr19_45470617.0_45470636.0	TCACCCCGTAGGAGTGCGC	gene
FOSB_sg2998	chr19_45470775.0_45470794.0	CGTAGGGGTCGACGACCGG	gene
FOSB_sg2999	chr19_45471280.0_45471299.0	CTGACCGACCGACTCCAGG	gene
FOSB_sg3000	chr19_45472598.0_45472617.0	GCCGAGCTCCAAAAGGAGA	gene
FOSB_sg3001	chr19_45472878.0_45472897.0	GTGTACGAAGGGTTAACAA	gene
FGF21_sg3008	chr19_48756257.0_48756276.0	TTCGAGCACTCAGGACTGT	gene
FGF21_sg3009	chr19_48756338.0_48756357.0	AGTCCTCTCCTGCAATTCG	gene
FGF21_sg3010	chr19_48756382.0_48756401.0	CTGGGCATCATCTGTGTAG	gene
FGF21_sg3011	chr19_48756968.0_48756987.0	CTTGGGAGTCAAGACATCC	gene
FGF21_sg3012	chr19_48757018.0_48757037.0	AAACTCACCGATCCATACA	gene
FGF21_sg3013	chr19_48758169.0_48758188.0	AAGGTCCCACCATGCTCAG	gene
ASPDH_sg3026	chr19_50512270.0_50512289.0	CTCACGGACATGCACGTGG	gene
ASPDH_sg3027	chr19_50512564.0_50512583.0	CAGAGCCTTCGTGTCACCA	gene
ASPDH_sg3028	chr19_50512771.0_50512790.0	AAGTGACCAGACCACAGAG	gene
ASPDH_sg3029	chr19_50512780.0_50512799.0	CTGGTCACTTAGAGCTGAG	gene
ASPDH_sg3030	chr19_50512958.0_50512977.0	AAAATAATCCATGAATCTG	gene
ASPDH_sg3031	chr19_50513337.0_50513356.0	TTGTCTGGAATCGTGACCC	gene
KLK10_sg3044	chr19_51014941.0_51014960.0	ACCCCCAGAGTGACTCTGG	gene
KLK10_sg3045	chr19_51015435.0_51015454.0	TATGTGCTGGACTGGACCG	gene
KLK10_sg3046	chr19_51015929.0_51015948.0	CGGGCTGAGCACAGCGGTA	gene
KLK10_sg3047	chr19_51016057.0_51016076.0	TCCATCCCAAGTACCACCA	gene
KLK10_sg3048	chr19_51017118.0_51017137.0	TGCTGACGGCCGCGCACTG	gene
KLK10_sg3049	chr19_51017217.0_51017236.0	ATGGCTCCCCGTGCGCGCG	gene
IGLON5_sg3050	chr19_51323671.0_51323690.0	GACGAGCACGTGACCCGCG	gene
IGLON5_sg3051	chr19_51323785.0_51323804.0	TTCTCCATCCTCATCACCG	gene
IGLON5_sg3052	chr19_51323883.0_51323902.0	GGGCTCACCGTGGACAATG	gene
IGLON5_sg3053	chr19_51326791.0_51326810.0	GGAGATCTCTGACATCCAG	gene
IGLON5_sg3054	chr19_51326793.0_51326812.0	AGATCTCTGACATCCAGCG	gene
IGLON5_sg3055	chr19_51327165.0_51327184.0	ACCACTGGAAATCCGCGGG	gene
FPR2_sg3056	chr19_51768741.0_51768760.0	CCCAAGCACCACCAATGGG	gene
FPR2_sg3057	chr19_51768839.0_51768858.0	AGGTTCAGGTAACAGATGG	gene
FPR2_sg3058	chr19_51768949.0_51768968.0	TGTAAGTTAATTCACATCG	gene
FPR2_sg3059	chr19_51769153.0_51769172.0	ACAGTAACTATTCCAAATG	gene
FPR2_sg3060	chr19_51769297.0_51769316.0	AGATGGCAACAATGGACAT	gene
[truncated: 2,146 more rows]
