# Supplementary material for: Functional CRISPR Screens Define Genetic Drivers for Cancer Transformation and Progression from Non-Cancerous Cells
Source: Int J Mol Sci. 2026 Apr 2;27(7):3223. doi: 10.3390/ijms27073223 (PMC13072818; doi:10.3390/ijms27073223)
Supplement: Supplementary file 1 [file ijms-27-03223-s001.zip › TableS2. Summary of sgRNA abundance across mLIHC-KO screening samples.xls]

## Sheet: mLIHC_count
ID	mLIHC 2D - Day0	mLIHC 2D – Day19	mLIHC 2D – Day32	mLIHC 3D – Day21	mLIHC - MOI = 3 - T1	mLIHC -MOI = 3 - T2	mLIHC -MOI = 3 - T3	mLIHC -MOI = 5 - T1	mLIHC -MOI = 5 - T2
cdh19_sg0007	712.192	7.54595	0	0	0	0	0	0	0
cdh19_sg0008	125.728	0	0	0	0	0	0	0	0
cdh19_sg0009	159.149	0	0	0	0	0	0	0	0
cdh19_sg0010	229.97	0	0	0	0	0	0	0	0
cdh19_sg0011	304.77	3.77297	0	0	0	0	0	0	0
cdh19_sg0012	180.634	0	0	0	0	0	0	0	0
prex2_sg0013	116.179	0	0	0	0	0	0	0	0
prex2_sg0014	1158.6	12.0735	0	0	0	0	0	0	0
prex2_sg0015	54.1107	0	0	0	0	0	0	0	0
prex2_sg0016	329.438	0	0	0	0	0	0	0	0
prex2_sg0017	268.166	0.754595	0	0	0	0	0	0	0
prex2_sg0018	702.643	36.2206	0	0	0	0	0	0	0
marco_sg0019	80.3702	0	0	0	0	0	0	0	0
marco_sg0020	763.915	1.50919	0.977293	0	0	0	0	0	0
marco_sg0021	1596.26	0	0.977293	0	0	0	0	0	0
marco_sg0022	1758.6	1.50919	0.977293	0	0	0	0	0	0
marco_sg0023	251.455	0	0	0	0	0	0	0	0
marco_sg0024	272.145	0	0	0	0	0	0	0	0
acmsd_sg0025	1507.94	29.4292	0	0	0	0	0	0	0
acmsd_sg0026	142.438	0	0	0	0	0	0	0	0
acmsd_sg0027	0	0	0	0	0	0	0	0	0
acmsd_sg0028	187.796	14.3373	0	0	0	0	0	0	0
acmsd_sg0029	165.515	0	0	0	0	0	0	0	0
acmsd_sg0030	281.694	0	0	0	0	0	0	0	0
ptprc_sg0061	776.647	0	2.93188	0	0	0	0	0	0
ptprc_sg0062	1410.06	32.4476	0	28.5882	0	0	0	0	0
ptprc_sg0063	354.106	0	0	0	0	0	0	0	0
ptprc_sg0064	270.553	9.80973	0	0	0	0	0	0	0
ptprc_sg0065	806.09	1.50919	0	0	0	0	0	0	0
ptprc_sg0066	1515.1	13.5827	0	0	0	0	0	0	0
cfhr1_sg0067	89.9192	0	0	0	0	0	0	0	0
cfhr1_sg0068	299.2	0	0	0	0	0	0	0	0
cfhr1_sg0069	460.736	11.3189	0	0	0	0	0	0	0
cfhr1_sg0070	435.272	0	0.977293	0	0	0	0	0	0
cfhr1_sg0071	97.0809	69.4227	0	0	0	0	0	0	0
cfhr1_sg0072	498.136	0	0	0	0	0	0	0	0
ptgs2_sg0073	476.651	3.77297	0	0	0	0	0	0	0
ptgs2_sg0074	149.6	0	0	0	0	0	0	0	0
ptgs2_sg0075	1262.05	9.05514	0	0	0	0	0	0	0
ptgs2_sg0076	549.86	12.8281	0	0	0	0	0	0	0
ptgs2_sg0077	1311.39	19.6195	0	0	0	0	0	0	0
ptgs2_sg0078	490.975	0	0	0	0	0	0	0	0
tpr_sg0079	494.158	3.01838	0	0	0	0	0	0	0
tpr_sg0080	793.358	16.6011	1.95459	0	0	0	0	0	0
tpr_sg0081	115.383	0	0	0	0	0	0	0	0
tpr_sg0082	142.438	0	0	0	0	0	0	0	0
tpr_sg0083	924.656	8.30054	0.977293	0	0	0	0	0	0
tpr_sg0084	541.902	0.754595	0	0	0	0	0	0	0
prg4_sg0085	311.932	12.8281	0	0	0	0	0	0	0
prg4_sg0086	943.753	6.03676	0	0	0	0	0	0	0
prg4_sg0087	966.83	6.03676	0	0	0	0	0	0	0
prg4_sg0088	689.115	8.30054	0	0	0	0	0	0	0
prg4_sg0089	1440.3	7.54595	0	0	0	0	0	0	0
prg4_sg0090	163.128	0	0	0	0	0	0	0	0
hmcn1_sg0091	224.4	4.52757	0	0	0	0	0	0	0
hmcn1_sg0092	94.6936	0	0	0	0	0	0	0	0
hmcn1_sg0093	485.404	0	0	0	0	0	0	0	0
hmcn1_sg0094	596.013	15.8465	0	0	0	0	0	0	0
hmcn1_sg0095	1862.84	22.6378	0.977293	0	0	0	0	0	0
hmcn1_sg0096	311.136	9.05514	0	0	0	0	0	0	0
tnr_sg0121	1331.28	15.8465	0	0	0	0	0	0	0
tnr_sg0122	704.234	9.05514	0	0	0	0	0	0	0
tnr_sg0123	853.834	6.03676	0	0	0	0	0	0	0
tnr_sg0124	763.915	0.754595	1.95459	0	0	0	0	0	0
tnr_sg0125	393.098	0	0	0	0	0	0	0	0
tnr_sg0126	412.992	6.79135	0	0	0	0	0	0	0
serpinc1_sg0127	31.0341	0	0	0	0	0	0	0	0
serpinc1_sg0128	862.587	18.1103	1.95459	0	0	0	0	0	0
serpinc1_sg0129	776.647	0	0	0	0	0	0	0	0
serpinc1_sg0130	301.587	0	0	0	0	0	0	0	0
serpinc1_sg0131	1366.29	0.754595	1.95459	0	0	0	0	0	0
serpinc1_sg0132	233.949	0	0	0	0	0	0	0	0
selp_sg0145	36.6043	0	0	0	0	0	0	0	0
selp_sg0146	286.468	0	0	0	0	0	0	0	0
selp_sg0147	1040.04	51.3124	0	0	0	0	0	0	0
selp_sg0148	406.626	0	0	0	0	0	0	0	0
selp_sg0149	780.626	4.52757	0	0	0	0	0	0	0
selp_sg0150	783.809	0.754595	0.977293	0	0	0	0	0	0
dpt_sg0151	84.349	0	0.977293	0	0	0	0	0	0
dpt_sg0152	1395.74	0	0	0	0	0	0	0	0
dpt_sg0153	630.23	0	0	0	0	0	0	0	0
dpt_sg0154	1711.65	10.5643	0	0	0	0	0	0	0
dpt_sg0155	1209.53	15.0919	0	0	0	0	0	0	0
dpt_sg0156	1129.96	13.5827	0	0	0	0	0	0	0
jph1_sg0163	997.864	17.3557	0	0	0	0	0	0	0
jph1_sg0164	966.83	0	0	0	0	0	0	0	0
jph1_sg0165	0	0	0	0	0	0	0	0	0
jph1_sg0166	1336.06	9.80973	0	0	0	0	0	0	0
jph1_sg0167	848.264	9.05514	0	0	0	0	0	0	0
fcgr2b_sg0168	780.626	0	0	0	0	0	0	0	0
fcgr2b_sg0169	268.962	0	0	0	0	0	0	0	0
fcgr2b_sg0170	771.873	29.4292	0	0	0	0	0	0	0
fcgr2b_sg0171	559.409	0	0	0	0	0	0	0	0
fcgr2b_sg0172	748	0	0	0	0	0	0	0	0
jph1_sg0173	1305.02	13.5827	0	0	0	0	0	0	0
fcgr2b_sg0174	537.128	23.3924	0	0	0	0	0	0	0
fcgr3_sg0175	866.566	15.8465	0	0	0	0	0	0	0
fcgr3_sg0176	307.953	0	0	0	0	0	0	0	0
fcgr3_sg0177	563.387	9.05514	0	0	0	0	0	0	0
fcgr3_sg0178	650.919	0	0	0	0	0	0	0	0
fcgr3_sg0179	0	0	0	0	0	0	0	0	0
fcgr3_sg0180	977.97	18.8649	0	0	0	0	0	4.58373	0
itln1_sg0181	462.328	0	0	0	0	0	0	0	0
itln1_sg0182	268.166	0	0	0	0	0	0	0	0
itln1_sg0183	647.736	0	0	0	0	0	0	0	0
itln1_sg0184	91.5107	0	0	0	0	0	0	0	0
itln1_sg0185	273.736	0	0	0	0	0	0	0	0
itln1_sg0186	957.281	17.3557	0	0	0	0	0	0	0
crp_sg0193	906.353	0	0	0	0	0	0	0	0
crp_sg0194	241.111	0	0	0	0	0	0	0	0
crp_sg0195	661.264	15.8465	0	0	0	0	0	0	0
crp_sg0196	1526.24	27.92	0	0	0	0	0	0	0
crp_sg0197	1105.29	16.6011	0	0	0	0	0	0	0
crp_sg0198	1133.14	14.3373	1.95459	0	0	0	0	0	0
spta1_sg0211	685.136	17.3557	0	0	0	0	0	0	0
spta1_sg0212	519.621	0	0	0	0	0	0	0	0
spta1_sg0213	456.758	0	0	0	0	0	0	0	0
spta1_sg0214	1130.75	0	0.977293	0	0	0	0	0	0
spta1_sg0215	63.6596	0	0	0	0	0	0	0	0
spta1_sg0216	152.783	0	0	0	0	0	0	0	0
grem2_sg0223	777.443	0.754595	0	0	0	0	0	0	0
grem2_sg0224	738.451	0	0	0	0	0	0	0	0
grem2_sg0225	521.213	0	1.95459	0	0	0	0	0	0
grem2_sg0226	1243.75	10.5643	0	0	0	0	0	0	0
grem2_sg0227	1090.97	0	0.977293	0	0	0	0	0	0
grem2_sg0228	244.294	0	0	0	0	0	0	0	0
kmo_sg0229	545.881	3.77297	0.977293	0	0	0	0	0	0
kmo_sg0230	723.332	6.03676	0.977293	0	0	0	0	0	0
kmo_sg0231	564.979	0.754595	0	0	0	0	0	0	0
kmo_sg0232	70.8213	0	0	0	0	0	0	0	0
kmo_sg0233	467.102	0	0	0	0	7.54444	0	0	0
kmo_sg0234	929.43	19.6195	0	0	0	0	0	0	0
ush2a_sg0247	1157.81	0	0.977293	0	0	0	0	0	0
ush2a_sg0248	4.77447	0	0	0	0	0	0	0	0
ush2a_sg0249	225.196	0.754595	0	0	0	0	0	0	0
ush2a_sg0250	1280.35	27.92	0.977293	0	0	0	0	0	0
ush2a_sg0251	672.404	0.754595	0	0	0	0	0	0	0
ush2a_sg0252	127.319	0	1.95459	0	0	0	0	0	0
cenpf_sg0253	705.03	0	0	0	0	0	0	0	0
cenpf_sg0254	677.179	5.28216	0	0	119.81	102.604	228.805	0	0
cenpf_sg0255	367.634	0	0	0	0	0	0	0	0
cenpf_sg0256	753.57	0	0	0	0	0	0	0	0
cenpf_sg0257	93.8979	0	0	0	0	0	0	0	0
cenpf_sg0258	502.911	6.03676	0	0	0	0	0	0	0
hsd11b1_sg0259	585.668	0.754595	0	0	0	0	0	0	0
hsd11b1_sg0260	1067.09	0.754595	0	0	0	0	0	0	0
hsd11b1_sg0261	1032.88	0	0	0	0	0	0	0	0
hsd11b1_sg0262	788.583	0.754595	0.977293	0	0	0	0	0	0
hsd11b1_sg0263	1237.38	0	0	0	0	0	0	0	0
hsd11b1_sg0264	471.081	0	0	0	0	0	0	0	0
adgrb3_sg0271	585.668	3.01838	0	0	0	0	0	0	0
adgrb3_sg0272	513.255	0	0	0	0	0	0	0	0
adgrb3_sg0273	577.711	9.80973	0	0	0	0	0	0	0
adgrb3_sg0274	1468.15	129.036	15.6367	0	0	0	0	0	0
adgrb3_sg0275	709.804	29.4292	0.977293	0	0	0	0	0	0
adgrb3_sg0276	211.668	0	0	0	0	0	0	0	0
dst_sg0277	568.958	6.79135	0	0	0	0	0	0	0
dst_sg0278	535.536	0.754595	0	0	0	0	0	0	0
dst_sg0279	591.238	0	0	0	0	0	0	0	0
dst_sg0280	713.783	35.466	0	0	0	0	0	0	0
dst_sg0281	1364.7	4.52757	0	0	0	0	0	0	0
dst_sg0282	520.417	80.7416	0	0	0	0	0	0	0
il1rl1_sg0283	420.153	0	0.977293	0	0	0	0	0	0
il1rl1_sg0284	1277.97	12.8281	0	0	0	0	0	0	0
il1rl1_sg0285	117.77	0	0	0	0	0	0	0	0
il1rl1_sg0286	393.098	6.79135	0.977293	0	0	0	0	0	0
il1rl1_sg0287	104.243	0	0	0	0	0	0	0	0
il1rl1_sg0288	728.902	45.2757	0	0	0	0	0	0	0
col3a1_sg0295	838.715	5.28216	0	0	0	0	0	0	0
col3a1_sg0296	1464.97	10.5643	6.84105	0	0	0	0	0	0
col3a1_sg0297	755.162	0	0.977293	0	0	0	0	0	0
col3a1_sg0298	471.877	1.50919	0	0	0	0	0	0	0
col3a1_sg0299	720.945	0	0.977293	0	0	0	0	0	0
col3a1_sg0300	967.626	0	0	0	0	0	0	0	0
dnah7b_sg0301	0	0	0	0	0	0	0	0	0
dnah7b_sg0302	1509.53	22.6378	0	0	0	0	0	0	0
dnah7b_sg0303	387.528	0	0	0	0	0	0	0	0
dnah7b_sg0304	309.545	0	0	0	0	0	0	0	0
dnah7b_sg0305	257.821	0.754595	0	0	0	0	0	0	0
dnah7b_sg0306	1335.26	4.52757	0	0	0	0	0	0	0
dnah7a_sg0313	7.1617	0	0	0	0	0	0	0	0
dnah7a_sg0314	211.668	4.52757	0	0	0	0	0	0	0
dnah7a_sg0315	886.46	0	0	0	0	0	0	0	0
dnah7a_sg0316	553.838	3.77297	0	0	0	0	0	0	0
dnah7a_sg0317	189.387	3.77297	0	0	0	0	0	0	0
dnah7a_sg0318	478.243	0	0.977293	0	0	0	0	0	0
casp8_sg0319	798.132	10.5643	0	0	0	0	0	0	0
casp8_sg0320	847.468	0	0.977293	0	0	0	0	0	0
casp8_sg0321	191.775	0	0	0	0	0	0	0	0
casp8_sg0322	454.37	0	0	0	0	0	0	0	0
casp8_sg0323	927.043	0.754595	0	0	0	0	0	0	0
casp8_sg0324	67.6383	0	0	0	0	0	0	0	0
acadl_sg0325	853.039	10.5643	0.977293	0	0	0	0	0	0
acadl_sg0326	2670.52	17.3557	0	0	0	0	0	0	0
acadl_sg0327	453.575	0	0	0	0	0	0	0	0
acadl_sg0328	762.324	0.754595	0	0	0	0	0	0	0
acadl_sg0329	421.745	0	0	0	0	0	0	0	0
acadl_sg0330	1228.63	0	0	0	0	0	0	0	0
cps1_sg0331	776.647	7.54595	0	0	0	0	0	0	0
cps1_sg0332	1239.77	14.3373	0	0	0	0	0	0	0
cps1_sg0333	697.868	0	0	0	0	0	0	0	0
cps1_sg0334	453.575	0	0	0	0	0	0	0	0
cps1_sg0335	642.166	3.77297	0	0	0	0	0	0	0
cps1_sg0336	1846.13	6.03676	1.95459	0	0	0	0	0	0
erbb4_sg0337	1115.63	19.6195	0	3.17647	345.798	387.03	385.754	7233.13	1.01531e+06
erbb4_sg0338	1398.12	12.0735	1.95459	0	0	0	0	0	0
erbb4_sg0339	46.1532	0	0	0	0	0	0	0	0
erbb4_sg0340	240.315	0	0	0	0	0	0	0	0
erbb4_sg0341	1189.64	2.26378	0	0	0	6.78999	0	0	0
erbb4_sg0342	557.021	2.26378	0	0	0	0	0	0	0
rpl37a_sg0343	601.583	0	0	0	0	0	0	0	0
rpl37a_sg0344	800.519	5.28216	0.977293	0	0	0	0	0	0
rpl37a_sg0345	963.647	0.754595	0.977293	0	0	0	0	0	0
rpl37a_sg0346	1023.33	0.754595	0	0	0	0	0	0	0
rpl37a_sg0347	606.358	18.1103	0	0	0	0	0	0	0
rpl37a_sg0348	1106.09	10.5643	0	0	0	0	0	0	0
des_sg0355	1259.66	0	0.977293	0	0	0	0	0	0
des_sg0356	613.519	0.754595	0	0	0	0	0	0	0
des_sg0357	1016.17	0	0	0	0	0	0	0	0
des_sg0358	754.366	4.52757	0	0	0	0	0	0	0
des_sg0359	502.115	0	0	0	0	0	0	0	0
des_sg0360	663.651	12.8281	0	0	0	0	0	0	0
ugt1a5_sg0379	1059.14	0.754595	0	0	0	0	0	0	0
ugt1a5_sg0380	639.779	11.3189	0	0	0	0	0	0	0
ugt1a5_sg0381	1418.02	12.8281	0	0	0	0	0	0	0
ugt1a5_sg0382	415.379	0	0	0	0	0	0	0	0
ugt1a5_sg0383	154.375	0	0	0	0	0	0	0	0
ugt1a5_sg0384	918.29	0	0	0	0	0	0	0	0
ugt1a2_sg0385	128.911	0.754595	0	0	0	0	0	0	0
ugt1a2_sg0386	252.251	0	0	0	0	0	0	0	0
ugt1a2_sg0387	2157.26	0.754595	0.977293	0	0	0	0	0	0
ugt1a2_sg0388	2606.86	46.7849	3.90917	0	0	0	0	0	0
ugt1a2_sg0389	548.268	0.754595	0	0	0	0	0	0	0
ugt1a2_sg0390	2376.89	9.80973	0	0	0	0	0	0	0
spp2_sg0391	699.46	12.8281	2.93188	0	0	0	0	0	0
spp2_sg0392	831.553	15.8465	0.977293	0	0	0	0	0	0
spp2_sg0393	469.489	0	0	0	0	0	0	0	0
spp2_sg0394	327.847	0	0	0	0	0	0	0	0
spp2_sg0395	724.924	0	0	0	0	0	0	0	0
spp2_sg0396	335.009	0	0	0	0	0	0	0	0
agxt_sg0403	623.864	0.754595	0	0	0	0	0	0	0
agxt_sg0404	1671.86	22.6378	1.95459	0	0	0	0	0	0
agxt_sg0405	0	0	0	0	0	0	0	0	0
agxt_sg0406	247.477	0	0	0	0	0	0	0	0
agxt_sg0407	529.966	7.54595	0	0	0	0	0	0	0
agxt_sg0408	525.987	2.26378	0	0	0	0	0	0	0
neu4_sg0409	1431.55	0	0.977293	0	0	0	0	0	0
neu4_sg0410	1692.55	4.52757	0	0	0	0	0	0	0
neu4_sg0411	685.136	0	0	0	0	0	0	0	0
neu4_sg0412	1016.17	0.754595	0	0	0	0	0	0	0
neu4_sg0413	799.724	1.50919	0	0	0	0	0	0	0
neu4_sg0414	1473.72	0	0	0	0	0	0	0	0
slco4c1_sg0415	340.579	0	0	0	0	0	0	0	0
slco4c1_sg0416	893.622	8.30054	0.977293	0	0	0	0	0	0
slco4c1_sg0417	394.689	8.30054	0	0	0	0	0	0	0
slco4c1_sg0418	180.634	0	0	0	0	0	0	0	0
slco4c1_sg0419	666.834	18.8649	0	0	0	0	0	0	0
slco4c1_sg0420	733.677	92.8152	4.88646	0	0	0	0	0	0
epm2a_sg0433	1945.6	7.54595	0.977293	0	0	0	0	0	0
epm2a_sg0434	792.562	9.80973	0	0	0	0	0	0	0
epm2a_sg0435	402.647	2.26378	0	0	0	0	0	0	0
epm2a_sg0436	843.49	9.05514	0.977293	0	0	0	0	0	0
epm2a_sg0439	1012.98	10.5643	0	0	0	0	0	0	0
epm2a_sg0440	1901.03	21.8833	0.977293	0	0	0	0	0	0
ptprb_sg0451	937.388	0	0.977293	0	0	0	0	0	0
ptprb_sg0452	156.762	0	0	0	0	0	0	0	0
ptprb_sg0453	977.175	4.52757	0	0	0	0	0	0	0
ptprb_sg0454	781.422	0	3.90917	0	0	0	0	0	0
ptprb_sg0455	655.694	9.05514	0	0	0	0	0	0	0
ptprb_sg0456	759.936	0.754595	0	0	0	0	0	0	0
avpr1a_sg0463	2202.62	0	0	0	0	0	0	0	0
avpr1a_sg0464	734.473	6.79135	0	0	0	0	0	0	0
avpr1a_sg0465	3016.67	14.3373	0	0	0	0	0	0	0
avpr1a_sg0466	579.302	6.03676	0	0	0	0	0	0	0
avpr1a_sg0467	2170.79	2.26378	0	0	0	0	0	0	0
avpr1a_sg0468	1091.76	21.1287	0	0	0	0	0	0	0
gpr182_sg0469	1027.31	0	0	0	0	0	0	0	0
gpr182_sg0470	855.426	8.30054	0	0	0	0	0	0	0
gpr182_sg0471	1967.08	4.52757	0	0	0	0	0	0	0
gpr182_sg0472	473.468	0.754595	0	0	0	0	0	0	0
gpr182_sg0473	643.758	6.79135	0	0	0	0	0	0	0
gpr182_sg0474	1165.77	8.30054	0.977293	0	0	0	0	0	0
rdh1_sg0475	1567.62	7.54595	0	0	0	0	0	0	0
rdh1_sg0476	344.558	10.5643	0	0	0	0	0	0	0
rdh1_sg0477	396.281	0	0	0	0	0	0	0	0
rdh1_sg0478	351.719	1.50919	0	0	0	0	0	0	0
rdh1_sg0479	833.941	4.52757	0.977293	0	0	0	0	0	0
rdh1_sg0480	646.145	10.5643	14.6594	0	0	0	0	0	0
rdh9_sg0481	727.311	11.3189	0	0	0	0	0	0	0
rdh9_sg0482	1133.94	51.3124	0	0	0	0	0	0	0
rdh9_sg0483	769.485	1.50919	0.977293	0	0	0	0	0	0
rdh9_sg0484	656.49	0	0	0	0	0	0	0	0
rdh9_sg0485	300.792	0	0	0	0	0	0	0	0
rdh9_sg0486	148.804	7.54595	0	0	0	0	0	0	0
rdh16_sg0487	1059.14	10.5643	0	0	0	0	0	0	0
rdh16_sg0488	1749.05	0.754595	0	0	0	0	0	0	0
rdh16_sg0489	185.409	0	0	0	0	0	0	0	0
rdh16_sg0490	273.736	11.3189	0	0	0	0	0	0	0
rdh16_sg0491	1325.71	0.754595	0	0	0	0	0	0	0
rdh16_sg0492	309.545	0	0	0	0	0	0	0	0
rdh19_sg0493	756.753	0	0	0	0	0	0	0	0
rdh19_sg0494	686.728	6.03676	0	0	0	0	0	0	5.67194
rdh19_sg0495	0	0	0	0	0	0	0	0	0
rdh19_sg0496	449.596	0	0	0	0	0	0	0	0
rdh19_sg0497	790.175	0	0	0	0	0	0	0	0
rdh19_sg0498	477.447	0	0	0	0	0	0	0	0
rdh7_sg0499	1116.43	15.0919	0	0	0	0	0	0	0
rdh7_sg0500	0	0	0	0	0	0	0	0	0
rdh7_sg0501	538.719	0.754595	0	0	0	0	0	0	0
rdh7_sg0502	454.37	0	1.95459	0	0	0	0	0	0
rdh7_sg0503	266.575	0	0	0	0	0	0	0	0
rdh7_sg0504	833.941	0	0.977293	0	0	0	0	0	0
hsd17b6_sg0505	38.1958	0	0	0	0	0	0	0	0
hsd17b6_sg0506	653.307	15.0919	0	0	0	0	0	0	0
hsd17b6_sg0507	436.068	49.0487	0	0	0	0	0	0	0
hsd17b6_sg0508	190.183	0	0	0	0	0	0	0	0
hsd17b6_sg0509	441.638	0	0.977293	0	0	0	0	0	0
hsd17b6_sg0510	1102.11	10.5643	0.977293	0	0	0	0	0	0
gls2_sg0511	1301.84	6.79135	0	0	0	0	0	0	0
gls2_sg0512	974.788	4.52757	0	0	0	0	0	0	0
gls2_sg0513	1692.55	15.0919	1.95459	0	0	0	0	0	0
gls2_sg0514	707.417	113.944	13.6821	0	0	0	0	0	0
gls2_sg0515	165.515	0	0	0	0	0	0	0	0
gls2_sg0516	979.562	15.8465	0.977293	0	0	0	0	0	0
apof_sg0517	655.694	6.79135	0	0	0	0	0	0	0
apof_sg0518	779.034	3.01838	0.977293	0	0	0	0	0	0
apof_sg0519	611.928	5.28216	0	0	0	0	0	0	0
apof_sg0520	479.038	7.54595	0.977293	0	0	0	0	0	0
apof_sg0521	493.362	20.3741	0	0	0	0	0	0	0
apof_sg0522	4.77447	0	0	0	0	0	0	0	0
slc39a5_sg0523	1647.19	4.52757	0	0	0	0	0	0	0
slc39a5_sg0524	868.953	23.3924	0	0	0	0	0	0	0
slc39a5_sg0525	1635.26	9.80973	0	0	0	0	0	0	0
slc39a5_sg0526	746.409	0.754595	0	0	0	0	0	0	0
slc39a5_sg0527	0	0	0	0	0	0	0	0	0
slc39a5_sg0528	646.145	0	0	0	0	0	0	0	0
rdh5_sg0535	241.111	0	0	0	0	0	0	0	0
rdh5_sg0536	559.409	0	0	0	0	0	0	0	0
rdh5_sg0537	1990.95	3.77297	1.95459	0	0	0	0	0	0
rdh5_sg0538	287.264	0	0	0	0	0	0	0	0
rdh5_sg0539	509.277	0	0	0	0	0	0	0	0
rdh5_sg0540	1567.62	23.3924	0	0	0	0	0	0	0
sf3b5_sg0547	927.043	20.3741	0.977293	0	0	0	0	0	0
sf3b5_sg0548	55.7021	0	0	0	0	0	0	0	0
sf3b5_sg0549	1071.87	10.5643	0.977293	0	0	0	0	0	0
sf3b5_sg0550	790.175	0.754595	0	0	0	0	0	0	0
sf3b5_sg0551	767.098	6.79135	0	0	0	0	0	0	0
sf3b5_sg0552	1040.04	0	0	0	0	0	0	0	0
ect2l_sg0553	353.311	0	0	0	0	0	0	0	0
ect2l_sg0554	170.289	0	0	0	0	0	0	0	0
ect2l_sg0555	1308.2	21.8833	0	0	0	0	0	0	0
ect2l_sg0556	848.264	0	0	0	0	0	0	0	0
ect2l_sg0557	118.566	0	0	0	0	0	0	0	0
ect2l_sg0558	962.056	19484.4	41809.6	6470.47	0	0	0	0	0
il20ra_sg0559	307.953	0	0	0	0	0	0	0	0
il20ra_sg0560	2081.67	7.54595	0.977293	0	0	0	0	0	0
il20ra_sg0561	1116.43	11.3189	0	0	0	0	0	0	0
il20ra_sg0562	321.481	0	0	0	0	0	0	0	0
il20ra_sg0563	1214.31	19.6195	0.977293	0	0	0	0	0	0
il20ra_sg0564	183.021	0	0	0	0	0	0	0	0
aldh8a1_sg0565	412.992	9.05514	0	0	0	0	0	0	0
aldh8a1_sg0566	0	0	0	0	0	0	0	0	0
aldh8a1_sg0567	607.949	0	0	0	0	0	0	0	0
aldh8a1_sg0568	1437.91	0	0.977293	0	0	0	0	0	0
aldh8a1_sg0569	173.472	0	0	0	0	0	0	0	0
aldh8a1_sg0570	278.511	0	0	0	0	0	0	0	0
vnn1_sg0571	794.153	11.3189	0.977293	0	0	0	0	0	0
vnn1_sg0572	680.362	13.5827	0	0	0	0	0	0	0
vnn1_sg0573	744.817	14.3373	0	0	0	0	0	0	0
vnn1_sg0574	574.528	0	0	0	0	0	0	0	0
vnn1_sg0575	604.766	0	0	0	0	0	0	0	0
vnn1_sg0576	961.26	7.54595	0.977293	0	0	0	0	0	0
ptprk_sg0577	731.29	0	0	0	0	0	0	0	0
ptprk_sg0578	478.243	6.79135	0	0	0	0	0	0	0
ptprk_sg0579	697.868	0	0	0	0	0	0	0	0
ptprk_sg0580	357.289	3.77297	0	0	0	0	0	0	0
ptprk_sg0581	541.107	0	0	0	0	0	0	0	0
ptprk_sg0582	957.281	21.8833	0	0	0	0	0	0	0
rspo3_sg0589	614.315	8.30054	0	0	0	0	0	0	0
rspo3_sg0590	656.49	0	0	0	0	0	0	0	0
rspo3_sg0591	627.843	0.754595	0	0	0	0	0	0	0
rspo3_sg0592	0	0	0	0	0	0	0	0	0
rspo3_sg0593	381.958	0	0	0	0	0	0	0	0
rspo3_sg0594	1277.17	0	0	0	0	0	0	0	0
sult3a1_sg0601	13.5277	5.28216	0	0	0	0	0	0	0
sult3a1_sg0602	636.596	0	0	0	0	0	0	0	0
sult3a1_sg0603	1123.59	8.30054	0	0	0	0	0	0	0
sult3a1_sg0604	673.996	18.8649	0	0	0	0	0	0	0
sult3a1_sg0605	646.145	8.30054	0	0	0	0	0	0	0
sult3a1_sg0606	103.447	0	0	0	0	0	0	0	0
iyd_sg0607	501.319	0	0	0	0	0	0	0	0
iyd_sg0608	615.111	0	0	0	0	0	0	0	0
iyd_sg0609	1336.06	0.754595	0	0	0	0	0	0	0
iyd_sg0610	249.864	5.28216	0	0	0	0	0	0	0
iyd_sg0611	395.485	0	0	0	0	0	0	0	0
iyd_sg0612	1349.58	11.3189	0	0	0	0	0	0	0
prdm1_sg0613	634.209	13.5827	0	0	0	0	0	0	0
prdm1_sg0614	42.1745	0	0	0	0	0	0	0	0
prdm1_sg0615	202.915	0	0	0	0	0	0	0	0
prdm1_sg0616	1309	18.8649	0.977293	0	0	0	0	0	0
prdm1_sg0617	503.707	11.3189	0	0	0	0	0	0	0
prdm1_sg0618	557.021	9.05514	0.977293	0	0	0	0	0	0
esr1_sg0619	1009	1.50919	0	0	0	0	0	0	0
esr1_sg0620	803.702	24.9016	0	0	0	0	0	0	0
esr1_sg0621	783.809	8.30054	0	0	0	0	0	0	0
esr1_sg0622	2631.53	22.6378	1.95459	0	0	0	0	0	0
esr1_sg0623	737.656	0	0	0	0	0	0	0	0
esr1_sg0624	374.796	0.754595	0	0	0	0	0	0	0
ros1_sg0625	315.115	0	0	0	0	0	0	0	0
ros1_sg0626	558.613	0	0	0	0	0	0	0	0
ros1_sg0627	387.528	4.52757	0	0	0	0	0	0	0
ros1_sg0628	136.072	0	0	0	0	0	0	0	0
ros1_sg0629	1403.69	13.5827	0	0	0	0.754444	0.945475	2475.21	0
ros1_sg0630	975.583	4.52757	0	0	0	0	0	0	0
syne1_sg0631	47.7447	0	0	0	0	0	0	0	0
syne1_sg0632	989.111	16.6011	0	0	0	0	0	0	0
syne1_sg0633	1535.79	24.147	1.95459	0	0	0	0	0	0
syne1_sg0634	573.732	9.80973	0	0	0	0	0	0	0
syne1_sg0635	992.294	0	0	0	0	0	0	0	0
syne1_sg0636	637.392	0	0	0	0	0	0	0	0
ranbp2_sg0643	140.051	0	0	0	0	0	0	0	0
ranbp2_sg0644	8.75319	0	0	0	0	0	0	0	0
ranbp2_sg0645	471.081	0	0	0	0	0	0	0	0
ranbp2_sg0646	578.507	9.80973	0	0	0	0	0	0	0
ranbp2_sg0647	144.826	0	0.977293	0	0	0	0	0	0
ranbp2_sg0648	89.1234	0	0	0	0	0	0	0	0
oit3_sg0649	1227.04	31.693	0	0	0	0	0	0	0
oit3_sg0650	0	0	0	0	0	0	0	0	0
oit3_sg0651	331.03	0	0	0	0	0	0	0	0
oit3_sg0652	46.9489	0	0	0	0	0	0	0	0
oit3_sg0653	568.958	9.80973	0	0	0	0	0	0	0
oit3_sg0654	899.987	1.50919	0	0	0	0	0	0	0
prf1_sg0655	750.387	6.79135	0	0	0	0	0	0	0
prf1_sg0656	941.366	18.1103	0	0	0	0	0	0	0
prf1_sg0657	589.647	7.54595	1.95459	0	0	0	0	0	0
prf1_sg0658	612.724	12.8281	0	0	0	0	0	0	0
prf1_sg0659	70.0256	0	0	0	0	0	0	0	0
prf1_sg0660	512.46	0	0.977293	0	0	0	0	0	0
ctnna3_sg0661	537.128	6.03676	0	0	0	0	0	0	0
ctnna3_sg0662	766.302	1.50919	0	0	0	0	0	0	0
ctnna3_sg0663	354.106	0	0	0	0	0	0	0	0
ctnna3_sg0664	253.047	6.03676	0	0	0	0	0	0	0
ctnna3_sg0665	0	0	0	0	0	0	0	0	0
ctnna3_sg0666	1104.49	9.05514	0	0	0	0	0	0	0
egr2_sg0667	693.89	12.8281	0.977293	0	0	0	0	0	0
egr2_sg0668	982.745	21.1287	0.977293	0	0	0	0	0	0
egr2_sg0669	816.434	10.5643	0	0	0	0	0	0	0
egr2_sg0670	214.851	0	0	0	0	0	0	0	0
egr2_sg0671	448.004	0	0	0	0	0	0	0	0
egr2_sg0672	485.404	0	0	0	0	0	0	0	0
pcdh15_sg0679	333.417	0	0.977293	0	0	0	0	0	0
pcdh15_sg0680	498.932	3.01838	0.977293	0	0	0	0	0	0
pcdh15_sg0681	828.37	0	0	0	0	0	0	0	0
pcdh15_sg0682	1209.53	0	1.95459	0	0	0	0	0	0
pcdh15_sg0683	547.472	0	0	0	0	0	0	0	0
pcdh15_sg0684	274.532	0	0	0	0	0	0	0	0
ftcd_sg0691	549.86	0.754595	0	0	0	0	0	0	0
ftcd_sg0692	2403.15	24.9016	0.977293	0	0	0	0	0	0
ftcd_sg0693	1032.08	0	0	0	0	0	0	0	0
ftcd_sg0694	522.804	15.0919	0	0	0	0	0	0	0
ftcd_sg0695	2552.75	30.1838	0.977293	0	0	0	0	0	0
ftcd_sg0696	853.039	0	0	0	0	0	0	0	0
dnmt3l_sg0697	1768.94	18.8649	0	0	0	0	0	0	0
dnmt3l_sg0698	558.613	6.03676	0	0	0	0	0	0	0
dnmt3l_sg0699	246.681	0	1.95459	0	0	0	0	0	0
dnmt3l_sg0700	242.702	7.54595	0	0	0	0	0	0	0
dnmt3l_sg0701	558.613	0	0	0	0	0	0	0	0
dnmt3l_sg0702	335.804	0	0	0	0	0	0	0	0
smim24_sg0709	985.132	0.754595	0	0	0	0	0	0	0
smim24_sg0710	576.915	8.30054	0	0	0	0	0	0	0
smim24_sg0711	884.073	0	0.977293	0	0	0	0	0	0
smim24_sg0712	150.396	0	0	0	0	0	0	0	0
smim24_sg0713	1538.17	0	1.95459	0	0	0	0	0	0
smim24_sg0714	403.443	0	0	0	0	0	0	0	0
stab2_sg0715	159.945	0	0	0	0	0	0	0	0
stab2_sg0716	1838.17	23.3924	1.95459	0	0	0	0	0	0
stab2_sg0717	1355.15	11.3189	0.977293	0	0	0	0	0	0
stab2_sg0718	419.358	0	0.977293	0	0	0	0	0	0
stab2_sg0719	81.9617	0	0	0	0	0	0	0	0
stab2_sg0720	488.587	0.754595	0	0	0	0	0	0	0
igf1_sg0721	809.273	9.80973	0	0	0	0	0	0	0
igf1_sg0722	715.375	12.8281	0	0	0	0	0	0	0
igf1_sg0723	591.238	4.52757	0	0	0	0	0	0	0
igf1_sg0724	929.43	0	0	0	0	0	0	0	0
igf1_sg0725	829.962	8.30054	0	0	0	0	0	0	0
igf1_sg0726	1246.14	3.01838	0	0	0	0	0	0	0
slc17a8_sg0733	79.5745	0	0	0	0	0	0	0	0
slc17a8_sg0734	704.234	18557	39348.7	4317.88	0	0	0	0	0
slc17a8_sg0735	824.392	6.79135	0	0	0	0	0	0	0
slc17a8_sg0736	1730.75	168.275	1.95459	0	0	0	0	0	0
slc17a8_sg0737	1764.17	27.92	1.95459	0	0	0	0	0	0
slc17a8_sg0738	694.685	9.05514	0	0	0	0	0	0	0
hal_sg0739	1375.84	10.5643	0	0	0	0	0	0	0
hal_sg0740	439.251	5.28216	0	0	0	0	0	0	0
hal_sg0741	1390.17	23.3924	0.977293	16.9412	67.4378	122.974	19.855	0	0
hal_sg0742	163.128	0	0	0	0	0	0	0	0
hal_sg0743	495.749	5.28216	0	0	0	0	0	0	0
hal_sg0744	327.847	0	0	0	0	0	0	0	0
socs2_sg0751	342.17	0.754595	0	0	0	0	0	0	0
socs2_sg0752	810.068	0	0.977293	0	0	0	0	0	0
socs2_sg0753	577.711	0.754595	0.977293	0	0	0	0	0	0
socs2_sg0754	15.9149	0	0	0	0	0	0	0	0
socs2_sg0755	1227.04	0	0	0	0	0	0	0	0
socs2_sg0756	942.958	0	0	0	0	0	0	0	0
samd5_sg0757	1313.77	9.80973	0	0	0	0	0	0	0
samd5_sg0758	68.4341	0	0	0	0	0	0	0	0
samd5_sg0759	1658.33	41.5027	0	0	0	0	0	0	0
samd5_sg0760	416.175	0	0	0	0	0	0	0	0
samd5_sg0761	951.711	0	0	0	0	0	0	0	0
samd5_sg0762	691.502	0	0	0	0	0	0	0	0
dcn_sg0763	517.234	4.52757	0	0	0	0	0	0	0
dcn_sg0764	725.719	4.52757	0.977293	0	0	0	0	0	0
dcn_sg0765	107.426	0	0	0	0	0	0	0	0
dcn_sg0766	430.498	12.0735	0	0	0	0	0	0	0
dcn_sg0767	741.634	8.30054	0	0	0	0	0	0	0
dcn_sg0768	313.523	1.50919	0	0	0	0	0	0	0
krt19_sg0769	682.749	0	0.977293	0	0	0	0	0	0
krt19_sg0770	627.047	0	0	0	0	0	0	0	0
krt19_sg0771	501.319	8.30054	0	0	0	0	0	0	0
krt19_sg0772	1124.39	30.9384	0	0	0	0	0	0	0
krt19_sg0773	652.511	10.5643	0	0	0	0	0	0	0
krt19_sg0774	533.945	1.50919	0	0	0	0	0	0	0
nags_sg0805	1289.9	5.28216	0.977293	0	0	0	0	0	0
nags_sg0806	783.013	3.01838	0	0	0	0	0	0	0
nags_sg0807	1367.89	0	0	0	0	0	0	0	0
nags_sg0808	920.677	9.05514	0	0	0	0	0	0	0
nags_sg0809	522.804	0	0	0	0	0	0	0	0
nags_sg0810	100.264	0	0	0	0	0	0	0	0
axin2_sg0823	136.868	8.30054	0	0	0	0	0	0	0
axin2_sg0824	1134.73	9.05514	0	0	0	0	0	0	0
axin2_sg0825	1164.97	1.50919	0	0	0	0	0	0	0
axin2_sg0826	331.03	0.754595	0	0	0	0	0	0	0
axin2_sg0827	693.89	0	1.95459	0	0	0	0	0	0
axin2_sg0828	1014.57	0.754595	0	0	0	0	0	0	0
abca8b_sg0829	117.77	0	0	0	0	0	0	0	0
abca8b_sg0830	389.915	0	0	0	0	0	0	0	0
abca8b_sg0831	661.264	0	0.977293	0	0	0	0	0	0
abca8b_sg0832	301.587	4.52757	0	0	0	0	0	0	0
abca8b_sg0833	603.175	0	0	0	0	0	0	0	0
abca8b_sg0834	315.911	0	0	0	0	0	0	0	0
kcnj16_sg0847	411.4	0	0	0	0	0	0	0	0
kcnj16_sg0848	87.5319	0	0	1.05882	0	0	0	0	0
kcnj16_sg0849	860.996	1.50919	0	0	0	0	0	0	0
kcnj16_sg0850	599.196	0	0	0	0	0	0	0	0
kcnj16_sg0851	977.97	0.754595	0	0	0	0	0	0	0
kcnj16_sg0852	21.4851	0	0	0	0	0	0	0	0
kif19a_sg0853	669.221	0.754595	0	0	0	0	0	0	0
kif19a_sg0854	328.643	0	0	0	0	0	0	0	0
kif19a_sg0855	199.732	0	0	0	0	0	0	0	0
kif19a_sg0856	753.57	0	0	0	0	0	0	0	0
kif19a_sg0857	387.528	0	0	0	0	0	0	0	0
kif19a_sg0858	495.749	0	0.977293	0	0	0	0	0	0
gcgr_sg0859	737.656	0	0.977293	0	0	0	0	0	0
gcgr_sg0860	992.294	4.52757	0	0	0	0	0	0	0
gcgr_sg0861	1083.01	8.30054	0	0	0	0	0	0	0
gcgr_sg0862	246.681	0	0	0	0	0	0	0	0
gcgr_sg0863	972.4	2.26378	0	0	0	0	0	0	0
gcgr_sg0864	954.894	7.54595	0	0	0	0	0	0	0
egfr_sg0871	1198.39	27.1654	0.977293	0	0	0	0	1127.6	0
egfr_sg0872	328.643	0	0	0	0	0	0	0	0
egfr_sg0873	141.643	0.754595	0	0	0	0	0	0	0
egfr_sg0874	1094.94	0.754595	0	0	0	0	0	0	0
egfr_sg0875	382.753	0	0	0	0	0	0	0	0
egfr_sg0876	878.502	0.754595	0	0	0	0	0	0	0
pnpt1_sg0877	720.149	0.754595	0	0	0	0	0	0	0
pnpt1_sg0878	302.383	8.30054	0	0	0	0	0	0	0
pnpt1_sg0879	754.366	0	0.977293	0	0	0	0	0	0
pnpt1_sg0880	14.3234	0	0	0	0	0	0	0	0
pnpt1_sg0881	128.115	0	0	0	0	0	0	0	0
pnpt1_sg0882	0	0	0	0	0	0	0	0	0
hba-a1_sg0883	1136.32	6.03676	0	1.05882	0	0	0	0	0
hba-a1_sg0884	267.37	8.30054	0	0	0	0	0	0	0
hba-a1_sg0885	515.643	0	0	0	0	0	0	1897.66	0
hba-a2_sg0886	483.017	15.8465	0.977293	0	0	0	0	0	0
hba-a1_sg0887	867.362	0	0	0	0	0	0	0	0
hba-a2_sg0888	1047.2	0	0.977293	0	0	0	0	0	0
hba-a1_sg0889	568.162	0	0	0	0	0	0	0	0
hba-a1_sg0890	1503.96	8.30054	0	0	0	0	0	0	0
hba-a2_sg0891	190.979	0	0	0	0	0	0	0	0
hba-a2_sg0892	806.885	0.754595	0	0	0	0	0	0	0
hba-a2_sg0893	1084.6	14.3373	0.977293	0	0	0	0	0	0
hba-a2_sg0894	1725.17	11.3189	0.977293	0	0	0	0	0	0
gabrp_sg0895	989.907	14.3373	0	0	0	0	0	0	0
gabrp_sg0896	384.345	0	0	0	0	0	0	0	0
gabrp_sg0897	1035.26	23.3924	0	0	0	0	0	0	0
gabrp_sg0898	1217.49	0	0	0	0	0	0	0	5.67194
gabrp_sg0899	886.46	9.05514	0	0	0	0	0	0	0
gabrp_sg0900	70.8213	5.28216	0	0	0	0	0	0	0
timd4_sg0907	758.345	0	0	0	0	0	0	0	0
timd4_sg0908	751.183	0	0	0	0	0	0	0	0
timd4_sg0909	467.102	0	0	0	0	0	0	0	0
timd4_sg0910	841.898	0.754595	0	0	0	0	0	0	0
timd4_sg0911	1510.32	15.0919	1.95459	0	0	0	0	0	0
timd4_sg0912	1205.55	15.8465	0	0	0	0	0	0	0
flt4_sg0919	1254.09	10.5643	0	0	0	0	0	0	0
flt4_sg0920	962.056	11.3189	0	0	0	0	0	0	0
flt4_sg0921	1169.75	0.754595	0	0	0	0	0	0	0
flt4_sg0922	517.234	15.8465	0.977293	0	0	0	0	0	0
flt4_sg0923	566.57	15.8465	0	0	0	0	0	0	0
flt4_sg0924	374	0	0	0	0	0	0	0	0
znrf3_sg0937	892.03	12.0735	0	0	0	0	0	0	0
znrf3_sg0938	1405.29	0.754595	0.977293	0	0	0	0	0	0
znrf3_sg0939	646.145	0	0	0	0	0	0	0	0
znrf3_sg0940	715.375	0.754595	0.977293	0	0	0	0	0	0
znrf3_sg0941	1227.04	12.8281	0	0	0	0	0	0	0
znrf3_sg0942	963.647	5.28216	0	0	0	0	0	0	0
mrps24_sg0956	254.638	0	0	0	0	0	0	0	0
mrps24_sg0957	1126.77	0	0	0	0	0	0	0	0
mrps24_sg0958	1148.26	0	0.977293	0	0	0	0	0	0
mrps24_sg0959	332.621	0	0.977293	0	0	0	0	0	0
mrps24_sg0960	974.788	0.754595	0	0	0	0	0	0	0
mrps24_sg0961	224.4	18.1103	0	0	0	0	0	0	0
gck_sg0967	1846.13	4.52757	1.95459	0	0	0	0	0	0
obscn_sg0968	1669.47	32.4476	0.977293	0	0	0	0	0	0
obscn_sg0969	707.417	8.30054	0	0	0	0	0	0	0
obscn_sg0970	68.4341	0	0	0	0	0	0	0	0
obscn_sg0971	499.728	0	0	0	0	0	0	0	0
gck_sg0972	461.532	0	0.977293	0	0	0	0	0	0
gck_sg0973	1110.86	0.754595	0	0	0	0	0	0	0
obscn_sg0974	1068.69	0	0.977293	0	0	0	0	0	0
gck_sg0975	1602.63	18.1103	0	0	0	0	0	0	0
gck_sg0976	23.0766	0	0	0	0	0	0	0	0
obscn_sg0977	1501.57	24.9016	0	0	0	0	0	0	0
gck_sg0978	148.804	0	0	0	0	0	0	0	0
camk2b_sg0979	885.664	7.54595	0	0	0	0	0	0	0
camk2b_sg0980	451.983	0	0	0	0	0	0	0	0
camk2b_sg0981	1497.59	26.4108	0.977293	0	0	0	0	0	0
camk2b_sg0982	877.707	0.754595	0	0	0	0	0	0	4.72662
pemt_sg0983	860.2	0	0.977293	0	0	0	0	0	0
pemt_sg0984	620.681	0	0	0	0	0	0	0	0
pemt_sg0985	502.115	0	0	0	0	0	0	0	0
pemt_sg0986	33.4213	0	0	0	0	0	0	0	0
pemt_sg0987	1145.08	25.6562	0	0	0	0	0	0	0
pemt_sg0988	412.992	8.30054	0	0	0	0	0	0	0
camk2b_sg0989	480.63	6.03676	0	0	0	0	0	0	0
camk2b_sg0990	922.268	0	0	0	0	0	0	0	0
mfap4_sg0997	570.549	1.50919	0	0	0	0	0	0	0
mfap4_sg0998	1697.32	6.79135	0	0	0	0	0	0	0
mfap4_sg0999	525.987	3.01838	1.95459	0	0	0	0	0	0
mfap4_sg1000	1059.93	0	0	0	0	0	0	0	0
mfap4_sg1001	385.141	6.03676	0	0	0	0	0	0	0
mfap4_sg1002	741.634	0	0	0	0	0	0	0	0
npc1l1_sg1003	506.89	6.79135	0	0	0	0	0	0	0
npc1l1_sg1004	1721.2	83.0054	0	0	0	0	0	0	0
npc1l1_sg1005	480.63	0	0	0	0	0	0	0	0
npc1l1_sg1006	619.885	12.0735	0	0	0	0	0	0	0
npc1l1_sg1007	116.179	0	0	0	0	0	0	0	0
npc1l1_sg1008	758.345	0	0	0	0	0	0	0	0
ncor1_sg1009	1370.27	0.754595	0	0	0	0	0	0	0
ncor1_sg1010	214.851	0	0	0	0	0	0	0	0
ncor1_sg1011	750.387	0	0	0	0	0	0	0	0
ncor1_sg1012	953.302	5.28216	0	0	0	0	0	0	0
ncor1_sg1013	1288.31	9.80973	0	0	0	0	0	0	0
ncor1_sg1014	926.247	39.2389	0.977293	0	0	0	0	0	0
dnah9_sg1021	509.277	0	0.977293	0	0	0	0	0	0
dnah9_sg1022	694.685	0	0	0	0	0	0	0	0
dnah9_sg1023	1864.43	39.2389	0.977293	0	0	0	0	0	0
dnah9_sg1024	670.813	0.754595	0.977293	0	0	0	0	0	0
dnah9_sg1025	314.319	6.03676	0	0	0	0	0	0	0
dnah9_sg1026	1541.36	29.4292	0.977293	0	0	0	0	0	0
efnb3_sg1033	526.783	6.03676	0	0	0	0	0	0	0
efnb3_sg1034	771.873	46.0303	15.6367	0	0	0	0	0	0
efnb3_sg1035	1423.59	0	0	0	0	0	0	0	0
efnb3_sg1036	947.732	0.754595	0	0	0	0	0	0	0
efnb3_sg1037	1014.57	20.3741	0	0	0	0	0	0	0
efnb3_sg1038	817.23	0	1.95459	0	0	0	0	0	0
trp53_sg1039	2426.23	412519	1.24688e+06	2.15961e+06	174.334	168.241	15759.2	7764.84	8589.21
trp53_sg1040	525.987	95540	23267.4	14679.5	171.464	201.436	176.804	1123.01	443293
trp53_sg1041	681.158	73496.8	74161.9	36199.1	797.775	2242.96	218.405	22.9187	122.892
trp53_sg1042	2953.01	1.63698e+06	1.15395e+06	49185.5	22.2401	0	0	0	936.815
trp53_sg1043	1191.23	116045	14642.8	4017.18	35.8712	170.504	62.4013	4.58373	69.0086
trp53_sg1044	542.698	53320.4	38910.9	2607.88	281.947	1504.36	271.351	0	0.945323
shbg_sg1045	1636.05	1.50919	0	0	0	0	0	0	0
shbg_sg1046	1036.86	124.508	0	0	0	0	0	0	0
shbg_sg1047	878.502	17.3557	0.977293	0	0	0	0	0	0
shbg_sg1048	593.626	15.0919	0	0	0	0	0	0	0
shbg_sg1049	262.596	0	0	0	0	0	0	0	0
shbg_sg1050	806.09	9.05514	0	0	0	0	0	0	0
adcy1_sg1057	1086.19	0	0	0	0	0	0	0	0
adcy1_sg1058	1347.2	21.1287	2.93188	0	0	0	0	0	0
eno3_sg1059	514.847	0.754595	0.977293	0	0	0	0	0	0
eno3_sg1060	436.068	0	0	0	0	0	0	0	0
eno3_sg1061	253.047	0	0	0	0	0	0	0	0
eno3_sg1062	482.221	15.8465	0.977293	0	0	0	0	0	0
eno3_sg1063	1137.92	332.022	62.5467	8.47059	0	0	0	0	0
eno3_sg1064	1460.99	30.9384	0.977293	0	0	0	0	0	0
adcy1_sg1065	315.911	3.01838	0.977293	0	0	0	0	0	0
adcy1_sg1066	0	0	0	0	0	0	0	0	0
adcy1_sg1067	0	0	0	0	0	0	0	0	0
adcy1_sg1068	242.702	0	0	0	0	0	0	0	0
igfbp1_sg1069	45.3575	0	0	0	0	0	0	0	0
igfbp1_sg1070	1079.03	15.0919	0	0	0	0	0	0	0
igfbp1_sg1071	1269.21	0	0.977293	0	0	0	0	0	0
igfbp1_sg1072	598.4	0	0.977293	0	41.6105	39.2311	13.2366	0	0
igfbp1_sg1073	0	0	0	0	0	0	0	0	0
igfbp1_sg1074	1441.89	9.80973	0	0	0	0	0	0	0
pitpnm3_sg1075	827.575	5.28216	0	0	0	0	0	0	0
pitpnm3_sg1076	1196.8	8.30054	0	0	0	0	0	0	0
pitpnm3_sg1077	945.345	6.03676	0	0	0	0	0	0	0
pitpnm3_sg1078	569.753	0	0	0	0	0	0	0	0
pitpnm3_sg1079	1090.97	0.754595	0	0	0	0	0	0	0
pitpnm3_sg1080	412.196	0	0.977293	0	0	0	0	0	0
ggt6_sg1081	589.647	9.80973	0	0	0	0	0	0	0
ggt6_sg1082	354.106	0	0	0	0	0	0	0	0
ggt6_sg1083	1043.22	14.3373	0.977293	0	0	0	0	0	0
ggt6_sg1084	913.515	6.03676	0	0	0	0	0	0	0
ggt6_sg1085	353.311	0	0	0	0	0	0	0	0
ggt6_sg1086	1017.76	13.5827	0	0	0	0	0	0	0
aspa_sg1087	676.383	0	0	0	0	0	0	0	0
aspa_sg1088	155.17	0	0	0	0	0	0	0	0
aspa_sg1089	27.8511	0	0	0	0	0	0	0	0
aspa_sg1090	780.626	0.754595	0	0	0	0	0	0	0
aspa_sg1091	218.83	0	0	0	0	0	0	0	0
aspa_sg1092	124.136	0	0	0	0	0	0	0	0
serpinf2_sg1093	280.102	0	0	0	0	0	0	0	0
serpinf2_sg1094	654.898	0	0	0	0	0	0	0	0
serpinf2_sg1095	533.945	0.754595	0	0	0	0	0	0	0
serpinf2_sg1096	444.821	15.0919	0	0	0	0	0	0	0
serpinf2_sg1097	1001.84	1.50919	0.977293	0	0	0	0	0	0
serpinf2_sg1098	490.975	52.8216	0	0	0	0	0	0	0
1700016k19rik_sg1099	1799.97	16.6011	0.977293	8.47059	0	0	0	0	0
1700016k19rik_sg1100	613.519	3.77297	0	0	0	0	0	0	0
1700016k19rik_sg1101	268.962	0	0	0	0	0	0	0	0
1700016k19rik_sg1102	550.655	0	0	0	0	0	0	0	0
1700016k19rik_sg1103	1519.08	0.754595	0.977293	0	0	0	0	0	0
1700016k19rik_sg1104	498.932	0	0	0	0	0	0	0	0
slc13a2_sg1105	1172.13	1.50919	0.977293	0	0	0	0	0	0
slc13a2_sg1106	294.426	9.05514	0.977293	0	0	0	0	0	0
slc13a2_sg1107	1484.86	10.5643	0	0	0	0	0	0	0
slc13a2_sg1108	1051.18	8.30054	0	0	14.3485	18.8611	0	0	0
slc13a2_sg1109	666.038	0	0	0	0	0	0	0	0
slc13a2_sg1110	1160.99	0.754595	0.977293	0	0	0	0	0	0
nf1_sg1111	2141.35	29.4292	5.86376	0	68.8726	147.871	11173.6	22900.3	10.3986
nf1_sg1112	160.74	0	0	0	0	0	0	0	0
nf1_sg1113	471.081	0.754595	0	56.1176	0	0	0	0	0
nf1_sg1114	657.285	0.754595	0	0	298.448	324.411	326.189	2438.55	895576
nf1_sg1115	1336.06	19.6195	0	0	0	0	0	0	0
nf1_sg1116	511.664	8.30054	0	0	0	0	0	0	0
ccl9_sg1117	406.626	18.1103	0	0	0	0	0	0	0
ccl9_sg1118	124.136	0	0	0	0	0	0	0	0
ccl9_sg1119	272.941	0	0	0	0	0	0	0	0
ccl9_sg1120	83.5532	0	1.95459	0	0	0	0	0	0
ccl9_sg1121	554.634	0.754595	0	0	0	0	0	0	0
ccl9_sg1122	432.089	0	0	0	0	0	0	0	0
ccl6_sg1123	801.315	9.05514	0.977293	0	50.937	179.558	2.83642	0	0
ccl6_sg1124	1048.79	9.05514	0	0	0	0	0	0	0
ccl6_sg1125	150.396	8.30054	0	0	0	0	0	0	0
ccl6_sg1126	753.57	0	0	0	0	0	0	0	1.89065
ccl6_sg1127	833.941	7.54595	0.977293	0	0	0	0	0	0
ccl6_sg1128	21.4851	0	0	0	0	0	0	0	0
abca13_sg1147	532.353	6.03676	0	0	0	0	0	0	0
abca13_sg1148	50.9277	0	0	0	0	0	0	0	0
abca13_sg1149	39.7872	0	0	0	0	0	0	0	0
abca13_sg1150	150.396	0	0	0	0	0	0	0	0
abca13_sg1151	954.894	9276.99	12909.1	1028.12	0	0	0	0	0
abca13_sg1152	707.417	0	0.977293	0	0	0	0	0	0
col1a1_sg1153	748	5.28216	0	0	0	0	0	0	0
col1a1_sg1154	515.643	0	0	0	0	0	0	0	0
col1a1_sg1155	1105.29	9.80973	0	0	0	0	0	0	0
col1a1_sg1156	970.809	14.3373	0	0	0	0	0	0	0
col1a1_sg1157	1450.64	0	0.977293	0	0	0	0	0	0
col1a1_sg1158	689.115	0	0	0	0	0	0	0	0
sgca_sg1159	332.621	3.01838	0	0	0	0	0	0	0
sgca_sg1160	626.251	32.4476	0	0	0	0	0	0	0
sgca_sg1161	0	0	0	0	0	0	0	0	0
sgca_sg1162	420.153	0	0	2.11765	0	0	0	0	0
sgca_sg1163	673.996	6.03676	0	0	0	0	0	0	0
sgca_sg1164	491.77	8.30054	0.977293	0	0	0	0	0	0
ngfr_sg1165	120.953	2.26378	0	0	0	0	0	0	0
ngfr_sg1166	993.09	11.3189	0	0	0	0	0	0	0
ngfr_sg1167	1889.89	31.693	7.81834	0	0	0	0	0	0
ngfr_sg1168	1970.26	15.8465	0	0	0	0	0	0	0
ngfr_sg1169	1308.2	6.79135	0	0	0	0	0	0	0
ngfr_sg1170	1090.17	21.1287	0	5.29412	0	0	0	0	0
cdk12_sg1177	1126.77	0	0	0	0	0	0	0	0
cdk12_sg1178	375.592	21.1287	0	0	0	0	0	0	0
cdk12_sg1179	915.107	15.0919	0	0	0	0	0	0	0
cdk12_sg1180	607.949	0	0	0	0	0	0	0	0
cdk12_sg1181	373.204	4.52757	0	0	0	0	0	0	0
cdk12_sg1182	289.651	0	0	0	0	0	0	0	0
prima1_sg1201	245.885	0	0	0	0	0	0	0	0
prima1_sg1202	846.673	0	0	0	0	0	0	0	0
prima1_sg1203	896.805	143.373	0.977293	0	0	0	0	0	0
prima1_sg1204	1215.1	0	0.977293	0	0	0	0	0	0
prima1_sg1205	646.145	0	0	0	0	0	0	0	0
prima1_sg1206	1022.53	10.5643	0	0	0	0	0	0	0
serpina11_sg1207	892.03	12.0735	0	0	0	0	0	0	0
serpina11_sg1208	491.77	4.52757	0	0	0	0	0	0	0
serpina11_sg1209	24.6681	0	0	0	0	0	0	0	0
serpina11_sg1210	1434.73	0	0	0	0	0	0	0	0
serpina11_sg1211	241.111	3.77297	0	0	0	0	0	0	0
serpina11_sg1212	545.085	0	0	0	0	0	0	0	0
serpina5_sg1213	1013.78	0	0	0	0	0	0	0	0
serpina5_sg1214	51.7234	0	0	0	0	0	0	0	0
serpina5_sg1215	626.251	5.28216	0	0	0	0	0	0	0
serpina5_sg1216	215.647	0	0	0	0	0	0	0	0
serpina5_sg1217	127.319	0	0	0	0	0	0	0	0
serpina5_sg1218	771.077	11.3189	0.977293	0	0	0	0	0	0
dicer1_sg1219	358.085	7.54595	0	0	0	0	0	0	0
dicer1_sg1220	864.975	0	0.977293	0	0	0	0	0	0
dicer1_sg1221	148.804	0	0	0	0	0	0	0	0
dicer1_sg1222	1124.39	6.79135	0.977293	0	0	0	0	0	0
dicer1_sg1223	598.4	0	0	0	0	0	0	0	0
dicer1_sg1224	912.719	10.5643	0	0	0	0	0	0	125.728
slc25a47_sg1231	757.549	0	0.977293	0	0	0	0	0	0
slc25a47_sg1232	996.273	0	0.977293	0	0	0	0	0	0
slc25a47_sg1233	1134.73	9.80973	0	0	0	0	0	0	0
slc25a47_sg1234	100.264	0	0	0	0	0	0	0	0
slc25a47_sg1235	1355.15	30.9384	0	0	0	0	0	0	0
slc25a47_sg1236	692.298	6.79135	1.95459	0	0	0	0	0	0
aspg_sg1243	412.992	2.26378	0	0	0	0	0	0	0
aspg_sg1244	701.051	0	0	0	0	0	0	0	0
aspg_sg1245	862.587	22.6378	0	0	0	0	0	0	0
aspg_sg1246	618.294	0	0	0	0	0	0	0	0
aspg_sg1247	1556.48	21.1287	1.95459	0	0	0	0	0	0
aspg_sg1248	385.141	0	0	0	0	0	0	0	0
a530016l24rik_sg1249	370.817	0	0	0	0	0	0	0	0
a530016l24rik_sg1250	837.919	6.79135	0	0	0	0	0	0	0
a530016l24rik_sg1251	999.456	4.52757	0	0	0	0	0	0	0
a530016l24rik_sg1252	588.055	0	0	0	0	0	0	0	0
a530016l24rik_sg1253	905.558	0	0	0	0	0	0	0	0
a530016l24rik_sg1254	1178.5	5.28216	0	0	0	0	0	0	0
itgb8_sg1267	1369.48	21.8833	0	0	0	0	0	0	0
itgb8_sg1268	934.205	0	0	0	0	0	0	0	0
itgb8_sg1269	712.987	0	0	0	0	0	0	0	0
itgb8_sg1270	718.558	5.28216	0	0	0	0	0	0	0
itgb8_sg1271	238.723	11.3189	0	0	0	0	0	0	0
itgb8_sg1272	130.502	0	0	0	0	0	0	0	0
cys1_sg1279	781.422	0	0	0	0	0	0	0	0
cys1_sg1280	1143.49	3.77297	0	0	0	0	0	0	0
cys1_sg1281	1460.19	10.5643	0.977293	0	0	0	0	0	0
cys1_sg1282	1316.16	0	0.977293	0	0	0	0	0	0
cys1_sg1283	557.021	21.1287	0.977293	0	0	0	0	0	0
cys1_sg1284	464.715	0	0	0	0	0	0	0	0
pxdn_sg1285	477.447	0	0.977293	0	0	0	0	0	0
pxdn_sg1286	582.485	0	0	0	0	0	0	0	0
pxdn_sg1287	860.2	3.77297	0	0	0	0	0	0	0
pxdn_sg1288	1025.72	0.754595	0.977293	0	0	0	0	0	0
pxdn_sg1289	94.6936	0	0	0	0	0	0	0	0
pxdn_sg1290	412.992	12.8281	0.977293	0	0	0	0	0	0
prkar2b_sg1303	101.855	0	0	0	0	0	0	0	0
prkar2b_sg1304	399.464	0	0	0	0	0	0	0	0
prkar2b_sg1305	670.017	0	0.977293	0	0	0	0	0	0
prkar2b_sg1306	1059.93	0.754595	0	0	0	0	0	0	0
prkar2b_sg1307	0	0	0	0	0	0	0	0	0
prkar2b_sg1308	58.0894	0	0	0	0	0	0	0	0
lrrn3_sg1333	387.528	0	0	0	0	0	0	0	0
lrrn3_sg1334	758.345	14.3373	0.977293	0	0	0	0	0	0
lrrn3_sg1335	288.855	1.50919	0.977293	0	0	0	0	0	0
lrrn3_sg1336	194.162	0	0	0	0	0	0	0	0
lrrn3_sg1337	754.366	4.52757	0	0	0	0	0	0	0
lrrn3_sg1338	720.945	0	0.977293	0	0	0	0	0	0
arhgap5_sg1345	511.664	8.30054	0	0	0	0	0	0	0
arhgap5_sg1346	307.158	0	0	0	0	0	0	0	0
arhgap5_sg1347	973.992	6.79135	0.977293	0	0	0	0	0	0
arhgap5_sg1348	9.54894	0	0	0	0	0	0	0	0
arhgap5_sg1349	197.345	0	0	0	0	0	0	0	0
arhgap5_sg1350	1009.8	0.754595	0	0	0	0	0	0	0
baz1a_sg1351	945.345	0	2.93188	0	0	0	0	0	0
baz1a_sg1352	171.085	0	0	0	0	0	0	0	0
baz1a_sg1353	490.179	0	0	0	0	0	0	0	0
baz1a_sg1354	58.0894	0	0	0	0	0	0	0	0
baz1a_sg1355	872.932	25.6562	0	0	0	0	0	0	0
baz1a_sg1356	1718.01	8.30054	0	0	0	0	0	0	0
foxa1_sg1357	1398.92	6.79135	0.977293	0	0	0	0	0	0
foxa1_sg1358	816.434	20.3741	0	0	0	0	0	0	0
foxa1_sg1359	455.166	0	0	0	0	0	0	0	0
foxa1_sg1360	1572.39	27.1654	0.977293	0	0	0	0	0	0
foxa1_sg1361	1140.3	0.754595	0	0	0	0	0	0	0
foxa1_sg1362	1125.18	6.03676	0	0	0	0	0	0	0
apob_sg1369	501.319	0	0	0	0	0	0	0	0
apob_sg1370	486.996	2.26378	0	0	0	0	0	0	0
apob_sg1371	514.847	0	0	0	0	0	0	0	0
apob_sg1372	307.158	2.26378	0	0	0	0	0	0	0
apob_sg1373	1052.77	7.54595	0	0	0	0	0	0	0
apob_sg1374	126.523	0	0	0	0	0	0	0	0
slc10a1_sg1375	988.315	33.9568	0	0	0	0	0	0	0
slc10a1_sg1376	912.719	7.54595	0	0	0	0	0	0	0
slc10a1_sg1377	563.387	12.0735	0.977293	0	0	0	0	0	0
slc10a1_sg1378	338.192	0	0.977293	0	0	0	0	0	0
slc10a1_sg1379	584.077	0.754595	0	0	0	0	0	0	0
slc10a1_sg1380	1211.12	3.01838	0.977293	0	0	0	0	0	0
fos_sg1387	162.332	0	0	0	0	0	0	0	0
fos_sg1388	385.141	0.754595	0	0	0	0	0	0	0
fos_sg1389	1365.5	15.0919	2.93188	0	0	0	0	0	0
fos_sg1390	312.728	0	0	0	0	0	0	0	0
fos_sg1391	910.332	0	0	0	0	0	0	0	0
fos_sg1392	579.302	6.03676	0	0	0	0	0	0	0
ankrd55_sg1411	701.051	7.54595	0.977293	0	0	0	0	0	0
ankrd55_sg1412	825.187	8.30054	0.977293	0	0	0	0	0	0
ankrd55_sg1413	476.651	10.5643	0.977293	0	0	0	0	0	0
ankrd55_sg1414	2047.45	7.54595	0.977293	0	0	0	0	0	0
ankrd55_sg1415	0	0	0	0	0	0	0	0	0
ankrd55_sg1416	420.949	0	0	0	0	0	0	0	0
il6st_sg1417	490.179	0.754595	0	0	0	0	0	0	0
il6st_sg1418	709.009	12.0735	0	0	0	0	0	0	0
il6st_sg1419	884.073	24.147	0	0	0	0	0	0	0
il6st_sg1420	1118.82	12.0735	0	0	0	0	0	0	0
il6st_sg1421	749.592	8.30054	0	0	0	0	0	0	0
il6st_sg1422	688.319	24.147	0	0	0	0	0	0	0
ryr2_sg1423	1498.39	18.1103	0.977293	0	0	0	0	0	0
ryr2_sg1424	670.017	30.1838	0	0	0	0	0	0	0
ryr2_sg1425	936.592	5.28216	0.977293	0	0	0	0	0	0
ryr2_sg1426	1230.22	7.54595	0	0	0	0	0	0	0
ryr2_sg1427	27.0553	0	0	0	0	0	0	0	0
ryr2_sg1428	1383.8	4.52757	0	0	0	0	0	0	0
wnk2_sg1459	1853.29	9.80973	0	0	0	0	0	0	0
wnk2_sg1460	415.379	0	0	0	0	0	0	0	0
wnk2_sg1461	763.915	24.147	0	0	0	0	0	0	0
wnk2_sg1462	636.596	7.54595	0	0	0	0	0	0	0
wnk2_sg1463	638.187	0	0	0	0	0	0	0	0
wnk2_sg1464	931.022	0	0.977293	0	0	0	0	0	0
cdhr2_sg1471	736.064	3.01838	0	0	0	0	0	0	0
cdhr2_sg1472	576.119	0	0	0	0	0	0	0	0
cdhr2_sg1473	0	0	0	0	0	0	0	0	0
cdhr2_sg1474	618.294	0	1.95459	0	0	0	0	0	0
cdhr2_sg1475	404.238	0.754595	0	0	0	0	0	0	0
cdhr2_sg1476	694.685	1.50919	0	0	0	0	0	0	0
nsd1_sg1477	311.932	0	0.977293	0	0	0	0	0	0
nsd1_sg1478	309.545	0	0	0	0	0	0	0	0
nsd1_sg1479	1578.76	21.1287	0	0	0	0	0	0	0
nsd1_sg1480	806.885	22.6378	0	0	0	0	0	0	0
nsd1_sg1481	2185.12	55.84	0.977293	0	0.717423	0.754444	0	5541.73	0
nsd1_sg1482	975.583	41.5027	0	0	0	0	0	0	0
cxcl14_sg1483	846.673	18.8649	0	0	0	0	0	0	0
cxcl14_sg1484	1250.12	112.435	0	0	0	0	0	0	0
cxcl14_sg1485	606.358	0.754595	0	0	0	0	0	0	0
cxcl14_sg1486	502.911	0	0	0	0	0	0	0	0
cxcl14_sg1487	1626.5	9.80973	0.977293	0	0	0	0	0	0
cxcl14_sg1488	1451.44	36.9751	0	0	0	0	0	0	0
lect2_sg1489	741.634	1.50919	0	0	0	0	0	0	0
lect2_sg1490	23.0766	0	0	0	0	0	0	0	0
lect2_sg1491	21.4851	0	0	0	0	0	0	0	0
lect2_sg1492	1063.12	0	0	0	0	0	0	0	0
lect2_sg1493	374.796	0.754595	0.977293	25.4118	0	0	0	0	0
lect2_sg1494	677.975	6.03676	0.977293	0	0	0	0	0	0
idnk_sg1495	533.945	0	0	0	0	0	0	0	0
idnk_sg1496	914.311	0	0	0	0	0	0	0	0
idnk_sg1497	620.681	6.03676	0	0	0	0	0	0	0
idnk_sg1498	888.847	0	0	0	0	0	0	0	0
idnk_sg1499	0	0	0	0	0	0	0	0	0
idnk_sg1500	912.719	12.0735	0	0	0	0	0	0	0
hnrnpk_sg1501	203.711	0	0	0	0	0	0	0	0
hnrnpk_sg1502	810.068	0	0	0	0	0	0	0	0
hnrnpk_sg1503	1551.7	21.8833	2.93188	8.47059	0	0	0	0	0
hnrnpk_sg1504	45.3575	0	0	0	0	0	0	0	0
hnrnpk_sg1505	123.34	0	0	0	0	0	0	0	0
hnrnpk_sg1506	724.128	0	0	0	0	0	0	0	0
fbp1_sg1513	450.392	0	0	0	0	0	0	0	0
fbp1_sg1514	615.907	1.50919	0	0	0	0	0	0	0
fbp1_sg1515	220.421	0	0	0	0	0	0	0	0
fbp1_sg1516	1057.54	0	0	0	0	0	0	0	0
fbp1_sg1517	919.881	8.30054	0	0	0	0	0	0	0
fbp1_sg1518	579.302	0	0	0	0	0	0	0	0
tert_sg1537	681.158	13.5827	0.977293	0	0	0	0	0	0
tert_sg1538	584.873	0.754595	0	0	0	0	0	0	0
tert_sg1539	1320.14	1.50919	0	0	0	0	0	0	0
tert_sg1540	1608.2	6.03676	0	0	0	0	0	0	0
tert_sg1541	694.685	9.80973	0	0	0	0	0	0	0
tert_sg1542	639.779	8.30054	0	0	0	0	0	0	0
slc6a19_sg1543	372.409	0	0	0	0	0	0	0	0
slc6a19_sg1544	657.285	0	0	0	0	0	0	0	0
slc6a19_sg1545	1328.1	18.8649	0.977293	0	0	0	0	0	0
slc6a19_sg1546	1489.63	9.80973	0	5.29412	0	0	0	0	0
slc6a19_sg1547	0	0	0	0	0	0	0	0	0
slc6a19_sg1548	161.536	0	0	0	0	0	0	0	0
adgrv1_sg1549	854.63	10.5643	0	0	0	0	0	0	0
adgrv1_sg1550	177.451	0	0	0	0	0	0	0	0
adgrv1_sg1551	391.506	0	0	0	0	0	0	0	0
adgrv1_sg1552	992.294	0.754595	0	0	0	0	0	0	0
adgrv1_sg1553	787.787	3.77297	1.95459	0	0	0	0	0	0
adgrv1_sg1554	488.587	0	0	0	0	0	0	0	0
vcan_sg1555	1329.69	0	0	0	0	0	0	0	0
vcan_sg1556	677.975	188.649	0.977293	0	0	0	0	0	0
vcan_sg1557	246.681	0	0	0	0	0	0	0	0
vcan_sg1558	235.54	0	0	0	0	0	0	0	0
vcan_sg1559	198.936	0	0	0	0	0	0	0	0
vcan_sg1560	693.89	0.754595	0	27.5294	0	0	0	0	0
acot12_sg1561	1488.04	2.26378	0	0	0	0	0	0	0
acot12_sg1562	705.03	5.28216	0	0	0	0	0	0	0
acot12_sg1563	350.924	10.5643	0	0	0	0	0	0	0
acot12_sg1564	0	0	0	0	0	0	0	0	0
acot12_sg1565	385.936	6.79135	0	0	0	0	0	0	0
acot12_sg1566	705.03	0	1.95459	0	0	0	0	0	0
bhmt_sg1573	671.609	0	0	0	0	0	0	0	0
bhmt_sg1574	911.924	21.8833	1.95459	0	0	0	0	0	0
bhmt_sg1575	457.553	0	0.977293	0	0	0	0	0	0
bhmt_sg1576	1075.05	9.05514	0.977293	0	0	0	0	0	0
bhmt_sg1577	1016.17	110.925	0.977293	0	0	0	0	0	0
bhmt_sg1578	1141.89	7.54595	0.977293	0	0	0	0	0	0
crhbp_sg1585	841.898	9.05514	0.977293	0	0	0	0	0	0
crhbp_sg1586	432.885	0	0	0	0	0	0	0	0
crhbp_sg1587	615.111	0	0	0	0	0	0	0	0
crhbp_sg1588	544.29	18.1103	0	0	0	0	0	0	0
crhbp_sg1589	1185.66	8.30054	0	0	0	0	0	0	0
crhbp_sg1590	1378.23	8.30054	1.95459	0	0	0	0	0	0
slain1_sg1591	478.243	11.3189	0	0	0	0	0	0	0
slain1_sg1592	837.124	1.50919	0	0	0	0	0	0	0
slain1_sg1593	2059.39	30.9384	0	0	0	0	0	0	0
slain1_sg1594	387.528	8.30054	0	0	0	0	0	0	0
slain1_sg1595	87.5319	0	0	0	0	0	0	0	0
slain1_sg1596	470.285	0	0	0	0	0	0	0	0
slitrk6_sg1597	35.0128	0	0	0	0	0	0	0	0
slitrk6_sg1598	183.021	0	0	0	0	0	0	0	0
slitrk6_sg1599	208.485	0	0	0	0	0	0	0	0
slitrk6_sg1600	307.158	0.754595	0	0	0	0	0	0	0
slitrk6_sg1601	280.898	9.05514	0	0	0	0	0	0	0
slitrk6_sg1602	438.455	0	0	0	0	0	0	0	0
cldn10_sg1609	374.796	0	0.977293	0	0	0	0	0	0
cldn10_sg1610	814.047	0	0	0	0	0	0	0	0
cldn10_sg1611	706.621	3.77297	0	0	0	0	0	0	0
cldn10_sg1612	470.285	3.01838	0	0	0	0	0	0	0
cldn10_sg1613	0	0	0	0	0	0	0	0	0
cldn10_sg1614	296.813	1.50919	0	0	0	0	0	0	0
kat6b_sg1627	772.668	6.79135	0.977293	0	0	0	0	0	0
kat6b_sg1628	460.736	0	0	0	0	0	0	0	0
kat6b_sg1629	732.085	0.754595	0	0	0	0	0	0	0
kat6b_sg1630	971.605	10.5643	0	0	0	0	0	0	0
kat6b_sg1631	1554.09	1.50919	0.977293	0	0	0	0	0	0
kat6b_sg1632	681.953	1.50919	0	0	0	0	0	0	0
cacna1d_sg1645	876.115	21.8833	0	0	0	0	0	0	0
cacna1d_sg1646	467.102	9.80973	10.7502	0	0	0	0	0	0
cacna1d_sg1647	245.089	0	0	0	0	0	0	0	0
cacna1d_sg1648	1391.76	0	0	0	0	0	0	0	0
cacna1d_sg1649	790.97	6.79135	0	0	0	0	0	0	0
cacna1d_sg1650	1091.76	0	0.977293	0	0	0	0	0	0
pbrm1_sg1651	910.332	12.8281	0	0	0	0	0	0	0
pbrm1_sg1652	387.528	0	0	0	0	0	0	0	0
pbrm1_sg1653	370.817	0	0	0	0	0	0	0	0
pbrm1_sg1654	772.668	0.754595	0	0	0	0	0	0	0
pbrm1_sg1655	207.689	1.50919	0	0	0	0	0	0	0
pbrm1_sg1656	331.826	0	0	0	0	0	0	0	0
bap1_sg1657	505.298	0	0	0	0	0	0	0	0
bap1_sg1658	627.047	0	0	0	0	0	0	0	0
bap1_sg1659	848.264	3.77297	0	0	0	0	0	0	0
bap1_sg1660	576.915	10.5643	0	0	0	0	0	0	0
bap1_sg1661	812.456	8.30054	0	0	0	0	0	0	0
bap1_sg1662	1009	4.52757	0.977293	0	0	0	0	0	0
gdf2_sg1675	928.634	9.05514	0	0	0	0	0	0	15.1252
gdf2_sg1676	445.617	0	0	0	0	0	0	0	0
gdf2_sg1677	429.702	0	0	0	0	0	0	0	0
gdf2_sg1678	948.528	15.8465	0	0	0	0	0	0	0
gdf2_sg1679	1030.49	0	0	0	95.4173	39.9855	122.912	0	0.945323
gdf2_sg1680	210.872	0	0	0	0	0	0	0	0
anxa8_sg1681	834.736	6.03676	0	0	0	0	0	0	0
anxa8_sg1682	1428.36	10.5643	0	0	0	0	0	0	0
anxa8_sg1683	1845.33	3.77297	0	0	0	0	0	0	0
anxa8_sg1684	443.23	8.30054	0	0	0	0	0	0	0
anxa8_sg1685	2230.47	47.5395	2.93188	0	0	0	0	0	0
anxa8_sg1686	96.2851	0	0	0	0	0	0	0	0
gprin2_sg1687	27.0553	0	0	0	0	0	0	0	0
gprin2_sg1688	2007.66	18.1103	0	0	32.284	36.9677	14.1821	0	0
gprin2_sg1689	896.805	1.50919	0	0	0	0	0	0	0
gprin2_sg1690	30.2383	0	0	0	0	0	0	0	0
gprin2_sg1691	338.987	0.754595	0	0	0	0	0	0	0
gprin2_sg1692	949.324	3.01838	0.977293	0	0	0	0	0	0
ear1_sg1693	89.1234	0	0	0	0	0	0	0	0
ear1_sg1694	408.217	0.754595	0	0	0	0	0	0	0
ear1_sg1695	211.668	0	0	0	0	0	0	0	0
ear1_sg1696	165.515	0	0	0	0	0	0	0	0
ear1_sg1697	29.4426	0	0	0	0	0	0	0	0
ear1_sg1698	802.907	7.54595	0	0	0	0	0	0	0
ear10_sg1699	151.987	9.05514	0	0	0	0	0	0	0
ear10_sg1700	249.864	10.5643	0	0	0	0	0	0	0
ear10_sg1701	41.3787	0	0.977293	0	0	0	0	0	0
ear10_sg1702	880.89	0	0	0	0	0	0	0	0
ear10_sg1703	656.49	0	0.977293	0	0	0	0	0	0
ear10_sg1704	145.621	0.754595	0	0	0	0	0	0	0
ear2_sg1705	1195.21	15.8465	0	0	0	0	0	0	0
ear2_sg1706	514.847	4.52757	0	0	0	0	0	0	0
ear2_sg1707	1021.74	0	0	0	0	0	0	0	0
ear2_sg1708	173.472	0	0	0	0	0	0	0	0
ear2_sg1709	915.107	9.05514	0	0	0	0	0	0	0
ear2_sg1710	430.498	0	0	0	0	0	0	0	0
rnase2b_sg1711	689.115	9.80973	1.95459	0	0	0	0	0	0
rnase2b_sg1712	1548.52	9.80973	0	0	0	0	0	0	0
rnase2b_sg1713	0	0	0	0	0	0	0	0	0
rnase2b_sg1714	510.868	0.754595	0	0	0	0	0	0	0
rnase2b_sg1715	288.06	0.754595	0	0	0	0	0	0	0
rnase2b_sg1716	9.54894	0	0	0	0	0	0	0	0
ear14_sg1717	1092.56	9.05514	0	0	0	0	0	0	0
ear14_sg1718	35.0128	0	0	0	0	0	0	0	0
ear14_sg1719	57.2936	0	0	0	0	0	0	0	0
ear14_sg1720	581.69	12.8281	0	21.1765	0	0	0	0	0
ear14_sg1721	713.783	17.3557	0	0	0	0	0	0	0
ear14_sg1722	511.664	0	0.977293	0	0	0	0	0	0
rnase2a_sg1723	80.3702	0	0	0	0	0	0	0	0
rnase2a_sg1724	508.481	0.754595	0	0	0	0	0	0	0
rnase2a_sg1725	508.481	3.77297	0	0	0	0	0	0	0
rnase2a_sg1726	515.643	1.50919	0	0	0	0	0	0	0
rnase2a_sg1727	1155.42	18.8649	0.977293	0	0	0	0	0	0
rnase2a_sg1728	903.17	0	0.977293	0	0	0	0	0	0
ear6_sg1729	0	0	0	0	0	0	0	0	0
ear6_sg1730	188.592	0	0	0	0	0	0	0	0
ear6_sg1731	362.86	0	0	0	0	0	0	0	0
ear6_sg1732	547.472	0	0	0	0	0	0	0	0
ear6_sg1733	1217.49	6.79135	0	0	0	0	0	0	0
ear6_sg1734	74.8	0	0	0	0	0	0	0	0
tppp2_sg1735	697.868	0	0.977293	0	0	0	0	0	0
tppp2_sg1736	280.898	0	0	0	0	0	0	0	0
tppp2_sg1737	257.026	0	0	0	0	0	0	0	0
tppp2_sg1738	1652.76	0	0	11.6471	0	0	0	0	0
tppp2_sg1739	623.068	0	0	0	0	0	0	0	0
tppp2_sg1740	919.085	0.754595	0.977293	0	0	0	0	0	0
fitm1_sg1747	825.187	0	0	0	0	0	0	0	0
fitm1_sg1748	374.796	3395.68	511.124	0	0	0	0	0	0
fitm1_sg1749	640.575	3.01838	1.95459	0	0	0	0	0	0
fitm1_sg1750	997.864	0	0.977293	0	0	0	0	0	0
fitm1_sg1751	846.673	0	0	0	0	0	0	0	0
fitm1_sg1752	220.421	0	0	0	0	0	0	0	0
mrpl57_sg1765	1133.94	8.30054	0	0	0	0	0	0	0
mrpl57_sg1766	136.868	0	0	0	0	0	0	0	0
mrpl57_sg1767	772.668	0	0	0	0	0	0	0	0
mrpl57_sg1768	900.783	22.6378	0	0	0	0	0	0	0
mrpl57_sg1769	0	0	0	0	0	0	0	0	0
mrpl57_sg1770	653.307	15.0919	0	0	0	0	0	0	0
scara5_sg1783	651.715	6.79135	0	0	0	0	0	0	0
scara5_sg1784	903.17	0	0	1.05882	0	0	0	0	0
scara5_sg1785	1116.43	12.0735	0.977293	0	0	0	0	0	0
scara5_sg1786	686.728	0.754595	0	0	0	0	0	0	0
scara5_sg1787	435.272	0	0	0	0	0	0	0	0
scara5_sg1788	479.038	0	0	0	0	0	0	0	0
adra1a_sg1789	436.864	0	0	0	0	0	0	0	0
adra1a_sg1790	11.9362	0	0	0	0	0	0	0	0
adra1a_sg1791	754.366	0	0	0	0	0	0	0	0
adra1a_sg1792	753.57	5.28216	0	0	0	0	0	0	0
adra1a_sg1793	686.728	0.754595	0	0	0	0	0	0	0
adra1a_sg1794	279.306	5.28216	0	0	0	0	0	0	0
rb1_sg1801	6.36596	0	0	0	0	0	0	0	0
rb1_sg1802	454.37	444.456	10.7502	0	0	0	0	0	0
rb1_sg1803	582.485	0	0	0	0	0	0	0	0
rb1_sg1804	307.953	0	0	0	0	0	0	0	0
rb1_sg1805	25.4638	0	0	0	0	0	0	0	0
rb1_sg1806	252.251	7.54595	0	0	0	0	0	0	0
tnfsf11_sg1807	70.8213	0	0	0	0	0	0	0	0
tnfsf11_sg1808	293.63	0.754595	0	0	0	0	0	0	0
tnfsf11_sg1809	913.515	0.754595	0	0	0	0	0	0	0
tnfsf11_sg1810	838.715	24.9016	0	0	0	10.5622	0	0	0
tnfsf11_sg1811	1011.39	6.79135	0.977293	13.7647	0	0	0	0	0
tnfsf11_sg1812	933.409	0	0	0	0	0	0	0	0
dnase1l3_sg1813	1188.84	9.80973	1.95459	8.47059	0	0	0	0	0
dnase1l3_sg1814	891.234	0	0.977293	0	0	0	0	0	0
dnase1l3_sg1815	772.668	31.693	1.95459	0	0	0	0	0	0
dnase1l3_sg1816	502.115	1.50919	0	0	0	0	0	0	0
dnase1l3_sg1817	652.511	6.03676	0	0	0	0	0	0	0
dnase1l3_sg1818	648.532	0	0	0	0	0	0	0	0
pcdh9_sg1837	396.281	0.754595	0	16.9412	0	0	0	0	0
pcdh9_sg1838	512.46	0	0	0	0	0	0	0	0
pcdh9_sg1839	157.557	0	0	0	0	0	0	2163.52	0
pcdh9_sg1840	352.515	0	0	0	0	0	0	0	0
pcdh9_sg1841	432.089	0	2.93188	0	0	0	0	0	0
pcdh9_sg1842	326.255	9.80973	0	0	0	0	0	0	0
dach1_sg1843	847.468	0	0	0	0	0	0	0	0
dach1_sg1844	642.962	6.79135	0	0	0	0	0	0	0
dach1_sg1845	138.46	0	0	0	0	0	0	0	0
dach1_sg1846	308.749	7.54595	0	0	0	0	0	0	0
dach1_sg1847	977.175	14.3373	0	0	0	0	0	0	0
dach1_sg1848	1212.72	0	0	0	0	6.78999	0	0	0
amhr2_sg1861	749.592	9.80973	0	0	0	0	0	0	0
amhr2_sg1862	43.766	0	0	0	0	0	0	0	0
amhr2_sg1863	795.745	11.3189	0	0	0	0	0	0	0
amhr2_sg1864	1927.29	11.3189	1.95459	0	0	0	0	0	0
amhr2_sg1865	1012.19	4.52757	0	0	0	0	0	0	0
amhr2_sg1866	1004.23	0.754595	0	0	0	0	0	0	0
ppp1r1a_sg1867	311.136	0	0	0	0	0	0	0	0
ppp1r1a_sg1868	179.838	9.80973	0	0	0	0	0	0	0
ppp1r1a_sg1869	864.975	0	0	0	0	0	0	0	0
ppp1r1a_sg1870	894.417	135.827	0.977293	0	0	0	0	0	0
ppp1r1a_sg1871	390.711	0.754595	0.977293	0	0	0	0	0	0
ppp1r1a_sg1872	1031.29	0	0	0	0	0	0	0	0
agxt2_sg1873	1344.81	25.6562	0	0	0	0	0	0	0
agxt2_sg1874	957.281	0	0	0	0	0	0	0	0
agxt2_sg1875	655.694	3.01838	0	0	0	0	0	0	0
agxt2_sg1876	613.519	0.754595	0	0	0	0	0	0	0
agxt2_sg1877	689.115	0	0	0	0	0	0	0	0
agxt2_sg1878	23.8723	7.54595	0	0	0	0	0	0	0
dnah5_sg1879	759.936	3.77297	0	0	0	0	0	0	0
dnah5_sg1880	247.477	0	0	0	0	0	0	0	0
dnah5_sg1881	675.587	0	0	0	0	0	0	0	0
dnah5_sg1882	405.034	9.80973	0	0	0	0	0	0	0
dnah5_sg1883	305.566	0	0	0	0	0	0	0	0
dnah5_sg1884	870.545	45.2757	0.977293	0	0	0	0	0	0
ctnnd2_sg1885	1141.89	7.54595	0	0	0	0	0	0	0
ctnnd2_sg1886	1572.39	38789.9	24063.9	374.824	0	0	0	0	0
ctnnd2_sg1887	752.775	3.01838	0	0	0	0	0	0	0
ctnnd2_sg1888	1233.4	49.0487	1.95459	0	0	0	0	0	0
ctnnd2_sg1889	158.353	0	0	0	0	0	0	0	0
ctnnd2_sg1890	584.077	0.754595	0	0	0	0	0	0	0
ghr_sg1891	302.383	0	0	0	0	0	0	0	0
ghr_sg1892	1343.22	0	0	0	0	0	0	0	0
ghr_sg1893	439.251	0	0	0	0	0	0	0	0
ghr_sg1894	1351.17	17.3557	0	0	0	0	0	0	0
ghr_sg1895	225.196	0	0	0	0	0	0	0	0
ghr_sg1896	309.545	10.5643	0	0	0	0	0	0	0
vps13b_sg1903	502.911	13.5827	0	0	0	0	0	0	0
vps13b_sg1904	395.485	0	0	0	0	0	0	0	0
vps13b_sg1905	302.383	0	0	0	0	0	0	0	0
vps13b_sg1906	849.06	8.30054	0	0	0	0	0	0	0
vps13b_sg1907	599.992	0	0	0	0	0	0	0	0
vps13b_sg1908	535.536	0	0	0	0	0	0	0	0
grhl2_sg1909	899.987	26.4108	0	0	0	0	0	0	0
grhl2_sg1910	1005.82	45.2757	0	0	0	0	0	0	0
grhl2_sg1911	1290.7	15.8465	0.977293	0	0	0	0	0	0
grhl2_sg1912	179.838	0	0	0	0	0	0	0	0
grhl2_sg1913	446.413	0.754595	0	0	0	0	0	0	0
grhl2_sg1914	226.787	1.50919	0	0	0	0	0	0	0
ubr5_sg1915	603.175	9.80973	0	0	0	0	0	0	0
ubr5_sg1916	524.396	0	0	0	0	0	0	0	0
ubr5_sg1917	859.405	0	0	0	0	0	0	0	0
ubr5_sg1918	456.758	0	0	0	0	0	0	0	0
ubr5_sg1919	450.392	4.52757	0	0	0	0	0	0	0
ubr5_sg1920	38.1958	0	0	0	0	0	0	0	0
plcxd3_sg1921	483.813	0.754595	0.977293	0	0	0	0	0	0
pkhd1l1_sg1922	126.523	0	0	0	0	0	0	0	0
pkhd1l1_sg1923	175.86	21.1287	0	0	0	0	0	0	0
pkhd1l1_sg1924	637.392	3611.49	67.4332	12.7059	0	0	0	0	0
pkhd1l1_sg1925	145.621	0	0	0	0	0	0	0	0
pkhd1l1_sg1926	12.7319	0	0	0	0	0	0	0	0
pkhd1l1_sg1927	249.864	16.6011	0	0	0	0	0	0	0
plcxd3_sg1928	1022.53	20.3741	0	0	0	0	0	0	0
plcxd3_sg1929	257.821	0	0.977293	0	0	0	0	0	0
plcxd3_sg1930	117.77	0	0	0	0	0	0	0	0
plcxd3_sg1931	662.06	0.754595	0	0	0.717423	0	0.945475	3039.01	0
plcxd3_sg1932	176.655	0	0	0	0	0	0	0	0
c6_sg1933	925.451	0.754595	0	0	0	0	0	0	0
c6_sg1934	860.2	8.30054	0	0	0	0	0	0	0
c6_sg1935	155.966	0	0	0	0	0	0	0	0
csmd3_sg1936	295.221	0.754595	0	0	0	0	0	0	0
c6_sg1937	222.809	0	0	0	0	0	0	0	0
csmd3_sg1938	136.868	0.754595	0	0	0	0	0	0	0
c6_sg1939	956.485	23.3924	0	0	0	3.01777	0	0	0
csmd3_sg1940	379.57	3.01838	0	0	0	0	0	0	0
csmd3_sg1941	823.596	0	0	0	0	0	0	0	0
c6_sg1942	763.119	13.5827	0	0	0	0	0	0	0
csmd3_sg1943	1363.91	27.1654	0	0	0	0	0	0	0
csmd3_sg1944	602.379	0.754595	0	0	0.717423	0	0	4922.93	0
c7_sg1945	527.579	7.54595	0	0	0	0	0	0	0
c7_sg1946	512.46	7.54595	0	0	0	0	0	0	0
c7_sg1947	304.77	0	0	0	0	0	0	0	0
c7_sg1948	938.979	0.754595	0	0	0	0	0	0	0
c7_sg1949	33.4213	0	0	0	0	0	0	0	0
c7_sg1950	638.983	1.50919	0	0	0	0	0	0	0
colec10_sg1951	303.179	2.26378	0	0	0	0	0	0	0
colec10_sg1952	623.068	3.01838	0	0	0	0	0	0	0
colec10_sg1953	0	0	0	0	0	0	0	0	0
colec10_sg1954	1464.97	15.0919	0	0	0	0	0	0	0
colec10_sg1955	474.264	0	0.977293	0	0	0	0	0	0
colec10_sg1956	492.566	0	0	0	0	0	0	0	0
a1bg_sg1957	699.46	33.2022	0	0	0	0	0	0	0
a1bg_sg1958	789.379	3.01838	0.977293	0	0	0	0	0	0
a1bg_sg1959	951.711	1.50919	0	0	0	0	0	0	0
a1bg_sg1960	1236.59	0	0	0	0	0	0	0	0
a1bg_sg1961	935.796	3.01838	0.977293	0	0	0	0	0	0
a1bg_sg1962	121.749	0	0	0	0	0	0	0	0
c9_sg1963	782.217	0	0	0	0	0	0	0	0
c9_sg1964	230.766	1.50919	0	0	0	0	0	0	0
c9_sg1965	638.187	13.5827	0.977293	0	0	0	0	0	0
c9_sg1966	450.392	3.77297	0	0	0	0	0	0	0
c9_sg1967	924.656	3.01838	0	0	0	0	0	0	0
c9_sg1968	168.698	0	0	0	0	0	0	0	0
lifr_sg1975	1136.32	15.8465	0.977293	0	0	0	0	0	0
lifr_sg1976	1276.37	8.30054	1.95459	0	0	0	0	0	0
lifr_sg1977	305.566	0	0	0	0	0	0	0	0
lifr_sg1978	1476.11	9.80973	0	0	0	0	0	0	0
lifr_sg1979	647.736	9.05514	0.977293	0	0	0	0	0	0
lifr_sg1980	1201.57	0	0.977293	0	0	0	0	0	0
lypd2_sg1981	806.885	0	0	0	0	0	0	0	0
lypd2_sg1982	561.796	0	0	0	0	0	0	0	0
lypd2_sg1983	463.124	4.52757	0	0	0	0	0	0	0
lypd2_sg1984	620.681	0	0	0	0	0	0	0	0
lypd2_sg1985	1075.85	0	0.977293	0	0	0	0	0	0
lypd2_sg1986	627.047	0.754595	0.977293	0	0	0	0	0	0
ly6e_sg1987	532.353	0	0	0	0	0	0	0	0
ly6e_sg1988	153.579	0	0	0	0	0	0	0	0
ly6e_sg1989	232.358	0	0	0	0	0	0	0	0
ly6e_sg1990	841.898	2.26378	0	0	0	0	0	0	0
ly6e_sg1991	610.336	16.6011	0	0	0	0	0	0	0
ly6e_sg1992	742.43	0	0	0	0	0	0	0	0
cyc1_sg1999	820.413	0	0	0	0	0	0	0	0
cyc1_sg2000	1086.99	15.8465	0	0	0	0	0	0	0
cyc1_sg2001	1098.13	6.03676	0.977293	0	0	0	0	0	0
cyc1_sg2002	758.345	15.8465	0	0	0	0	0	0	0
cyc1_sg2003	999.456	0	0	0	0	0	0	0	0
cyc1_sg2004	545.085	0	0	0	0	0	0	0	0
myh9_sg2005	1349.58	0.754595	0.977293	0	0	0	0	0	0
myh9_sg2006	665.243	12.0735	0	0	0	0	0	0	0
myh9_sg2007	1199.98	15.8465	0	0	0	0	0	0	0
myh9_sg2008	830.758	0	0	0	0	0	0	0	0
myh9_sg2009	101.06	0	0	0	0	0	0	0	0
myh9_sg2010	335.804	2.26378	0.977293	0	0	0	0	0	0
pvalb_sg2011	638.983	3.77297	0	0	0	0	0	0	0
pvalb_sg2012	175.86	0.754595	0	0	0	0	0	0	0
pvalb_sg2013	77.983	3.01838	0	0	0	0	0	0	0
pvalb_sg2014	401.055	5.28216	0	0	0	0	0	0	0
pvalb_sg2015	504.502	0	0	0	0	0	0	0	0
pvalb_sg2016	2388.83	1924.97	51.7965	13.7647	0	0	0	0	0
tmprss6_sg2017	836.328	0	0	0	0	0	0	0	0
tmprss6_sg2018	1556.48	295.047	43.0009	0	0	0	0	0	0
tmprss6_sg2019	1202.37	0.754595	0.977293	0	0	0	0	0	0
tmprss6_sg2020	596.013	0	0.977293	0	0	0	0	0	0
tmprss6_sg2021	129.706	0	0	0	0	0	0	0	0
tmprss6_sg2022	678.77	0	0	0	0	0	0	0	0
fam83f_sg2029	479.834	5.28216	0	0	0	0	0	0	0
fam83f_sg2030	1089.37	1.50919	0	0	0	0	0	0	0
fam83f_sg2031	908.741	6.03676	0.977293	0	0	0	0	0	0
fam83f_sg2032	1084.6	3.77297	0	0	0	0	0	0	0
fam83f_sg2033	831.553	0	0	0	0	0	0	0	0
fam83f_sg2034	915.902	7.54595	0	0	0	0	0	0	0
ep300_sg2035	322.277	3.01838	0	0	0	0	0	0	0
ep300_sg2036	1001.05	4.52757	0.977293	0	0	0	0	0	0
ep300_sg2037	276.123	0	0	0	0	0	0	0	0
ep300_sg2038	136.072	0.754595	0	0	0	0	0	0	0
ep300_sg2039	231.562	0	0	0	0	0	0	0	0
ep300_sg2040	887.256	17145.9	43272.6	4333.76	0	0	0	0	0
cyp2d22_sg2041	1310.59	9.80973	0	0	0	0	0	0	0
cyp2d22_sg2042	93.1022	0	0	0	0	0	0	0	0
cyp2d22_sg2043	588.055	18.8649	0	0	0	0	0	0	0
cyp2d22_sg2044	570.549	0	0	0	0	0	0	0	0
cyp2d22_sg2045	1014.57	102034	13544.3	2658.71	0	0	0	0	0
cyp2d22_sg2046	377.979	0.754595	0	0	0	0	0	0	0
cyp2d11_sg2047	1219.08	0	0	0	0	0	0	0	0
cyp2d11_sg2048	603.175	0	0	0	0	0	0	0	0
cyp2d11_sg2049	525.192	0	0	0	0	0	0	0	0
cyp2d11_sg2050	794.153	0	0	0	0	0	0	0	0
cyp2d11_sg2051	279.306	0.754595	0	0	0	0	0	0	0
cyp2d11_sg2052	0	0	0	0	0	0	0	0	0
cyp2d10_sg2053	501.319	0.754595	0.977293	0	0	0	0	0	0
cyp2d10_sg2054	662.856	14.3373	0	0	0	0	0	0	0
cyp2d10_sg2055	791.766	0	0	0	0	0	0	0	0
cyp2d10_sg2056	5.57021	0	0	0	0	0	0	0	0
cyp2d10_sg2057	35.8085	0	0	0	0	0	0	0	0
cyp2d10_sg2058	1032.88	6.03676	0	0	0	0	0	0	0
cyp2d9_sg2059	522.009	1.50919	0	0	0	0	0	0	0
cyp2d9_sg2060	817.23	6.03676	0.977293	0	0	0	0	0	0
cyp2d9_sg2061	880.094	0	0	0	0	0	0	0	0
cyp2d9_sg2062	420.949	0	0	0	0	0	0	0	0
cyp2d9_sg2063	1034.47	24.9016	0	0	0	0	0	0	0
cyp2d9_sg2064	1030.49	11.3189	0.977293	0	0	0	0	0	0
cyp2d12_sg2065	86.7362	0	0	0	0	0	0	0	0
cyp2d12_sg2066	1055.16	1.50919	0	0	0	0	0	0	0
cyp2d12_sg2067	920.677	0	0.977293	0	0	0	0	0	0
cyp2d12_sg2068	609.541	3.01838	0.977293	0	0	0	0	0	0
cyp2d12_sg2069	596.809	13.5827	0	0	0	0	0	0	0
cyp2d12_sg2070	58.8851	0.754595	0	0	0	0	0	0	0
cyp2d34_sg2071	793.358	37401.5	18919.4	672.353	0	0	0	0	0
cyp2d34_sg2072	1443.48	5.28216	0.977293	0	0	0	0	0	0
cyp2d34_sg2073	604.766	6.03676	0	0	0	0	0	0	0
cyp2d34_sg2074	262.596	5.28216	0.977293	0	0	0	0	0	0
cyp2d34_sg2075	151.192	0	0.977293	0	0	0	0	0	0
cyp2d34_sg2076	767.098	6.03676	0.977293	0	0	0	0	0	0
cyp2d40_sg2077	1041.63	6.79135	0.977293	0	0	0	0	0	0
cyp2d40_sg2078	400.26	9.80973	0	0	0	0	0	0	0
cyp2d40_sg2079	506.89	16.6011	0	0	0	0	0	0	0
cyp2d40_sg2080	179.838	0	0	0	0	0	0	0	0
cyp2d40_sg2081	1928.89	12.8281	0.977293	0	0	0	0	0	0
cyp2d40_sg2082	339.783	0	0	0	0	0	0	0	0
cyp2d26_sg2083	3.18298	0	0	0	0	0	0	0	0
cyp2d26_sg2084	1235.79	1.50919	0.977293	0	0	0	0	0	0
cyp2d26_sg2085	1258.07	0	0.977293	0	0	0	0	0	0
cyp2d26_sg2086	296.813	0	0	0	0	0	0	0	0
cyp2d26_sg2087	659.673	3.01838	0	0	0	0	0	0	0
cyp2d26_sg2088	1051.18	14.3373	0.977293	0	0	0	0	0	0
mpped1_sg2089	1511.12	8.30054	0	0	0	0	0	0	0
mpped1_sg2090	21.4851	0	0	0	0	0	0	0	0
mpped1_sg2091	809.273	12.8281	0	0	0	0	0	0	0
mpped1_sg2092	1488.04	12.8281	1.95459	0	0	0	0	0	0
mpped1_sg2093	664.447	0	0.977293	0	0	0	0	0	0
mpped1_sg2094	1040.04	0	0.977293	0	0	0	0	0	0
wnt7b_sg2095	1538.97	21.1287	0	0	0	21.8789	0	0	0
wnt7b_sg2096	30.2383	0	0	0	0	0	0	0	0
wnt7b_sg2097	1858.86	33.9568	0	0	0	0	0	0	0
wnt7b_sg2098	292.834	0	0	0	0	0	0	0	0
wnt7b_sg2099	1595.47	18.8649	0	38.1176	0	0	0	0	0
wnt7b_sg2100	933.409	21.1287	0	0	0	0	0	0	0
ranbp3l_sg2101	917.494	15.0919	0	0	0	0	0	0	0
ranbp3l_sg2102	496.545	0	0	0	0	0	0	0	0
ranbp3l_sg2103	590.443	7.54595	0	0	0	0	0	0	0
ranbp3l_sg2104	353.311	0	0	0	0	0	0	0	0
ranbp3l_sg2105	244.294	0	0	0	0	0	0	0	0
ranbp3l_sg2106	680.362	0	0	0	0	0	0	0	0
pdzrn4_sg2113	1307.41	8.30054	0	0	0	0	0	0	0
pdzrn4_sg2114	148.009	0	0	0	0	0	0	0	0
pdzrn4_sg2115	854.63	4.52757	0	0	0	0	0	0	0
pdzrn4_sg2116	335.009	9.05514	0.977293	0	0	0	0	0	0
pdzrn4_sg2117	292.834	0	0.977293	0	0	0	0	0	0
pdzrn4_sg2118	816.434	0	0	0	0	0	0	0	0
arid2_sg2119	680.362	9.80973	0	0	0	0	0	0	0
arid2_sg2120	604.766	0.754595	0	0	0	0	0	0	0
arid2_sg2121	535.536	0	0	0	0	0	0	0	0
arid2_sg2122	23.0766	0	0	0	0	0	0	0	0
arid2_sg2123	356.494	13.5827	0	0	0	0	0	0	0
arid2_sg2124	349.332	5.28216	0	0	0	0	0	0	0
col2a1_sg2125	991.498	0	0	0	0	0	0	0	0
col2a1_sg2126	249.068	7.54595	0.977293	0	0	0	0	0	0
col2a1_sg2127	1137.12	0	0	0	0	0	0	0	0
col2a1_sg2128	26.2596	0	0	0	0	0	0	0	0
col2a1_sg2129	546.677	0	0	0	0	0	0	0	0
col2a1_sg2130	14.3234	0	0	0	0	0	0	0	0
kmt2d_sg2137	98.6724	0	0	0	0	0	0	0	0
kmt2d_sg2138	844.285	0	0	0	0	0	0	0	0
kmt2d_sg2139	66.0468	0	0	0	0	0	0	0	0
kmt2d_sg2140	1264.44	0.754595	0	0	0	0	0	0	0
kmt2d_sg2141	745.613	0.754595	0	0	0	0	0	0	0
kmt2d_sg2142	1055.16	4.52757	0	0	0	0	0	0	0
myh11_sg2149	323.072	0	0.977293	0	0	0	0	0	0
myh11_sg2150	374.796	0	0.977293	0	0	0	0	0	0
myh11_sg2151	313.523	0	0	0	0	0	0	0	0
myh11_sg2152	2008.46	27.1654	0.977293	0	0	0	0	0	0
myh11_sg2153	543.494	0	0	0	0	0	0	0	0
myh11_sg2154	794.949	10.5643	0	0	0	0	0	0	0
prkdc_sg2161	1027.31	0	0	0	0	0	0	0	0
prkdc_sg2162	808.477	8.30054	0	0	0	0	0	0	0
prkdc_sg2163	595.217	0.754595	0.977293	0	0	0	0	0	0
prkdc_sg2164	623.068	10.5643	0.977293	0	0	0	0	0	0
prkdc_sg2165	456.758	12.0735	0	0	0	0	0	0	0
prkdc_sg2166	138.46	0	0	0	0	0	0	0	0
serpind1_sg2167	39.7872	0	0	0	0	0	0	0	0
serpind1_sg2168	1041.63	0.754595	0	0	0	0	0	0	0
serpind1_sg2169	381.162	0	0	0	0	0	0	0	0
serpind1_sg2170	701.847	0.754595	0	0	0	0	0	0	67.1179
serpind1_sg2171	1168.95	13.5827	0	0	0	0	0	0	0
serpind1_sg2172	467.102	0	0.977293	0	0	0	0	0	0
slc7a4_sg2179	878.502	0	0.977293	0	0	0	0	0	0
slc7a4_sg2180	1214.31	11.3189	0	0	0	0	0	0	0
slc7a4_sg2181	600.787	2.26378	0.977293	0	0	0	0	0	0
slc7a4_sg2182	276.919	0	0.977293	0	0	0	0	0	0
slc7a4_sg2183	775.056	27.1654	0	0	0	0	0	0	0
slc7a4_sg2184	1032.08	25598.1	4049.9	1592.47	0	0	0	0	0
fetub_sg2191	1567.62	5.28216	0	0	0	0	0	0	0
fetub_sg2192	987.519	12.8281	0	0	0	0	0	0	0
fetub_sg2193	464.715	15.8465	0	0	0	0	0	0	0
fetub_sg2194	424.928	6.79135	0	0	0	0	0	0	0
fetub_sg2195	888.051	0	0	0	0	0	0	0	0
fetub_sg2196	1085.4	19.6195	0	0	0	0	0	0	0
hrg_sg2197	490.975	3.77297	0	0	0	0	0	0	0
hrg_sg2198	647.736	0.754595	0.977293	0	0	0	0	0	0
hrg_sg2199	233.949	8.30054	0	0	0	0	0	0	0
hrg_sg2200	277.715	3.77297	0	0	0	0	0	0	0
hrg_sg2201	826.779	0	0	0	0	0	0	0	0
hrg_sg2202	572.141	36.9751	0	0	0	0	0	0	0
atp13a4_sg2227	280.898	0	0	0	0	0	0	0	0
atp13a4_sg2228	1451.44	0.754595	0.977293	0	0	0	0	0	0
atp13a4_sg2229	1160.99	14.3373	0	0	0	0	0	0	0
atp13a4_sg2230	0	0	0	0	0	0	0	0	0
atp13a4_sg2231	793.358	0	0	0	0	0	0	0	0
atp13a4_sg2232	310.341	0	0	0	0	0	0	0	0
cpn2_sg2233	370.817	27.92	0.977293	0	0	0	0	0	0
cpn2_sg2234	10.3447	0	0.977293	0	0	0	0	0	0
cpn2_sg2235	1091.76	2.26378	0	0	0	0	0	0	0
cpn2_sg2236	882.481	0.754595	0	0	0	8.29888	0	0	0
cpn2_sg2237	917.494	0	0	0	0	0	0	0	0
cpn2_sg2238	707.417	0	0	0	0	0	0	0	0
slc51a_sg2245	20.6894	0	0	0	0	0	0	0	0
slc51a_sg2246	583.281	1.50919	0	0	0	0	0	0	0
slc51a_sg2247	895.213	0	0	0	0	0	0	0	0
slc51a_sg2248	730.494	15.0919	0	0	0	0	0	0	0
slc51a_sg2249	732.085	14.3373	0	0	0	0	0	0	0
slc51a_sg2250	798.928	6.03676	0	0	0	0	0	0	0
muc4_sg2251	650.124	9.80973	0	0	0	0	0	0	0
muc4_sg2252	7.95745	0	0	0	0	0	0	0	0
muc4_sg2253	599.196	17.3557	0	0	0	0	0	0	0
muc4_sg2254	1363.91	25.6562	0	24.3529	0	0	0	0	0
muc4_sg2255	386.732	0	0	0	0	0	0	0	0
muc4_sg2256	822.004	0	0	0	0	0	0	0	0
casr_sg2269	882.481	17.3557	0	0	0	0	0	0	0
casr_sg2270	558.613	9.05514	0	0	0	0	0	0	0
casr_sg2271	211.668	0	0	0	0	0	0	0	0
casr_sg2272	377.979	0.754595	0.977293	0	0	0	0	0	0
casr_sg2273	681.158	10.5643	3.90917	0	0	0	0	0	0
casr_sg2274	54.9064	0	0	0	0	0	0	0	0
polq_sg2275	95.4894	0	0	0	0	0	0	0	0
polq_sg2276	394.689	0	0	0	0	0	0	0	0
polq_sg2277	608.745	0	4.88646	0	0	0	0	0	0
polq_sg2278	593.626	0	0.977293	0	0	0	0	0	0
polq_sg2279	673.2	0.754595	0	0	0	0	0	0	0
polq_sg2280	496.545	16.6011	0	0	0	0	0	0	0
nr1i2_sg2281	794.153	11.3189	0	0	0	0	0	0	0
nr1i2_sg2282	624.66	428.61	5.86376	0	0	0	0	0	0
nr1i2_sg2283	1085.4	14.3373	0	0	0	0	0	0	0
nr1i2_sg2284	1365.5	0.754595	0	0	0	0	0	0	0
nr1i2_sg2285	408.217	0.754595	0.977293	0	0	0	0	0	0
nr1i2_sg2286	887.256	9.05514	0	0	0	0	0	0	0
crebbp_sg2287	1203.96	32.4476	0.977293	0	0	0	0	0	0
crebbp_sg2288	486.2	15.0919	0	0	0	0	0	0	0
crebbp_sg2289	350.128	0	0.977293	0	0	0	0	0	0
crebbp_sg2290	106.63	0	0	0	0	0	0	0	0
crebbp_sg2291	1027.31	11.3189	0.977293	0	0	0	0	0	0
crebbp_sg2292	257.026	0	0	0	0	0	0	0	0
adgrg7_sg2305	221.217	0	0	0	0	0	0	0	0
adgrg7_sg2306	277.715	0.754595	0	0	0	0	0	0	0
adgrg7_sg2307	109.813	0	0	0	0	0	0	0	0
adgrg7_sg2308	911.128	0	0	0	0	0	0	0	0
adgrg7_sg2309	266.575	0	0	0	0	0	0	0	0
adgrg7_sg2310	617.498	0.754595	0	0	0	0	0	0	0
epha3_sg2311	350.128	1.50919	0	0	0	0	0	0	0
epha3_sg2312	435.272	0	0	0	0	0	0	0	0
epha3_sg2313	408.217	8.30054	0	0	0	0	0	0	0
epha3_sg2314	1689.37	0	0	0	0	0	0	0	0
epha3_sg2315	515.643	0	0	0	0	0	0	0	0
epha3_sg2316	40.583	26.4108	0	0	0	0	0	0	0
robo2_sg2317	216.443	14.3373	0.977293	0	0	0	0	0	0
robo2_sg2318	223.604	0	0	0	0	0	0	0	0
robo2_sg2319	731.29	0	0	0	0	0	0	0	0
robo2_sg2320	84.349	0	0	0	0	0	0	0	0
robo2_sg2321	896.009	7.54595	0	0	0	0	0	2131.44	0
robo2_sg2322	705.826	24.147	0	0	0	0	0	0	0
ncam2_sg2323	891.234	13.5827	0	0	0	0	0	0	0
ncam2_sg2324	720.149	8.30054	0	0	0	0	0	0	0
ncam2_sg2325	298.404	0	0	0	0	0	0	0	0
ncam2_sg2326	693.89	0	0	0	0	0	0	0	0
ncam2_sg2327	697.073	7.54595	1.95459	0	0	0	0	0	0
ncam2_sg2328	778.239	0.754595	1.95459	0	0	0	0	0	0
4932438h23rik_sg2347	731.29	9.05514	1.95459	0	0	0	0	0	0
4932438h23rik_sg2348	594.421	12.0735	0	0	0	0	0	0	0
4932438h23rik_sg2349	175.86	0	0	0	0	0	0	0	0
4932438h23rik_sg2350	38.1958	0	0	0	0	0	0	0	0
4932438h23rik_sg2351	1151.44	18.8649	0	0	0	0	0	0	0
4932438h23rik_sg2352	830.758	0	0	0	0	0	0	0	0
clic6_sg2359	1707.67	0.754595	0	0	0	0	0	0	35.9223
clic6_sg2360	632.617	20746.1	2841.97	2215.06	0	0	0	0	0
clic6_sg2361	916.698	12.8281	0	0	0	0	0	0	0
clic6_sg2362	763.915	12.0735	0	0	0	0	0	0	0
clic6_sg2363	1331.28	10.5643	0	0	0	0	0	0	0
clic6_sg2364	1332.08	30.9384	0	0	0	0	0	0	0
grin2a_sg2371	603.97	20.3741	0	0	0	0	0	0	0
grin2a_sg2372	1090.97	6.03676	0.977293	0	0	0	0	0	0
grin2a_sg2373	317.502	0	0	0	0	0	0	0	0
grin2a_sg2374	1119.61	11.3189	0	0	0	0	0	0	0
grin2a_sg2375	778.239	0	0	0	0	0	0	0	0
grin2a_sg2376	1125.98	7.54595	0	0	0	0	0	0	0
plg_sg2377	139.255	0	0	0	0	0	0	0	0
plg_sg2378	990.702	18.1103	0.977293	0	0	0	0	0	0
plg_sg2379	599.196	21.8833	0	0	0	0	0	0	0
plg_sg2380	1126.77	12.8281	0	0	0	0	0	0	0
plg_sg2381	271.349	0	0	0	0	0	0	0	0
plg_sg2382	801.315	0	0	0	0	0	0	0	0
slc22a1_sg2389	327.847	8.30054	0	0	0	0	0	0	0
slc22a1_sg2390	797.336	0	0	0	0	0	0	0	0
slc22a1_sg2391	581.69	1.50919	0	0	0	0	0	0	0
slc22a1_sg2392	354.902	0	0	0	0	0	0	0	0
slc22a1_sg2393	580.894	0	0	0	0	0	0	0	0
slc22a1_sg2394	389.915	0	0	0	0	0	0	0	0
1600012h06rik_sg2401	417.766	0	0.977293	0	0	0	0	0	0
1600012h06rik_sg2402	141.643	0	0	0	0	0	0	0	0
1600012h06rik_sg2403	2079.28	3.77297	1.95459	0	0	0	0	0	0
1600012h06rik_sg2404	1003.43	4.52757	0	0	0	0	0	0	0
1600012h06rik_sg2405	58.8851	0	0	0	0	0	0	0	0
1600012h06rik_sg2406	937.388	10.5643	0.977293	0	0	0	0	0	0
fpr2_sg2407	421.745	0	0	0	0	0	0	0	0
fpr2_sg2408	171.085	0	0	0	0	0	0	0	0
fpr2_sg2409	299.2	0	0	0	0	0	0	0	0
fpr2_sg2410	376.387	0	0	0	0	0	0	0	0
fpr2_sg2411	547.472	3.01838	0	0	0	0	0	0	0
fpr2_sg2412	7.95745	0	0	0	0	0	0	0	0
fpr3_sg2413	338.192	0	0	0	0	0	0	0	0
fpr3_sg2414	502.115	0.754595	0	0	0	0	0	0	0
fpr3_sg2415	436.864	0	0	0	0	0	0	0	0
fpr3_sg2416	215.647	0	0.977293	0	0	0	0	0	0
fpr3_sg2417	379.57	2.26378	0	0	0	0	0	0	0
fpr3_sg2418	284.081	9.80973	0.977293	0	0	0	0	0	0
zfp54_sg2419	478.243	0.754595	0	0	0	0	0	0	0
zfp54_sg2420	145.621	0	0	0	0	0	0	0	0
zfp54_sg2421	179.838	0	0	0	0	0	0	0	0
zfp54_sg2422	218.034	0	0	0	0	0	0	0	0
zfp54_sg2423	1180.09	8.30054	3.90917	0	0	0	0	0	0
zfp54_sg2424	78.7787	0	0	0	0	0	0	0	0
prss22_sg2431	586.464	9.05514	0	0	0	0	0	0	0
prss22_sg2432	841.102	5.28216	0	0	0	0	0	0	0
prss22_sg2433	1215.1	10.5643	0	0	0	0	0	0	0
prss22_sg2434	536.332	0.754595	0	0	0	0	0	0	0
prss22_sg2435	1170.54	12.0735	0.977293	0	0	0	0	0	0
prss22_sg2436	218.83	0	0	13.7647	0	0	0	0	0
tsc2_sg2437	1017.76	3.77297	0	0	0	0	0	0	0
tsc2_sg2438	466.307	0	0.977293	0	0	0	0	0	0
tsc2_sg2439	1168.15	0	0.977293	23.2941	0	0	0	0	0
tsc2_sg2440	779.83	0	0	0	0	0	0	0	0
tsc2_sg2441	997.068	0.754595	0	0	0	0	0	0	0
tsc2_sg2442	20.6894	0	0	0	0	0	0	0	0
igfals_sg2443	127.319	0	0	0	0	0	0	0	0
igfals_sg2444	729.698	0	0.977293	0	0	0	0	0	0
igfals_sg2445	21.4851	0	0	0	0	0	0	0	0
igfals_sg2446	992.294	0	0	0	0	0	0	0	0
igfals_sg2447	938.183	10.5643	0	0	0	0	0	0	0
igfals_sg2448	954.098	0	0	0	0	0	0	0	0
axin1_sg2449	480.63	7.54595	0	0	0	0	0	0	0
axin1_sg2450	352.515	9.05514	0	0	0	0	0	0	0
axin1_sg2451	303.179	7.54595	0	0	0	0	0	0	0
axin1_sg2452	408.217	0.754595	0.977293	0	0	0	0	0	0
axin1_sg2453	498.136	0	0	0	0	0	0	0	0
axin1_sg2454	1536.58	24.147	0	0	0	0	0	0	0
spdef_sg2455	533.945	2.26378	0	0	0	0	0	0	0
spdef_sg2456	385.936	0	0	0	0	0	0	0	0
spdef_sg2457	189.387	0	0	0	0	0	0	0	0
spdef_sg2458	735.268	6.79135	0	16.9412	0	0	0	0	0
spdef_sg2459	474.264	6.79135	0	0	0	0	0	0	0
spdef_sg2460	1265.23	0	0	0	0	0	0	0	0
cdkn1a_sg2461	1006.62	116.962	0	0	0	0	0	0	0
cdkn1a_sg2462	625.455	132.809	0.977293	0	0	0	0	0	0
cdkn1a_sg2463	1524.65	42.2573	0.977293	0	0	0	0	0	0
cdkn1a_sg2464	1578.76	22.6378	0	0	0	0	0	0	0
cdkn1a_sg2465	845.877	8.30054	0	0	0	0	0	0	0
cdkn1a_sg2466	1120.41	15.8465	0	0	0	0	0	0	0
pi16_sg2467	1147.46	5.28216	0.977293	0	0	0	0	0	0
pi16_sg2468	698.664	3.01838	0	0	0	0	0	0	0
pi16_sg2469	1017.76	12.0735	0	0	0	0	0	0	0
pi16_sg2470	1511.12	92.8152	1.95459	0	0	0	0	0	0
pi16_sg2471	713.783	0.754595	0	0	0	0	0	0	0
pi16_sg2472	1378.23	0	0	0	0	0	0	0	0
cryaa_sg2479	1822.26	11.3189	0	0	0	0	0	0	0
cryaa_sg2480	530.762	8.30054	0	0	0	0	0	0	0
cryaa_sg2481	654.898	15.0919	0	0	0	0	0	0	0
cryaa_sg2482	697.868	0	0	0	0	0	0	0	0
cryaa_sg2483	859.405	39.2389	1.95459	0	0	0	0	0	0
cryaa_sg2484	1286.72	26.4108	0	0	0	0	0	0	0
pglyrp2_sg2485	296.017	0	0.977293	0	0	0	0	0	0
pglyrp2_sg2486	770.281	12.8281	0	0	0	0	0	0	0
pglyrp2_sg2487	480.63	0	0	0	0	0	0	0	0
pglyrp2_sg2488	440.843	0	0	0	0	0	0	0	0
pglyrp2_sg2489	565.775	0	0	0	0	0	0	0	0
pglyrp2_sg2490	906.353	5.28216	0.977293	0	0	0	0	0	0
cyp4f40_sg2491	0	0	0	0	0	0	0	0	0
cyp4f40_sg2492	455.962	5.28216	0	0	0	0	0	0	0
cyp4f40_sg2493	1085.4	0.754595	0.977293	0	0	0	0	0	0
cyp4f40_sg2494	561.796	8.30054	0	0	0	0	0	0	0
cyp4f40_sg2495	402.647	0	0	0	0	0	0	0	0
cyp4f40_sg2496	716.17	1619.36	37.1371	0	0	0	0	0	0
cyp4f15_sg2497	1063.12	0	0.977293	0	0	0	0	0	0
cyp4f15_sg2498	1142.69	0.754595	0.977293	0	0	0	0	0	0
cyp4f15_sg2499	1344.81	0	0.977293	0	0	0	0	0	0
cyp4f15_sg2500	0	0	0	0	0	0	0	0	0
cyp4f15_sg2501	690.707	4.52757	0	0	0	0	0	0	0
cyp4f15_sg2502	712.987	7.54595	0	0	0	0	0	0	0
cyp4f14_sg2503	323.868	0	0	0	0	0	0	0	0
cyp4f14_sg2504	70.0256	0	0	0	0	0	0	0	0
cyp4f14_sg2505	566.57	2.26378	0	0	0	0	0	0	0
cyp4f14_sg2506	145.621	0	0	0	0	0	0	0	0
cyp4f14_sg2507	712.192	0	0.977293	0	0	0	0	0	0
cyp4f14_sg2508	1671.86	34.7114	0	0	0	0	0	0	0
csnk2b_sg2515	564.183	7.54595	0.977293	0	0	0	0	0	0
csnk2b_sg2516	1130.75	0.754595	0	0	0	0	0	0	0
csnk2b_sg2517	303.179	0	0	0	0	0	0	0	0
csnk2b_sg2518	525.987	0.754595	0	0	0	0	0	0	0
csnk2b_sg2519	310.341	0	0	0	0	0	0	0	0
csnk2b_sg2520	1080.62	1.50919	0	0	0	0	0	1068.01	0.945323
trim31_sg2521	1562.05	15.0919	0	0	0	0	0	0	0
trim31_sg2522	878.502	35.466	0	0	0	0	0	0	0
trim31_sg2523	361.268	17.3557	0	0	0	0	0	0	0
trim31_sg2524	615.111	0	0	0	0	0	0	0	0
trim31_sg2525	230.766	0	0	0	0	0	0	0	0
trim31_sg2526	927.043	10.5643	0	0	0	0	0	0	0
cyp39a1_sg2533	716.966	0.754595	0.977293	0	0	0	0	0	0
cyp39a1_sg2534	448.004	3.01838	0	0	0	0	0	0	0
cyp39a1_sg2535	231.562	0.754595	0	0	0	0	0	0	0
cyp39a1_sg2536	447.209	0	0	0	0	0	0	0	0
cyp39a1_sg2537	527.579	0.754595	0	0	0	0	0	0	0
cyp39a1_sg2538	170.289	0	0	0	0	0	0	0	0
gnmt_sg2551	709.804	0	0	0	0	0	0	0	0
gnmt_sg2552	547.472	1.50919	0.977293	0	0	0	0	0	0
gnmt_sg2553	1115.63	0	0.977293	0	0	0	0	0	0
gnmt_sg2554	615.111	0	0	0	0	0	0	0	0
gnmt_sg2555	1111.66	6.03676	0	0	0	0	0	0	0
gnmt_sg2556	1893.87	15.8465	0.977293	0	0	0	0	0	0
ccnd3_sg2557	1114.84	7.54595	0	0	0	0	0	0	0
ccnd3_sg2558	444.026	17.3557	0	0	0	0	0	0	0
ccnd3_sg2559	724.924	0	0	0	0	0	0	0	0
ccnd3_sg2560	589.647	0	0.977293	0	0	0	0	0	0
ccnd3_sg2561	506.89	7.54595	0	0	0	0	0	0	0
ccnd3_sg2562	985.928	11.3189	0	0	0	0	0	0	0
arid1b_sg2563	1727.56	4.52757	1.95459	0	0	0	0	0	0
arid1b_sg2570	411.4	12.0735	0	0	0	0	0	0	0
arid1b_sg2571	785.4	0	0	0	0	0	0	0	0
arid1b_sg2572	383.549	0	0.977293	0	0	0	0	0	0
arid1b_sg2573	1528.63	2.26378	0	0	0	0	0	0	0
arid1b_sg2574	1535.79	0.754595	0	11.6471	0	0	0	0	0
st6gal2_sg2575	467.898	0	0.977293	0	0	0	0	0	0
st6gal2_sg2576	730.494	10.5643	0	0	0	0	0	0	0
st6gal2_sg2577	903.17	0	0	0	0	0	0	0	0
st6gal2_sg2578	1559.66	2.26378	0.977293	0	0	0	0	0	0
st6gal2_sg2579	0	0	0	0	0	0	0	0	0
st6gal2_sg2580	251.455	0	0	0	0	0	0	0	0
lonp1_sg2587	670.017	1.50919	0	0	0	0	0	0	0
lonp1_sg2588	572.141	0	0	0	0	0	0	0	0
lonp1_sg2589	1074.26	6.79135	0	0	0	0	0	0	0
lonp1_sg2590	162.332	0.754595	0.977293	0	0	0	0	0	0
lonp1_sg2591	1042.43	6.79135	0	0	0	0	0	0	0
lonp1_sg2592	1051.18	0	0	0	0	0	0	0	0
srd5a2_sg2599	0	0	0	0	0	0	0	0	0
srd5a2_sg2600	2121.46	24.9016	0	0	0	0	0	0	0
srd5a2_sg2601	1928.09	75.4595	0	0	0	0	0	0	0
srd5a2_sg2602	544.29	0	0	0	0	0	0	0	0
srd5a2_sg2603	35.8085	0	0	0	0	0	0	0	0
srd5a2_sg2604	563.387	0	0	0	0	0	0	0	0
birc6_sg2605	1102.9	28.6746	0.977293	0	0	0	0	0	0
birc6_sg2606	194.958	0	0	0	0	0	0	0	0
birc6_sg2607	929.43	5.28216	0.977293	0	0	0	0	0	0
birc6_sg2608	411.4	0.754595	0	0	0	0	0	0	0
birc6_sg2609	136.868	0	0	0	0	0	0	0	0
birc6_sg2610	299.996	5.28216	0	0	0	0	0	0	0
slc3a1_sg2617	662.856	3.77297	0	0	0	0	0	0	0
slc3a1_sg2618	480.63	0	0	0	0	0	0	0	0
slc3a1_sg2619	719.353	0	0	0	0	0	0	0	0
slc3a1_sg2620	412.196	0	0	0	0	0	0	0	0
slc3a1_sg2621	405.83	0	0	0	0	0	0	0	0
slc3a1_sg2622	1433.14	18.1103	0	0	0	0	0	0	0
epcam_sg2623	500.524	0	0	0	0	0	0	0	0
epcam_sg2624	477.447	5.28216	0	0	0	0	0	0	0
epcam_sg2625	810.068	36.9751	0	0	0	0	0	0	0
epcam_sg2626	0	0	0	0	0	0	0	0	0
epcam_sg2627	382.753	0	0	0	0	0	0	0	0
epcam_sg2628	69.2298	0	0	0	0	0	0	0	0
nrxn1_sg2635	1017.76	16.6011	0	0	0	0	0	0	0
nrxn1_sg2636	330.234	0.754595	0	0	0	0	0	0	0
nrxn1_sg2637	634.209	3.01838	0	0	0	0	0	0	0
nrxn1_sg2638	85.1447	0	6.84105	0	0	0	0	0	0
nrxn1_sg2639	1101.31	0	0.977293	0	0	0	0	0	0
nrxn1_sg2640	1038.45	0.754595	0	0	0	0	0	0	0
zfp521_sg2641	848.264	7.54595	0.977293	0	0	0	0	0	0
zfp521_sg2642	951.711	0	0	0	0	0	0	0	0
zfp521_sg2643	1636.05	13.5827	0	0	0	0	0	0	0
zfp521_sg2644	748	0.754595	0	0	0	0	0	0	0
zfp521_sg2645	460.736	0	0	0	0	0	0	0	0
zfp521_sg2646	180.634	0	0	0	0	0	0	0	0
ttr_sg2671	837.124	9.05514	0	0	0	0	0	0	0
ttr_sg2672	568.958	0	0	0	0	0	0	0	0
ttr_sg2673	718.558	4.52757	0	0	0	0	0	0	0
ttr_sg2674	675.587	4.52757	0	0	0	0	0	0	0
ttr_sg2675	335.009	0	0	0	0	0	0	0	0
ttr_sg2676	166.311	3073.46	68.4105	15.8824	0	0	0	0	0
mep1b_sg2677	508.481	70.9319	0	0	0	0	0	0	0
mep1b_sg2678	663.651	9.05514	0	0	0	0	0	0	0
mep1b_sg2679	239.519	0	0	0	0	0	0	0	0
mep1b_sg2680	67.6383	0	0	0	0	0	0	0	0
mep1b_sg2681	155.966	0	0	0	0	0	0	0	0
mep1b_sg2682	600.787	3.77297	0	0	0	0	0	0	0
nol4_sg2689	506.094	12.8281	0.977293	0	0	0	0	0	0
nol4_sg2690	371.613	1.50919	0	0	0	0	0	0	0
nol4_sg2691	1000.25	7.54595	0	0	0	0	0	0	0
nol4_sg2692	296.017	0	0	0	0	0	0	0	0
nol4_sg2693	496.545	0.754595	0	0	0	0	0	0	0
nol4_sg2694	116.975	0	0.977293	0	0	0	0	0	0
tslp_sg2701	222.013	0	0	0	0	0	0	0	0
tslp_sg2702	342.17	0	0	0	0	0	0	0	0
tslp_sg2703	542.698	0.754595	0	0	0	0	0	0	0
tslp_sg2704	607.949	6.79135	0	0	0	0	0	0	0
tslp_sg2705	638.187	9.05514	1.95459	0	0	0	0	0	0
tslp_sg2706	244.294	0	0.977293	0	0	0	0	0	0
apc_sg2707	1556.48	12.0735	0	0	0	0	0	0	0
apc_sg2708	92.3064	0	0	0	0	0	0	0	0
apc_sg2709	574.528	9.05514	0	0	0	0	0	0	0
apc_sg2710	989.907	0.754595	0.977293	0	0	0	0	0	0
apc_sg2711	136.868	0	5.86376	0	0	0	0	0	0
apc_sg2712	224.4	0.754595	0	0	0	0	0	0	0
egr1_sg2713	1269.21	10.5643	0	0	0	0	0	0	0
egr1_sg2714	165.515	3.77297	0	0	0	0	0	0	0
egr1_sg2715	1086.99	0.754595	0.977293	0	0	0	0	0	0
egr1_sg2716	1693.35	21.8833	0	0	81.0688	117.693	10423.9	229.187	5.67194
egr1_sg2717	295.221	11.3189	0	0	0	0	0	0	0
egr1_sg2718	841.898	7.54595	0	0	0	0	0	0	0
kcnn2_sg2725	1854.09	27.1654	0.977293	0	0	0	0	0	0
kcnn2_sg2726	1273.99	0	0.977293	0	0	0	0	0	0
kcnn2_sg2727	486.2	0	0	0	0	0	0	0	0
kcnn2_sg2728	508.481	8.30054	0	0	0	0	0	0	0
kcnn2_sg2729	0	0	0	0	0	0	0	0	0
kcnn2_sg2730	1184.86	18.1103	0.977293	0	0	0	0	0	0
fbn2_sg2743	106.63	36.2206	0	0	0	0	0	0	0
fbn2_sg2744	15.1192	0	0	0	0	0	0	0	0
fbn2_sg2745	893.622	9.80973	0	0	0	0	0	0	0
fbn2_sg2746	1186.46	21.8833	0	10.5882	0	0	0	0	0
fbn2_sg2747	41.3787	0	0	0	0	0	0	0	0
fbn2_sg2748	1267.62	0.754595	0	0	0	0	0	0	0
ccbe1_sg2767	773.464	21.1287	0	0	0	0	0	0	0
ccbe1_sg2768	673.996	93.5698	14.6594	0	0	0	0	0	0
ccbe1_sg2769	557.817	0	0	0	0	0	0	0	0
ccbe1_sg2770	650.919	19.6195	2.93188	0	0	0	0	0	0
ccbe1_sg2771	742.43	1.50919	0	0	0	0	0	0	0
ccbe1_sg2772	592.83	10.5643	0	0	0	0	0	0	0
dcc_sg2779	151.192	0	0	0	0	0	0	0	0
dcc_sg2780	947.732	9.80973	1.95459	0	0	0	0	0	0
dcc_sg2781	1277.97	27.92	0	0	0	0	0	0	0
dcc_sg2782	420.153	0	0	0	0	0	0	0	0
dcc_sg2783	24.6681	0	0	0	0	0	0.945475	3373.63	0
dcc_sg2784	610.336	7.54595	0	0	0	0	0	0	0
rnf165_sg2797	0	0	0	0	0	0	0	0	0
rnf165_sg2798	939.775	23.3924	0.977293	0	0	0	0	0	0
rnf165_sg2799	335.009	9.05514	0.977293	0	0	0	0	0	0
rnf165_sg2800	397.077	0.754595	0.977293	0	0	0	0	0	0
rnf165_sg2801	685.136	0	0	0	0	0	0	0	0
rnf165_sg2802	1146.67	0.754595	0	0	0	0	0	0	0
cndp1_sg2803	124.932	7.54595	0	0	0	0	0	0	0
cndp1_sg2804	1301.84	11.3189	10.7502	0	0	0	0	0	0
cndp1_sg2805	392.302	11.3189	0	0	0	0	0	0	0
cndp1_sg2806	1527.83	0	0	0	0	0	0	0	0
cndp1_sg2807	343.762	0	0	0	0	0	0	0	0
cndp1_sg2808	1168.15	0	0	0	0	0	0	0	0
syt7_sg2809	614.315	0	0	0	0	0	0	0	0
syt7_sg2810	923.86	11.3189	0.977293	0	0	0	0	0	0
syt7_sg2811	1054.36	0	0	0	0	0	0	0	0
syt7_sg2812	1455.42	63.386	0.977293	0	0	0	0	0	0
syt7_sg2813	304.77	0.754595	0	0	0	0	0	0	0
syt7_sg2814	2070.53	27.92	0.977293	0	0	0	0	0	0
glyat_sg2815	202.915	3.77297	0	0	0	0	0	0	0
glyat_sg2816	521.213	0	0	0	0	0	0	0	0
glyat_sg2817	57.2936	0	0.977293	0	0	0	0	0	0
glyat_sg2818	244.294	0	0	0	0	0	0	0	0
glyat_sg2819	190.979	0	0	0	0	0	0	0	0
glyat_sg2820	268.962	0	0	0	0	0	0	0	0
prune2_sg2821	642.166	0	0.977293	0	0	0	0	0	0
prune2_sg2822	493.362	10.5643	0	0	0	0	0	0	0
prune2_sg2823	615.111	23.3924	0	0	0	0	0	0	0
prune2_sg2824	284.081	9.05514	0	0	0	0	0	0	0
prune2_sg2825	718.558	0	0.977293	0	0	0	0	0	0
prune2_sg2826	358.085	0	0.977293	0	0	0	0	0	0
gda_sg2833	292.834	0.754595	0	0	0	0	0	0	0
gda_sg2834	165.515	0	0	0	0	0	0	0	0
gda_sg2835	840.307	0	0	0	0	0	0	0	0
gda_sg2836	482.221	25009.5	11143.1	628.941	0	0	0	0	0
gda_sg2837	1233.4	4.52757	0.977293	0	0	0	0	0	0
gda_sg2838	1136.32	13.5827	0.977293	0	0	0	0	0	0
pten_sg2869	0	0	0	98.4706	0	0	0	0	0
pten_sg2870	751.979	98.0973	0	0	0	0	0	0	0
pten_sg2871	368.43	0	0	0	0.717423	0	1.89095	15731.4	2.83597
pten_sg2872	724.924	11.3189	4.88646	0	0	0	0	0	0
pten_sg2873	38.1958	0.754595	0	0	0	0	0	0	0
pten_sg2874	336.6	0	0	0	0	0	0	0	0
cyp26a1_sg2881	1954.35	29.4292	0.977293	0	0	0	0	0	0
cyp26a1_sg2882	933.409	15.8465	0	0	0	0	0	0	0
cyp26a1_sg2883	1721.2	11.3189	1.95459	0	0	0	0	0	0
cyp26a1_sg2884	1082.21	18.1103	0	0	0	0	0	0	0
cyp26a1_sg2885	1032.88	25.6562	0	0	0	0	0	0	0
cyp26a1_sg2886	443.23	0	0	0	0	0	0	0	0
lgi1_sg2893	309.545	0	0	0	0	0	0	0	0
lgi1_sg2894	216.443	0	0	0	0	0	0	0	0
lgi1_sg2895	61.2724	0	0	0	0	0	0	0	0
lgi1_sg2896	238.723	3.77297	0	0	0	0	0	0	0
lgi1_sg2897	83.5532	4.52757	0	0	0	0	0	0	0
lgi1_sg2898	496.545	9.80973	0	0	0	0	0	0	0
hoga1_sg2905	844.285	23.3924	0	0	0	0	0	0	0
hoga1_sg2906	155.17	0	0	0	0	0	0	0	0
hoga1_sg2907	290.447	0	0.977293	0	0	0	0	0	0
hoga1_sg2908	717.762	18.1103	0	0	0	0	0	0	0
hoga1_sg2909	1236.59	9.05514	0.977293	0	0	0	0	0	0
hoga1_sg2910	1307.41	3.01838	0.977293	0	0	0	0	0	0
sfrp5_sg2911	738.451	0.754595	0	0	0	0	0	0	0
sfrp5_sg2912	970.809	20.3741	0	0	0	0	0	0	0
sfrp5_sg2913	985.132	18.8649	0	0	0	0	0	0	0
sfrp5_sg2914	800.519	12.0735	0	0	0	0	0	0	0
sfrp5_sg2915	915.902	9.05514	0	0	0	0	0	0	0
sfrp5_sg2916	3179	30.9384	1.95459	0	0	0	0	0	0
ctsf_sg2941	1634.46	67.1589	0	0	0	0	0	0	51.0474
ctsf_sg2942	684.341	15.8465	0	0	0	0	0	0	0
ctsf_sg2943	635.8	0	0	0	0	0	0	0	0
ctsf_sg2944	175.064	0	0	0	0	0	0	0	0
ctsf_sg2945	419.358	0	0	0	0	0	0	0	0
ctsf_sg2946	1306.61	32.4476	0	0	0	0	0	0	0
gfra1_sg2953	421.745	0	0	0	0	0	0	0	3.78129
gfra1_sg2954	1629.69	6.03676	0	0	0	0	0	0	0
gfra1_sg2955	367.634	0	0	0	0	0	0	0	0
gfra1_sg2956	175.86	0	0	0	0	0	0	0	0
gfra1_sg2957	1654.35	19.6195	0.977293	0	0	0	0	0	0
gfra1_sg2958	1053.57	1.50919	0	0	0	0	0	0	0
pamr1_sg3001	1253.3	9.05514	1.95459	0	0	0	0	0	0
pamr1_sg3002	553.043	0	0	0	0	0	0	0	49.1568
pamr1_sg3003	845.081	0	0	0	0	0	0	0	0
pamr1_sg3004	942.162	0	0.977293	0	0	0	0	0	0
pamr1_sg3005	2374.5	9.05514	1.95459	1.05882	0	0	0	0	0
pamr1_sg3006	31.0341	0	0	0	0	0	0	0	0
bbox1_sg3013	277.715	2.26378	0	0	0	0	0	0	0
bbox1_sg3014	781.422	0	0	0	0	0	0	0	0
bbox1_sg3015	627.843	20.3741	0	0	0	0	0	0	0
bbox1_sg3016	342.17	0	0.977293	0	0	0	0	0	0
bbox1_sg3017	304.77	3.77297	0	0	0	0	0	0	0
bbox1_sg3018	535.536	0	0.977293	0	0	0	0	0	0
ryr3_sg3025	279.306	0	0	0	0	0	0	0	0
ryr3_sg3026	171.085	0	0	0	0	0	0	0	0
ryr3_sg3027	853.834	11.3189	0	0	0	0	0	0	0
ryr3_sg3028	219.626	0	0	0	0	0	0	0	0
ryr3_sg3029	1149.85	8.30054	0.977293	0	0	0	0	0	0
ryr3_sg3030	427.315	2.26378	0	0	0	0	0	0	0
ltk_sg3031	1239.77	3.01838	0.977293	0	0	0	0	0	0
ltk_sg3032	1366.29	8.30054	0	0	0	0	0	0	0
ltk_sg3033	850.651	6.79135	0.977293	0	0	0	0	0	0
ltk_sg3034	103.447	0	0	0	0	0	0	0	0
ltk_sg3035	685.136	0	0	0	0	0	0	0	0
ltk_sg3036	1291.49	13.5827	0.977293	0	0	0	0	0	0
prom2_sg3037	849.06	15.0919	0	0	0	0	0	0	0
prom2_sg3038	177.451	0.754595	0	0	0	0	0	0	0
prom2_sg3039	385.141	11.3189	0.977293	0	0	0	0	0	0
prom2_sg3040	542.698	2.26378	0	0	0	0	0	0	0
prom2_sg3041	909.536	9.80973	0	0	0	0	0	0	0
prom2_sg3042	1769.74	34.7114	0	0	0	0	0	0	0
oxt_sg3043	981.153	177.33	14.6594	0	0	0	0	0	0
oxt_sg3044	882.481	10.5643	0	0	0	0	0	0	0
oxt_sg3045	1401.31	24.9016	0.977293	0	0	0	0	0	0
oxt_sg3046	655.694	0	0	0	0	0	0	0	0
oxt_sg3047	962.851	39.9935	0	0	0	0	0	0	0
oxt_sg3048	1293.88	20.3741	0	0	0	0	0	0	0
cubn_sg3055	195.753	0	0	0	0	0	0	0	0
cubn_sg3056	99.4681	0	0	0	0	0	0	0	0
cubn_sg3057	1019.35	0	0.977293	0	0	0	0	0	0
cubn_sg3058	938.979	7.54595	0	0	0	0	0	0	0
cubn_sg3059	1541.36	0	0	0	0	0	0	0	0
cubn_sg3060	1230.22	9.05514	0.977293	14.8235	0	0	0	0	0
asxl1_sg3073	279.306	0	0	0	0	0	0	0	0
asxl1_sg3074	608.745	20.3741	0.977293	0	0	0	0	0	0
asxl1_sg3075	538.719	0	0	0	0	0	0	0	0
asxl1_sg3076	425.724	0	0	0	0	0	0	0	0
asxl1_sg3077	417.766	20.3741	0	0	0	0	0	0	0
asxl1_sg3078	463.919	5.28216	0	0	0	0	0	0	0
eif6_sg3079	753.57	5.28216	0	0	0	0	0	0	0
eif6_sg3080	362.86	0.754595	0	0	0	0	0	0	0
eif6_sg3081	961.26	0	0	0	0	0	0	0	0
eif6_sg3082	1342.42	1.50919	0	0	0	0	0	0	0
eif6_sg3083	463.124	9.80973	0	0	0	0	0	0	0
eif6_sg3084	962.851	16.6011	1.95459	0	0	0	0	0	0
ptprt_sg3097	438.455	0	0	0	0	0	0	0	0
ptprt_sg3098	545.085	2.26378	0	0	0	0	0	0	0
ptprt_sg3099	855.426	13.5827	0	0	0	0	0	0	0
ptprt_sg3100	288.855	0	0	0	0	0	0	0	0
ptprt_sg3101	997.864	6.03676	0	0	0	0	0	0	0
ptprt_sg3102	0	0	0	0	0	0	0	0	0
ptgis_sg3121	1059.93	0	0	0	0	0	0	0	0
ptgis_sg3122	751.183	0	0	0	0	0	0	0	0
ptgis_sg3123	233.153	3626.58	839.495	75.1765	0	0	0	0	0
ptgis_sg3124	245.885	0	0.977293	0	0	0	0	0	0
ptgis_sg3125	1429.95	9.05514	0	0	0	0	0	0	0
ptgis_sg3126	1323.32	9.05514	0	0	0	0	0	0	0
pck1_sg3133	702.643	5.28216	0	0	0	0	0	0	0
pck1_sg3134	1071.07	18.1103	1.95459	0	0	0	0	0	0
pck1_sg3135	767.894	0	0	0	0	0	0	0	10.3986
pck1_sg3136	430.498	9.80973	0	0	0	0	0	0	0
pck1_sg3137	689.911	0	0	0	0	0	0	0	0
pck1_sg3138	738.451	0.754595	0	0	0	0	0	0	0
phactr3_sg3145	254.638	0	0	0	0	0	0	0	0
phactr3_sg3146	1302.63	15.0919	0	0	0	0	0	0	0
phactr3_sg3147	85.9405	0	0	0	0	0	0	0	0
phactr3_sg3148	538.719	0	0	0	0	0	0	0	0
phactr3_sg3149	999.456	5.28216	0	0	0	0	0	0	0
phactr3_sg3150	1574.78	24.9016	0	0	0	0	0	0	0
chrna4_sg3157	814.047	8.30054	0	0	0	0	0	0	0
chrna4_sg3158	925.451	0	0.977293	0	0	0	0	0	0
chrna4_sg3159	896.009	6.03676	0	0	0	0	0	0	0
chrna4_sg3160	2133.39	14.3373	0	0	0	0	0	0	0
chrna4_sg3161	94.6936	0	0	0	0	0	0	0	0
chrna4_sg3162	365.247	0	0	0	0	0	0	0	0
notch1_sg3169	182.226	3.01838	0	0	0	0	0	0	0
notch1_sg3170	678.77	1.50919	0	0	0	0	0	0	0
notch1_sg3171	844.285	7.54595	0	0	0	0	0	0	0
notch1_sg3172	585.668	0	0	0	0	0	0	0	0
notch1_sg3173	761.528	0.754595	0	0	0	0	0	0	0
notch1_sg3174	1179.29	11.3189	0	0	0	0	0	0	0
adamts13_sg3175	1231.81	15.8465	0	0	0	0	0	0	0
adamts13_sg3176	400.26	9.80973	0	0	0	0	0	0	0
adamts13_sg3177	639.779	12.0735	0	0	0	0	0	0	0
adamts13_sg3178	724.128	0	0	0	0	0	0	0	0
adamts13_sg3179	504.502	0	0	0	0	0	0	0	0
adamts13_sg3180	2050.63	18.8649	0	0	0	0	0	0	0
fam163b_sg3181	1047.2	0.754595	0.977293	0	0	0	0	0	0
fam163b_sg3182	570.549	0	1.95459	0	0	0	0	0	0
fam163b_sg3183	528.375	0	0	0	0	0	0	0	0
fam163b_sg3184	1313.77	5.28216	0	0	0	0	0	0	0
fam163b_sg3185	693.094	7.54595	0	0	0	0	0	0	0
fam163b_sg3186	114.587	0	0	0	0	0	0	0	0
dbh_sg3187	680.362	0	0	0	0	0	0	0	0
dbh_sg3188	726.515	0	0	0	0	0	0	0	0
dbh_sg3189	1320.14	0.754595	0.977293	0	0	0	0	0	0
dbh_sg3190	71.617	0	0	0	0	0	0	0	0
dbh_sg3191	502.911	1.50919	1.95459	0	0	0	0	0	0
dbh_sg3192	945.345	0	0	0	0	0	0	0	0
tsc1_sg3193	841.898	0	0.977293	0	0	0	0	0	0
tsc1_sg3194	1171.34	32.4476	21.5004	0	3.70661e+06	2.21505e+06	1.8529e+06	1.91544e+06	3423.02
tsc1_sg3195	509.277	6.03676	0	0	0	0	0	0	0
tsc1_sg3196	1420.4	36.9751	0	0	0	0	0	0	0
tsc1_sg3197	223.604	0	0	0	0	0	0	0	0
tsc1_sg3198	735.268	27.1654	0	0	0	0	0	0	0
phyhd1_sg3199	640.575	0	0.977293	0	0	0	0	0	0
phyhd1_sg3200	728.902	14.3373	0	0	0	0	0	0	0
phyhd1_sg3201	777.443	12.8281	0	0	0	0	0	0	0
phyhd1_sg3202	996.273	6.03676	0	0	0	0	0	0	0
phyhd1_sg3203	891.234	1.50919	0	0	0	0	0	0	0
phyhd1_sg3204	1388.57	3.01838	0	0	0	0	0	0	0
nup214_sg3205	376.387	0	0	0	0	0	0	0	0
nup214_sg3206	685.136	0	0	0	0	0	0	0	0
nup214_sg3207	707.417	6.79135	0	0	0	0	0	0	0
nup214_sg3208	26.2596	0	0	0	0	0	0	0	0
nup214_sg3209	783.013	0	0	0	0	0	0	0	0
nup214_sg3210	912.719	0.754595	0	0	0	0	0	0	0
hspa5_sg3217	975.583	0.754595	0	0	0	0	0	0	0
hspa5_sg3218	533.149	0	0	0	0	0	0	0	0
hspa5_sg3219	1010.6	0	0	0	0	0	0	0	0
hspa5_sg3220	1235	0.754595	0	0	0	0	0	0	0
hspa5_sg3221	837.919	0.754595	0.977293	0	0.717423	0	0	0	0
hspa5_sg3222	1016.17	0.754595	0	0	0	0	0	0	0
lhx2_sg3223	310.341	0	0	0	0	0	0	0	0
lhx2_sg3224	812.456	0	0.977293	0	0	0	0	0	0
lhx2_sg3225	976.379	18.1103	0	0	0	0	0	0	0
lhx2_sg3226	872.136	0	0.977293	0	0	0	0	0	0
lhx2_sg3227	867.362	36.9751	3.90917	0	0	0	0	0	0
lhx2_sg3228	680.362	0	0.977293	0	0	0	0	0	0
lrp1b_sg3229	631.026	8.30054	2.93188	0	0	0	0	0	0
[truncated: 2,076 more rows]
