# Supplementary material for: Functional CRISPR Screens Define Genetic Drivers for Cancer Transformation and Progression from Non-Cancerous Cells
Source: Int J Mol Sci. 2026 Apr 2;27(7):3223. doi: 10.3390/ijms27073223 (PMC13072818; doi:10.3390/ijms27073223)
Supplement: Supplementary file 1 [file ijms-27-03223-s001.zip › TableS3. Summary of sgRNA abundance across hLIHC-KO screening samples.xls]

## Sheet: hLIHC_counts
ID	hLIHC - HFF-1_Day0	hLIHC - HFF-1 – Sub1	hLIHC - HFF-1 – Meta1	hLIHC - HFF-1 – Meta2	hLIHC - HFF-1 – Meta3	hLIHC - HFF-1 – Meta4	hLIHC - IMR-90_Day0	hLIHC - IMR-90 – Sub1	hLIHC - IMR-90 – Sub2	hLIHC - IMR-90 – Sub3	hLIHC - IMR-90 – Meta1	hLIHC - IMR-90 – Meta2	hLIHC - IMR-90 – Meta3	hLIHC - IMR-90 – Meta4	hLIHC - IMR-90 – Meta5	hLIHC - IMR-90 – Meta6	hLIHC - IMR-90 – Meta7
COL11A1_sg0002	148.918	0	0	0	0	0	0	0	0	0	0	0	0	0	0	0	0
COL11A1_sg0003	250.561	0	0	0	0	0	0	0	0	0	0	0	0	0	0	0	0
COL11A1_sg0004	413.324	0	0	0	0	0	0	0	0	0	0	0	0	0	0	0	0
COL11A1_sg0005	158.711	0	0	0	0	0	0	0	0	0	0	0	0	0	0	0	0
COL11A1_sg0006	83.4077	0	0	0	0	0	0	0	0	0	0	0	0	0	0	0	0
COL11A1_sg0007	18.5726	0	0	0	0	0	0	0	0	0	0	0	0	0	0	0	0
SLC16A4_sg0020	23.6378	0	0	0	0	0	0	0	0	0	0	0	0	0	0	0	0
SLC16A4_sg0021	100.292	0	0	0	0	0	0	0	0	0	0	0	0	0	0	0	0
SLC16A4_sg0022	87.1222	0	0	0	0	0	0	0	0	0	0	0	0	0	0	0	0
SLC16A4_sg0023	87.1222	0	0	0	0	0	0	0	0	0	0	0	0	0	0	0	0
SLC16A4_sg0024	53.0162	0	0	0	0	0	0	0	0	0	0	0	0	0	0	0	0
SLC16A4_sg0025	179.985	0	0	0	0	0	0	0	0	0	0	0	0	0	0	0	0
KCND3_sg0032	300.2	317.161	0	0	0	0	0	0	0.503651	0	0	0	0	0	0	0	0
KCND3_sg0033	104.006	0	0	0	0	0	0	0	0	0	0	0	0	0	0	0	0
KCND3_sg0034	184.037	0	0	0	0	0	0	0	0	0	0	0	0	0	0	0	0
KCND3_sg0035	686.172	0	21.1323	30.6367	63.1031	78.8377	0.329171	0	0	1.05809	113944	64.3541	55.4236	11.1588	8.45485	84.7542	74.5777
KCND3_sg0036	580.139	317.161	0	0	0	0	0	0.42792	0	0	0	0	0	0	0	0	0
KCND3_sg0037	1224.44	0	57632.9	15.3183	36.0589	26.2792	0.658342	1.28376	0	0	30.3258	55.1606	64.6609	30.6866	33.8194	14.1257	111.867
MTOR_sg0038	35.4567	0	0	0	0	0	0	0	0	0	0	0	0	0	0	0	0
MTOR_sg0039	47.951	0	0	0	0	0	0	0	0	0	0	0	0	0	0	0	0
MTOR_sg0040	351.19	0	0	0	0	0	1.31668	0	0.503651	0	0	0	0	0	0	0	0
MTOR_sg0041	103.669	0	0	0	0	0	0	0	0	0	0	0	0	0	0	0	0
MTOR_sg0042	21.6117	0	0	0	0	0	0	0	0	0	0	0	0	0	0	0	0
MTOR_sg0043	126.293	0	0	0	0	0	0	0	0	0	0	0	0	0	0	0	0
VTCN1_sg0050	220.507	0	0	0	0	0	0.329171	0	0	0	0	0	0	0	0	0	0
VTCN1_sg0051	2347.91	0	0	0	0	0	0.329171	0	0	0	0	0	0	0	0	0	0
VTCN1_sg0052	341.735	0	0	0	0	0	0.658342	0	0	0	0	0	0	0	0	0	0
VTCN1_sg0053	662.534	0	0	0	0	0	0	0	0	0	0	0	0	0	0	0	0
VTCN1_sg0054	13.5073	0	0	0	0	0	0	0	0	0	0	0	0	0	0	0	0
VTCN1_sg0055	109.747	0	0	0	0	0	0	0	0	0	0	0	0	0	0	0	0
TBX15_sg0056	111.773	0	0	0	0	0	0	0	0	0	0	0	0	0	0	0	0
TBX15_sg0057	99.2788	0	0	0	0	0	0	0	0	0	0	0	0	0	0	0	0
TBX15_sg0058	323.5	0	0	0	0	0	0	0	0	0	0	0	0	0	0	0	0
TBX15_sg0059	250.223	0	0	0	0	0	0	0	0	0	0	0	0	0	0	0	0
TBX15_sg0060	65.1728	0	0	0	0	0	0	0	0	0	0	0	0	0	0	0	0
TBX15_sg0061	397.79	0	0	0	0	0	0	0	0	0	0	0	0	0	0	0	0
HAO2_sg0062	62.4713	0	0	0	0	0	0	0	0	0	0	0	0	0	0	0	0
HAO2_sg0063	460.937	0	0	0	0	0	1.31668	0	0	0	0	0	0	0	0	0	0
HAO2_sg0064	47.951	0	0	0	0	0	0	0	0	0	0	0	0	0	0	0	0
HAO2_sg0065	138.788	0	0	0	0	0	0	0	0	0	0	0	0	0	0	0	0
HAO2_sg0066	334.981	0	0	0	0	0	0	0	0	0	0	0	0	0	0	0	0
HAO2_sg0067	587.231	0	0	0	0	0	0	0	0	0	0	0	0	0	0	0	0
PHGDH_sg0068	135.073	0	0	0	0	0	0	0	0	0	0	0	0	0	0	0	0
PHGDH_sg0069	313.032	0	0	0	0	0	0	0	0	0	0	0	0	0	0	0	0
PHGDH_sg0070	1713.74	0	0	0	0	0	0	0	0	0	0	0	0	0	0	0	0
PHGDH_sg0071	354.905	0	0	0	0	0	0	0	0	0	0	0	0	0	0	0	0
PHGDH_sg0072	97.2527	0	0	0	0	0	0	0	0	0	0	0	0	0	0	0	0
PHGDH_sg0073	188.089	0	0	0	0	0	0.329171	0	0	0	0	0	0	0	0	0	0
NOTCH2_sg0080	547.046	0	0	0	0	0	0	0	0	0	0	0	0	0	0	0	0
NOTCH2_sg0081	23.3001	0	0	0	0	0	0	0	0	0	0	0	0	0	0	0	0
NOTCH2_sg0082	171.543	0	0	0	0	0	0	0	0	0	0	0	0	0	0	0	0
NOTCH2_sg0083	71.2511	0	58.1137	51.0611	72.1178	183.955	0	0.42792	0	0	20.2172	147.095	120.085	33.4763	118.368	278121	149.155
NOTCH2_sg0084	163.101	158.58	0	0	0	0	0	0	0	0	0	9.19344	0	0	0	0	0
NOTCH2_sg0085	265.419	0	47558.1	15.3183	27.0442	26.2792	0	0.42792	0	1.05809	0	91.9344	73.8982	8.36907	33.8194	56.5028	55.9333
SEC22B_sg0086	0	0	0	0	0	0	0	0	0	0	0	0	0	0	0	0	0
SEC22B_sg0087	61.1206	0	0	0	0	0	0	0	0	0	0	0	0	0	0	0	0
SEC22B_sg0088	44.5741	0	0	0	0	0	0	0	0	0	0	0	0	0	0	0	0
SEC22B_sg0089	23.3001	0	0	0	0	0	0	0	0	0	0	0	0	0	0	0	0
SEC22B_sg0090	88.1352	0	0	0	0	0	0	0	0	0	0	0	0	0	0	0	0
SEC22B_sg0091	288.044	0	0	0	0	0	0.987512	0	0	0	0	0	0	0	0	0	0
PRDM2_sg0092	158.711	0	0	0	0	0	1.31668	0	0	0	0	0	0	0	0	0	0
PRDM2_sg0093	54.0293	0	0	0	0	0	0	0	0	0	0	0	0	0	0	0	0
PRDM2_sg0094	659.832	0	0	0	0	0	0.987512	0	0	0	0	0	0	0	0	0	0
PRDM2_sg0095	178.972	0	0	0	0	0	0	0	0	0	0	0	0	0	0	0	0
PRDM2_sg0096	207.337	0	0	0	0	0	0	0	0	0	0	0	0	0	0	0	0
PRDM2_sg0097	49.3017	0	0	0	0	0	0	0	0	0	0	0	0	0	0	0	0
PPIAL4E_sg0098	111.435	0	0	0	0	0	0	0	0	0	0	0	0	0	0	0	0
PPIAL4E_sg0099	88.8106	0	0	0	0	0	0	0	0	0	0	0	0	0	0	0	0
PPIAL4E_sg0100	64.8351	0	0	0	0	0	0	0	0	0	0	0	0	0	0	0	0
PPIAL4E_sg0101	246.509	0	0	0	0	0	0	0	0	0	0	0	0	0	0	0	0
PDE4DIP_sg0102	514.966	0	0	0	0	0	0	0	0	0	0	0	0	0	0	0	0
PDE4DIP_sg0103	38.8335	0	0	0	0	0	0	0	0	0	0	0	0	0	0	0	0
PDE4DIP_sg0104	77.6671	0	0	0	0	0	0	0	0	0	0	0	0	0	0	0	0
PDE4DIP_sg0105	2886.51	0	0	0	0	0	11.1918	0	0	0	0	0	0	0	0	0	0
PDE4DIP_sg0106	95.5643	0	0	0	0	0	0.658342	0	0	0	0	0	0	0	0	0	0
PDE4DIP_sg0107	52.0032	0	0	0	0	0	0	0	0	0	0	0	0	0	0	0	0
CA14_sg0108	805.711	0	0	0	0	0	0.987512	0	0	0	0	0	0	0	0	0	0
CA14_sg0109	205.311	0	0	0	0	0	0	0	0.503651	0	0	0	0	0	0	0	0
CA14_sg0110	61.1206	0	0	0	0	0	0	0	0	0	0	0	0	0	0	0	0
CA14_sg0111	258.327	0	0	0	0	0	1.97502	0.42792	0	1.05809	0	0	0	0	0	0	0
CA14_sg0112	64.8351	0	0	0	0	0	0	0	0	0	0	0	0	0	0	0	0
CA14_sg0113	112.786	0	0	0	0	0	0	0	0	0	0	0	0	0	0	0	0
TARS2_sg0114	865.481	0	0	0	0	0	0	0	0	0	0	0	0	0	0	0	0
TARS2_sg0115	42.2104	0	0	0	0	0	0	0	0	0	0	0	0	0	0	0	0
TARS2_sg0116	595.673	0	0	0	0	0	0	0	0	0	0	0	0	0	0	0	0
TARS2_sg0117	1703.95	0	0	0	0	0	0.329171	0	0	0	0	0	0	0	0	0	0
TARS2_sg0118	3964.73	0	0	0	0	0	1.64585	0	0	0	0	0	0	0	0	0	0
TARS2_sg0119	165.127	0	0	0	0	0	0	0	0	0	0	0	0	0	0	0	0
ECM1_sg0120	518.006	0	0	0	0	0	0.329171	0	0	0	0	0	0	0	0	0	0
ECM1_sg0121	202.61	0	0	0	0	0	0	0	0	0	0	0	0	0	0	0	0
ECM1_sg0122	31.7422	0	0	0	0	0	0	0	0	0	0	0	0	0	0	0	0
ECM1_sg0123	270.146	0	0	0	0	0	0	0	0	0	0	0	0	0	0	0	0
ECM1_sg0124	335.319	0	0	0	0	0	17.7752	0	0	0	0	0	0	0	0	0	0
ECM1_sg0125	443.04	0	0	0	0	0	0.329171	0	0	0	0	0	0	0	0	0	0
FLG_sg0126	329.241	0	0	0	0	0	0	0	0	0	0	0	0	0	0	0	0
FLG_sg0127	64.1598	0	0	0	0	0	0	0	0	0	0	0	0	0	0	0	0
FLG_sg0128	188.427	0	0	0	0	0	0	0	0	0	0	0	0	0	0	0	0
FLG_sg0129	19.5856	0	0	0	0	0	0	0	0	0	0	0	0	0	0	0	0
FLG_sg0130	4689.06	0	0	0	0	0	1.31668	0	0	0	0	0	0	0	0	0	0
FLG_sg0131	175.933	0	0	0	0	0	0	0	0	0	0	0	0	0	0	0	0
S100A12_sg0132	156.01	0	0	0	0	0	0	0	0	0	0	0	0	0	0	0	0
S100A12_sg0133	238.066	0	0	0	0	0	2.63337	0	0	0	0	0	0	0	0	0	0
S100A12_sg0134	22.9624	0	0	0	0	0	0	0	0	0	0	0	0	0	0	0	0
S100A12_sg0135	184.713	0	0	0	0	0	0	0	0	0	0	0	0	0	0	0	0
S100A12_sg0136	132.709	0	0	0	0	0	0	0	0	0	0	0	0	0	0	0	0
S100A12_sg0137	81.3816	0	0	0	0	0	0	0	0	0	0	0	0	0	0	0	0
PKLR_sg0150	122.241	0	0	0	0	0	0.329171	0	0	0	0	0	0	0	0	0	0
PKLR_sg0151	573.723	0	0	0	0	0	0	0	0	0	0	0	0	0	0	0	0
PKLR_sg0152	2015.63	0	0	0	0	0	0.658342	0	0	0	0	0	0	0	0	0	0
PKLR_sg0153	446.079	0	0	0	0	0	0	0	0	0	0	0	0	0	0	0	0
PKLR_sg0154	310.331	0	0	0	0	0	0	0	0	0	0	0	0	0	0	0	0
PKLR_sg0155	374.153	0	0	0	0	0	0	0	0	0	0	0	0	0	0	0	0
RAB25_sg0156	412.986	0	0	0	0	0	0	0	0	0	0	0	0	0	0	0	0
RAB25_sg0157	327.89	0	0	0	0	0	0	0	0	0	0	0	0	0	0	0	0
RAB25_sg0158	452.157	0	0	0	0	0	0	0	0	0	0	0	0	0	0	0	0
RAB25_sg0159	3619.96	0	0	0	0	0	1.64585	0	0	0	0	0	0	0	0	0	0
RAB25_sg0160	226.585	0	0	0	0	0	0.329171	0	0	0	0	0	0	0	0	0	0
RAB25_sg0161	218.819	0	0	0	0	0	0	0	0	0	0	0	0	0	0	0	0
NTRK1_sg0162	234.014	0	0	0	0	0	0	0	0	0	0	0	0	0	0	0	0
NTRK1_sg0163	299.525	0	0	0	0	0	0	0.42792	0	0.529043	0	0	0	0	0	0	0
NTRK1_sg0164	135.749	0	0	0	0	0	0	0	0.503651	0	0	0	0	0	0	0	0
NTRK1_sg0165	586.893	0	147.926	137.865	387.633	473.026	0	0	0.503651	0.529043	171.846	376.931	443.389	186987	245.191	240.137	344.922
NTRK1_sg0166	638.221	0	0	0	0	0	0	0	0	0.529043	0	0	0	0	0	0	0
NTRK1_sg0167	173.231	0	0	0	0	0	0	0	0	0	0	0	0	0	0	0	0
TMEM82_sg0168	164.114	0	0	0	0	0	7.9001	0	0	0	0	0	0	0	0	0	0
TMEM82_sg0169	285.004	0	0	0	0	0	0.329171	0	0	0	0	0	0	0	0	0	0
TMEM82_sg0170	35.4567	0	0	0	0	0	0	0	0	0	0	0	0	0	0	0	0
TMEM82_sg0171	205.311	0	0	0	0	0	0.658342	0	0	0	0	0	0	0	0	0	0
TMEM82_sg0172	280.952	0	0	0	0	0	0	0	0	0	0	0	0	0	0	0	0
TMEM82_sg0173	1221.06	0	0	0	0	0	0.987512	0	0	0	0	0	0	0	0	0	0
CD5L_sg0174	156.01	0	0	0	0	0	0	0	0	0	0	0	0	0	0	0	0
CD5L_sg0175	624.038	0	0	0	0	0	6.58342	0	0	0	0	0	0	0	0	0	0
CD5L_sg0176	532.864	0	0	0	0	0	0.329171	0	0	0	0	0	0	0	0	0	0
CD5L_sg0177	242.794	0	0	0	0	0	0	0	0	0	0	0	0	0	0	0	0
CD5L_sg0178	90.1613	0	0	0	0	0	0.329171	0	0	0	0	0	0	0	0	0	0
CD5L_sg0179	1162.98	0	0	0	0	0	0.987512	0	0	0	0	0	0	0	0	0	0
SPTA1_sg0180	58.4191	0	0	0	0	0	0	0	0	0	0	0	0	0	0	0	0
SPTA1_sg0181	198.895	0	0	0	0	0	0	0	0	0	0	0	0	0	0	0	0
SPTA1_sg0182	228.611	0	0	0	0	0	1.31668	0	0	0	0	0	0	0	0	0	0
SPTA1_sg0183	326.877	0	0	0	0	0	0	0	0	0	0	0	0	0	0	0	0
SPTA1_sg0184	138.45	0	0	0	0	0	0	0	0	0	0	0	0	0	0	0	0
SPEN_sg0185	216.117	0	0	0	0	0	0	0	0	0	0	0	0	0	0	0	0
SPEN_sg0198	97.2527	0	0	0	0	0	0.329171	0	0	0	0	0	0	0	0	0	0
SPEN_sg0199	214.766	0	0	0	0	0	0	0	0	0	0	0	0	0	0	0	0
SPEN_sg0200	118.864	0	0	0	0	0	0	0	0	0	0	0	0	0	0	0	0
SPEN_sg0201	180.998	0	0	0	0	0	0	0	0	0	0	0	0	0	0	0	0
SPEN_sg0202	469.379	0	0	0	0	0	0	0	0	0	0	0	0	0	0	0	0
CRP_sg0203	44.2365	0	0	0	0	0	0	0	0	0	0	0	0	0	0	0	0
CRP_sg0204	85.7715	0	0	0	0	0	0	0	0	0	0	0	0	0	0	0	0
CRP_sg0205	31.4045	0	0	0	0	0	0	0	0	0	0	0	0	0	0	0	0
CRP_sg0206	671.989	0	0	0	0	0	0	0	0	0	0	0	0	0	0	0	0
CRP_sg0207	251.236	0	0	0	0	0	0	0	0	0	0	0	0	0	0	0	0
CRP_sg0208	194.843	0	0	0	0	0	0	0	0	0	0	0	0	0	0	0	0
ITLN1_sg0221	152.295	0	0	0	0	0	0	0	0	0	0	0	0	0	0	0	0
ITLN1_sg0222	27.69	0	0	0	0	0	0	0	0	0	0	0	0	0	0	0	0
ITLN1_sg0223	739.188	0	0	0	0	0	0	0	0	0	0	0	0	0	0	0	0
ITLN1_sg0224	331.605	0	0	0	0	0	0	0	0	0	0	0	0	0	0	0	0
ITLN1_sg0225	240.43	0	0	0	0	0	0	0	0	0	0	0	0	0	0	0	0
ITLN1_sg0226	468.366	0	0	0	0	0	0.329171	0	0	0	0	0	0	0	0	0	0
FCGR2B_sg0227	306.278	0	0	0	0	0	0	0	0	0	0	0	0	0	0	0	0
FCGR2B_sg0228	400.83	0	0	0	0	0	0	0	0	0	0	0	0	0	0	0	0
FCGR2B_sg0229	147.905	0	0	0	0	0	0	0	0	0	0	0	0	0	0	0	0
FCGR2B_sg0230	1667.14	0	0	0	0	0	1.31668	0	0	0	0	0	0	0	0	0	0
FCGR2B_sg0231	251.574	0	0	0	0	0	0	0	0	0	0	0	0	0	0	0	0
FCGR2B_sg0232	104.682	0	0	0	0	0	0	0	0	0	0	0	0	0	0	0	0
DPT_sg0239	26.6769	0	0	0	0	0	0	0	0	0	0	0	0	0	0	0	0
DPT_sg0240	189.778	0	0	0	0	0	0	0	0	0	0	0	0	0	0	0	0
DPT_sg0241	269.133	0	0	0	0	0	0	0	0	0	0	0	0	0	0	0	0
DPT_sg0242	230.637	0	0	0	0	0	0	0	0	0	0	0	0	0	0	0	0
DPT_sg0243	559.203	0	0	0	0	0	0.329171	0	0	0	0	0	0	0	0	0	0
DPT_sg0244	85.4338	0	0	0	0	0	0	0	0	0	0	0	0	0	0	0	0
SELP_sg0245	193.83	0	0	0	0	0	0	0	0	0	0	0	0	0	0	0	0
SELP_sg0246	142.165	0	0	0	0	0	0.329171	0.42792	0	0.529043	0	0	0	0	0	0	0
SELP_sg0247	263.73	0	0	0	0	0	0.329171	0	0	0	0	0	0	0	0	0	0
SELP_sg0248	0	0	0	0	0	0	0	0	0.503651	0	0	0	0	0	0	0	0
SELP_sg0249	191.129	0	122150	15.3183	81.1325	183.955	0	0	0	0	40.4344	156.288	55.4236	25.1072	50.7291	28.2514	149.155
SELP_sg0250	296.148	0	0	0	0	0	0	0	0	0	0	0	0	0	0	0	0
SDHB_sg0251	269.809	0	0	0	0	0	0.987512	0	0	0	0	0	0	0	0	0	0
SDHB_sg0252	179.647	0	0	0	0	0	0	0	0	0	0	0	0	0	0	0	0
SDHB_sg0253	472.418	0	0	0	0	0	0	0	0	0	0	0	0	0	0	0	0
SDHB_sg0254	314.72	0	0	0	0	0	0	0	0	0	0	0	0	0	0	0	0
SDHB_sg0255	133.722	0	0	0	0	0	0	0	0	0	0	0	0	0	0	0	0
SDHB_sg0256	416.025	0	0	0	0	0	0	0	0	0	0	0	0	0	0	0	0
SERPINC1_sg0269	52.0032	0	0	0	0	0	0	0.42792	0	0	0	0	0	0	0	0	0
SERPINC1_sg0270	149.931	0	0	0	0	0	8.22927	0.42792	0	0	0	0	0	0	0	0	0
SERPINC1_sg0271	407.246	0	0	0	0	0	0	0.42792	0	0	0	0	0	0	0	0	0
SERPINC1_sg0272	72.9395	0	0	0	0	0	0	0	0	0	0	0	0	0	0	0	0
SERPINC1_sg0273	310.668	0	0	0	0	0	0.329171	0	0.503651	0	0	0	0	0	0	0	0
SERPINC1_sg0274	462.963	0	0	0	0	0	0.329171	0	0.503651	0	0	0	0	0	0	0	0
TNR_sg0275	277.575	0	0	0	0	0	1.31668	0	0	0	0	0	0	0	0	0	0
TNR_sg0276	143.178	0	0	0	0	0	0	0	0	0	0	0	0	0	0	0	0
TNR_sg0277	11.4812	0	0	0	0	0	0	0	0	0	0	0	0	0	0	0	0
TNR_sg0278	3236.02	0	0	0	0	0	1.64585	0	0	0	0	0	0	0	0	0	0
TNR_sg0279	143.853	0	0	0	0	0	0	0	0	0	0	0	0	0	0	0	0
TNR_sg0280	234.69	0	0	0	0	0	0.658342	0	0	0	0	0	0	0	0	0	0
HMCN1_sg0305	88.8106	0	0	0	0	0	0	0	0	0	0	0	0	0	0	0	0
HMCN1_sg0306	75.3033	0	0	0	0	0	0	0	0	0	0	0	0	0	0	0	0
HMCN1_sg0307	33.0929	0	0	0	0	0	0	0	0	0	0	0	0	0	0	0	0
HMCN1_sg0308	126.631	0	0	0	0	0	0	0	0	0	0	0	0	0	0	0	0
HMCN1_sg0309	130.683	0	0	0	0	0	0.329171	0	0	0	0	0	0	0	0	0	0
HMCN1_sg0310	135.749	0	0	0	0	0	1.31668	0	0	0	0	0	0	0	0	0	0
PRG4_sg0311	0	0	0	0	0	0	0	0	0	0	0	0	0	0	0	0	0
PRG4_sg0312	194.505	0	0	0	0	0	0	0	0	0	0	0	0	0	0	0	0
PRG4_sg0313	127.982	0	0	0	0	0	0	0	0	0	0	0	0	0	0	0	0
PRG4_sg0314	178.634	0	0	0	0	0	0	0	0	0	0	0	0	0	0	0	0
PRG4_sg0315	109.409	0	0	0	0	0	0	0	0	0	0	0	0	0	0	0	0
PRG4_sg0316	119.54	0	0	0	0	0	0	0	0	0	0	0	0	0	0	0	0
TPR_sg0317	125.28	0	0	0	0	0	0.987512	0	0	0	0	0	0	0	0	0	0
TPR_sg0318	146.892	0	0	0	0	0	0	0	0	0	0	0	0	0	0	0	0
TPR_sg0319	40.5219	0	0	0	0	0	0	0	0	0	0	0	0	0	0	0	0
TPR_sg0320	30.3915	0	0	0	0	0	0	0	0	0	0	0	0	0	0	0	0
TPR_sg0321	0	0	0	0	0	0	0	0	0	0	0	0	0	0	0	0	0
TPR_sg0322	20.9363	0	0	0	0	0	0	0	0	0	0	0	0	0	0	0	0
PTGS2_sg0323	353.554	0	0	0	0	0	0	0	0	0	0	0	0	0	0	0	0
PTGS2_sg0324	210.376	0	0	0	0	0	0	0	0	0.529043	0	0	0	0	0	0	0
PTGS2_sg0325	108.734	158.58	0	0	0	0	0	0	0	0	0	0	0	0	0	0	0
PTGS2_sg0326	223.884	0	0	0	0	0	0	0	0.503651	0	0	0	0	0	0	0	0
PTGS2_sg0327	420.753	0	0	0	0	0	0	0	0	0	0	0	0	0	0	0	0
PTGS2_sg0328	93.2005	0	0	0	0	0	0	0	0	0	0	0	0	0	0	0	0
UBR4_sg0329	1475.34	0	0	0	0	0	0	0	0	0	0	0	0	0	0	0	0
UBR4_sg0330	11.1435	0	0	0	0	0	0	0	0	0	0	0	0	0	0	0	0
UBR4_sg0331	112.111	0	0	0	0	0	0	0	0	0	0	0	0	0	0	0	0
UBR4_sg0332	143.515	0	0	0	0	0	0	0	0	0	0	0	0	0	0	0	0
UBR4_sg0333	143.515	0	0	0	0	0	0	0	0	0	0	0	0	0	0	0	0
UBR4_sg0334	135.073	0	0	0	0	0	0	0	0	0	0	0	0	0	0	0	0
AKR7A3_sg0335	224.559	0	0	0	0	0	0	0	0	0	0	0	0	0	0	0	0
AKR7A3_sg0336	317.084	0	0	0	0	0	0	0	0	0	0	0	0	0	0	0	0
AKR7A3_sg0337	33.4306	0	0	0	0	0	0	0	0	0	0	0	0	0	0	0	0
AKR7A3_sg0338	240.093	0	0	0	0	0	0.329171	0	0	0	0	0	0	0	0	0	0
AKR7A3_sg0339	176.608	0	0	0	0	0	0	0	0	0	0	0	0	0	0	0	0
AKR7A3_sg0340	429.87	0	0	0	0	0	0	0	0	0	0	0	0	0	0	0	0
CFHR3_sg0341	25.6639	0	0	0	0	0	0	0	0	0	0	0	0	0	0	0	0
CFHR3_sg0342	282.641	0	0	0	0	0	0.329171	0	0	0	0	0	0	0	0	0	0
CFHR3_sg0343	66.5235	0	0	0	0	0	0	0	0	0	0	0	0	0	0	0	0
CFHR3_sg0344	276.562	0	0	0	0	0	0	0	0	0	0	0	0	0	0	0	0
CFHR3_sg0345	97.2527	0	0	0	0	0	0	0	0	0	0	0	0	0	0	0	0
CFHR3_sg0346	69.5627	0	0	0	0	0	0	0	0	0	0	0	0	0	0	0	0
CFHR4_sg0347	153.983	0	0	0	0	0	0	0	0	0	0	0	0	0	0	0	0
CFHR4_sg0348	479.847	0	0	0	0	0	0.329171	0	0	0	0	0	0	0	0	0	0
CFHR4_sg0349	195.518	0	0	0	0	0	0	0	0	0	0	0	0	0	0	0	0
CFHR4_sg0350	534.552	0	0	0	0	0	0	0	0	0	0	0	0	0	0	0	0
CFHR4_sg0351	390.699	0	0	0	0	0	0	0	0	0	0	0	0	0	0	0	0
CFHR4_sg0352	101.643	0	0	0	0	0	0	0	0	0	0	0	0	0	0	0	0
CFHR2_sg0353	252.924	0	0	0	0	0	0	0	0	0	0	0	0	0	0	0	0
CFHR2_sg0354	51.6655	0	0	0	0	0	0	0	0	0	0	0	0	0	0	0	0
CFHR2_sg0355	0	0	0	0	0	0	0	0	0	0	0	0	0	0	0	0	0
CFHR2_sg0356	260.016	0	0	0	0	0	0	0	0	0	0	0	0	0	0	0	0
CFHR2_sg0357	360.308	0	0	0	0	0	0.329171	0	0	0	0	0	0	0	0	0	0
CFHR2_sg0358	244.82	0	0	0	0	0	0	0	0	0	0	0	0	0	0	0	0
PTPRC_sg0365	8.10439	0	0	0	0	0	0	0	0	0	0	0	0	0	0	0	0
PTPRC_sg0366	170.192	0	0	0	0	0	0	0	0	0	0	0	0	0	0	0	0
PTPRC_sg0367	203.96	0	0	0	0	0	0	0	0	0	0	0	0	0	0	0	0
PTPRC_sg0368	401.505	0	0	0	0	0	0	0	0	0	0	0	0	0	0	0	0
PLA2G2A_sg0369	240.093	0	0	0	0	0	0	0.42792	0	0	0	0	0	0	0	0	0
PLA2G2A_sg0370	330.254	0	0	0	0	0	0.329171	0	0	0	0	0	0	0	0	0	0
PLA2G2A_sg0371	323.5	0	0	0	0	0	0	0	0.503651	0	0	0	0	0	0	0	0
PLA2G2A_sg0372	477.821	0	0	0	0	0	0	0	0.503651	0	0	0	0	0	0	0	0
PLA2G2A_sg0373	18.2349	0	0	0	0	0	0	0	0	0	0	0	0	0	0	0	0
PLA2G2A_sg0374	251.574	0	0	0	0	0	0	0	0	0	0	0	0	0	0	0	0
HSD11B1_sg0405	63.1467	0	0	0	0	0	0	0.42792	0	0	0	0	0	0	0	0	0
HSD11B1_sg0406	142.502	0	0	0	0	0	0	0	0	0	0	0	0	0	0	0	0
HSD11B1_sg0407	223.884	0	0	0	0	0	0	0	0	0	0	0	0	0	0	0	0
HSD11B1_sg0408	149.594	0	0	0	0	0	0	0.42792	0.503651	0	0	0	0	0	0	0	0
HSD11B1_sg0409	148.243	0	0	0	0	0	0	0	0	0.529043	0	0	0	0	0	0	0
HSD11B1_sg0410	109.747	0	0	0	0	0	0.658342	0	0	0	0	0	0	0	0	0	0
CENPF_sg0411	83.7454	0	0	0	0	0	0	0	0	0	0	0	0	0	0	0	0
CENPF_sg0412	289.057	0	0	0	0	0	0.329171	0	0	0	0	0	0	0	0	0	0
CENPF_sg0413	95.5643	0	0	0	0	0	0	0	0	0	0	0	0	0	0	0	0
CENPF_sg0414	13.5073	0	0	0	0	0	0	0	0	0	0	0	0	0	0	0	0
CENPF_sg0415	45.2495	0	0	0	0	0	0	0	0	0	0	0	0	0	0	0	0
CENPF_sg0416	87.7976	0	0	0	0	0	4.93756	0	0	0	0	0	0	0	0	0	0
USH2A_sg0417	427.844	0	0	0	0	0	0	0	0	0	0	0	0	0	0	0	0
USH2A_sg0418	75.9787	0	0	0	0	0	0	0	0	0	0	0	0	0	0	0	0
USH2A_sg0419	68.2119	0	0	0	0	0	0.329171	0	0	0	0	0	0	0	0	0	0
USH2A_sg0420	245.158	0	0	0	0	0	0	0	0	0	0	0	0	0	0	0	0
USH2A_sg0421	278.588	0	0	0	0	0	0	0	0	0	0	0	0	0	0	0	0
USH2A_sg0422	94.8889	0	0	0	0	0	0	0	0	0	0	0	0	0	0	0	0
OBSCN_sg0423	307.629	0	0	0	0	0	0	0	0	0	0	0	0	0	0	0	0
OBSCN_sg0424	245.833	0	0	0	0	0	0	0	0	0	0	0	0	0	0	0	0
OBSCN_sg0425	25.3262	0	0	0	0	0	0	0	0	0	0	0	0	0	0	0	0
OBSCN_sg0426	172.894	0	0	0	0	0	0	0	0	0	0	0	0	0	0	0	0
OBSCN_sg0427	20.9363	0	0	0	0	0	0	0	0	0	0	0	0	0	0	0	0
OBSCN_sg0428	962.734	0	0	0	0	0	0	0	0	0	0	0	0	0	0	0	0
RPL11_sg0429	23.3001	0	0	0	0	0	0	0	0	0	0	0	0	0	0	0	0
RPL11_sg0430	0.675366	0	0	0	0	0	0	0	0	0	0	0	0	0	0	0	0
RPL11_sg0431	35.4567	0	0	0	0	0	0	0	0	0	0	0	0	0	0	0	0
RPL11_sg0432	149.931	0	0	0	0	0	0	0.42792	0	0	0	0	0	0	0	0	0
RPL11_sg0433	30.3915	0	0	0	0	0	0	0	0	0	0	0	0	0	0	0	0
RPL11_sg0434	273.185	0	0	0	0	0	0	0.42792	0	0	0	0	0	0	0	0	0
RYR2_sg0435	98.2657	0	0	0	0	0	0.329171	0.42792	0	0	0	0	0	0	0	0	0
RYR2_sg0436	182.011	0	0	0	0	0	0	0	0	0	0	0	0	0	0	0	0
RYR2_sg0437	272.51	0	0	0	0	0	0	0	0	0.529043	0	0	0	0	0	0	0
RYR2_sg0438	401.843	0	0	0	0	0	0	0	0	0.529043	0	0	0	0	0	0	0
RYR2_sg0439	64.1598	0	0	0	0	0	0	0	0	0	0	0	0	0	0	0	0
RYR2_sg0440	73.2772	0	0	0	0	0	0	0	0	0.529043	0	0	0	0	0	0	0
GREM2_sg0447	712.849	0	0	0	0	0	0.329171	0	0	0	0	0	0	0	0	0	0
GREM2_sg0448	196.869	0	0	0	0	0	0	0	0	0	0	0	0	0	0	0	0
GREM2_sg0449	245.833	0	0	0	0	0	0.329171	0	0	0	0	0	0	0	0	0	0
GREM2_sg0450	458.911	0	0	0	0	0	0	0	0	0	0	0	0	0	0	0	0
GREM2_sg0451	337.345	0	0	0	0	0	0.329171	0	0	0	0	0	0	0	0	0	0
GREM2_sg0452	314.045	0	0	0	0	0	0	0	0	0	0	0	0	0	0	0	0
KMO_sg0453	44.9118	0	0	0	0	0	0	0	0	0	0	0	0	0	0	0	0
KMO_sg0454	95.5643	0	0	0	0	0	0	0	0	0	0	0	0	0	0	0	0
KMO_sg0455	128.995	0	52.8306	10.2122	9.01473	52.5585	0.329171	0.42792	0.503651	0	73914.1	55.1606	64.6609	2.78969	42.2743	28.2514	93.2221
KMO_sg0456	16.2088	0	0	0	0	0	0	0	0	0	0	0	0	0	0	0	0
KMO_sg0457	301.213	0	0	0	0	0	0.329171	0	0	0	0	0	0	0	0	0	0
KMO_sg0458	122.579	0	0	0	0	0	0	0.85584	0	0	0	0	0	0	0	0	0
ARID1A_sg0471	86.4468	0	0	0	0	0	0	0	0	0	0	0	0	0	0	0	0
ARID1A_sg0472	145.541	0	0	0	0	0	0	0	0	0	0	0	0	0	0	0	0
ARID1A_sg0473	84.083	0	0	0	0	0	0	0	0	0	0	0	0	0	0	0	0
ARID1A_sg0474	69.225	0	0	0	0	0	0	0	0	0	0	0	0	0	0	0	0
ARID1A_sg0475	201.934	0	0	0	0	0	0	0	0	0	0	0	0	0	0	0	0
ARID1A_sg0476	1443.93	0	0	0	0	0	0.329171	0	0	0	0	0	0	0	0	0	0
FCN3_sg0477	221.858	0	0	0	0	0	3.62088	0	0	0	0	0	0	0	0	0	0
FCN3_sg0478	131.021	0	0	0	0	0	0	0	0	0	0	0	0	0	0	0	0
FCN3_sg0479	158.036	0	0	0	0	0	0	0	0	0	0	0	0	0	0	0	0
FCN3_sg0480	344.437	0	0	0	0	0	0	0	0	0	0	0	0	0	0	0	0
FCN3_sg0481	233.001	0	0	0	0	0	0	0	0	0	0	0	0	0	0	0	0
FCN3_sg0482	1190.33	54075.9	15.8492	35.7428	18.0295	78.8377	193133	222394	205470	221287	10.1086	55.1606	46.1864	8.36907	50.7291	28.2514	84906.7
PRDM16_sg0483	148.243	0	0	0	0	0	0	0	0	0	0	0	0	0	0	0	0
PRDM16_sg0484	207.675	0	0	0	0	0	0	0	0	0	0	0	0	0	0	0	0
PRDM16_sg0485	538.604	0	0	0	0	0	0	0	0	0	0	0	0	0	0	0	0
PRDM16_sg0486	485.25	0	0	0	0	0	0	0	0	0	0	0	0	0	0	0	0
PRDM16_sg0487	584.191	0	0	0	0	0	0.987512	0	0	0	0	0	0	0	0	0	0
PRDM16_sg0488	1214.65	0	0	0	0	0	0.329171	0	0	0	0	0	0	0	0	0	0
MACF1_sg0489	47.951	0	0	0	0	0	0	0	0	0	0	0	0	0	0	0	0
MACF1_sg0490	109.072	0	42.2645	20.4244	36.0589	131.396	0	0	0	0	40.4344	73.5475	55.4236	19.5278	50.7291	14.1257	120051
MACF1_sg0491	227.598	0	0	0	0	0	0	0	0	0	0	0	0	0	0	0	0
MACF1_sg0492	100.292	0	0	0	0	0	0	0	0	0	0	0	0	0	0	0	0
MACF1_sg0493	17.8972	0	0	0	0	0	0	0	0	0	0	0	0	0	0	0	0
MACF1_sg0494	207	0	0	0	0	0	0	0	0	0	0	0	0	0	0	0	0
MFSD2A_sg0495	179.31	0	0	0	0	0	1.97502	0	0	0	0	0	0	0	0	0	0
MFSD2A_sg0496	181.336	0	0	0	0	0	0	0	0	0	0	0	0	0	0	0	0
MFSD2A_sg0497	105.695	0	0	0	0	0	0	0	0	0	0	0	0	0	0	0	0
MFSD2A_sg0498	219.832	0	0	0	0	0	0	0	0	0	0	0	0	0	0	0	0
MFSD2A_sg0499	190.453	0	0	0	0	0	0.658342	0	0	0	0	0	0	0	0	0	0
MFSD2A_sg0500	267.107	0	0	0	0	0	0	0	0	0	0	0	0	0	0	0	0
RPS8_sg0507	16.5465	158.58	0	0	0	0	0	0	0	0	0	0	0	0	0	0	0
RPS8_sg0508	0	0	0	0	0	0	0	0	0	0	0	0	0	0	0	0	0
RPS8_sg0509	17.5595	0	0	0	0	0	0	0	0	0	0	0	0	0	0	0	0
RPS8_sg0510	138.112	0	137.36	0	0	0	0	0	0	0	0	0	0	0	0	0	0
RPS8_sg0511	68.5496	0	0	0	0	0	0	0	0	0	0	0	0	0	0	0	0
RPS8_sg0512	207	0	0	0	0	0	0.329171	0	0	0	0	0	0	0	0	0	0
CYP4A11_sg0513	121.228	0	0	0	0	0	0.329171	0	0	0	0	0	0	0	0	0	0
CYP4A11_sg0514	343.086	0	0	0	0	0	0.329171	0	0	0	0	0	0	0	0	0	0
CYP4A11_sg0515	85.0961	0	0	0	0	0	0	0	0	0	0	0	0	0	0	0	0
CYP4A11_sg0516	2927.71	0	0	0	0	0	1.31668	0	0	0	0	0	0	0	0	0	0
CYP4A11_sg0517	97.928	0	0	0	0	0	0	0	0	0	0	0	0	0	0	0	0
CYP4A11_sg0518	182.011	0	0	0	0	0	0	0	0	0	0	0	0	0	0	0	0
CYP4A22_sg0519	444.391	0	0	0	0	0	0.329171	0	0	0	0	0	0	0	0	0	0
CYP4A22_sg0520	286.355	0	0	0	0	0	0	0	0	0	0	0	0	0	0	0	0
CYP4A22_sg0521	529.149	0	0	0	0	0	0.658342	0	0	0	0	0	0	0	0	0	0
CYP4A22_sg0522	103.331	0	0	0	0	0	0	0	0	0	0	0	0	0	0	0	0
CYP4A22_sg0523	345.112	0	0	0	0	0	0.658342	0	0	0	0	0	0	0	0	0	0
CYP4A22_sg0524	52.3408	0	0	0	0	0	0	0	0	0	0	0	0	0	0	0	0
KTI12_sg0525	215.104	0	0	0	0	0	0	0	0	0	0	0	0	0	0	0	0
KTI12_sg0526	196.194	0	0	0	0	0	0	0	0	0	0	0	0	0	0	0	0
KTI12_sg0527	89.486	0	0	0	0	0	0	0	0	0	0	0	0	0	0	0	0
KTI12_sg0528	110.085	0	0	0	0	0	0	0	0	0	0	0	0	0	0	0	0
KTI12_sg0529	87.1222	0	0	0	0	0	0	0	0	0	0	0	0	0	0	0	0
KTI12_sg0530	26.0016	0	0	0	0	0	0	0	0	0	0	0	0	0	0	0	0
FAM151A_sg0531	324.513	0	0	0	0	0	0	0	0	0	0	0	0	0	0	0	0
FAM151A_sg0532	24.9885	0	0	0	0	0	0	0	0	0	0	0	0	0	0	0	0
FAM151A_sg0533	23.3001	0	0	0	0	0	0	0	0	0	0	0	0	0	0	0	0
FAM151A_sg0534	46.9379	0	0	0	0	0	1.31668	0	0	0	0	0	0	0	0	0	0
FAM151A_sg0535	232.664	634.321	0	0	0	0	23179.5	3297.98	2564.59	3193.83	0	0	0	0	0	0	0
FAM151A_sg0536	22.9624	0	0	0	0	0	0	0	0	0	0	0	0	0	0	0	0
TACSTD2_sg0537	342.073	0	0	0	0	0	0	0	0	0	0	0	0	0	0	0	0
TACSTD2_sg0538	667.937	0	0	0	0	0	1.97502	0	0	0	0	0	0	0	0	0	0
TACSTD2_sg0539	263.73	0	0	0	0	0	2.63337	0	0	0	0	0	0	0	0	0	0
TACSTD2_sg0540	621.674	0	0	0	0	0	0.329171	0	0	0	0	0	0	0	0	0	0
TACSTD2_sg0541	393.063	0	0	0	0	0	0	0	0	0	0	0	0	0	0	0	0
TACSTD2_sg0542	204.298	0	0	0	0	0	0	0	0	0	0	0	0	0	0	0	0
FGGY_sg0543	547.046	0	0	0	0	0	0.329171	0	0	0	0	0	0	0	0	0	0
FGGY_sg0544	113.124	0	0	0	0	0	0.329171	0	0	0	0	0	0	0	0	0	0
FGGY_sg0545	212.403	0	0	0	0	0	0	0	0	0	0	0	0	0	0	0	0
FGGY_sg0546	3.37683	0	0	0	0	0	0	0	0	0	0	0	0	0	0	0	0
FGGY_sg0547	540.63	0	0	0	0	0	0.329171	0	0	0	0	0	0	0	0	0	0
FGGY_sg0548	470.73	0	0	0	0	0	0	0	0	0	0	0	0	0	0	0	0
KANK4_sg0549	14.858	0	0	0	0	0	0	0	0	0	0	0	0	0	0	0	0
KANK4_sg0550	286.693	23469.9	31.6984	30.6367	9.01473	78.8377	80325.6	105469	89879	86777.4	0	45.9672	18.4745	5.57938	8.45485	14.1257	56129
KANK4_sg0551	130.683	0	0	0	0	0	0	0	0	0	0	0	0	0	0	0	0
KANK4_sg0552	212.065	0	0	0	0	0	0	0	0	0	0	0	0	0	0	0	0
KANK4_sg0553	153.983	0	0	0	0	0	0	0	0	0	0	0	0	0	0	0	0
KANK4_sg0554	273.185	0	0	0	0	0	0	0	0	0	0	0	0	0	0	0	0
JAK1_sg0555	217.13	0	0	0	0	0	0	0	0	0	0	0	0	0	0	0	0
JAK1_sg0556	101.98	0	0	0	0	0	0	0	0	0	0	0	0	0	0	0	0
JAK1_sg0557	286.693	0	0	0	0	0	0	0	0	0	0	0	0	0	0	0	0
JAK1_sg0558	56.0554	0	0	0	0	0	0	0	0	0	0	0	0	0	0	0	0
JAK1_sg0559	1283.87	0	0	0	0	0	0.987512	0	0	0	0	0	0	0	0	0	0
JAK1_sg0560	28.3654	0	0	0	0	0	0	0	0	0	0	0	0	0	0	0	0
TCTEX1D1_sg0561	66.5235	0	0	0	0	0	0	0	0	0	0	0	0	0	0	0	0
TCTEX1D1_sg0562	86.1091	0	0	0	0	0	0	0	0	0	0	0	0	0	0	0	0
TCTEX1D1_sg0563	42.548	0	0	0	0	0	0	0	0	0	0	0	0	0	0	0	0
TCTEX1D1_sg0564	356.255	0	0	0	0	0	0	0	0	0	0	0	0	0	0	0	0
TCTEX1D1_sg0565	104.682	0	0	0	0	0	0	0	0	0	0	0	0	0	0	0	0
TCTEX1D1_sg0566	14.5204	0	0	0	0	0	0	0	0	0	0	0	0	0	0	0	0
SLC35D1_sg0567	894.522	0	0	0	0	0	0.329171	0	0	0	0	0	0	0	0	0	0
SLC35D1_sg0568	262.042	0	0	0	0	0	0	0	0	0	0	0	0	0	0	0	0
SLC35D1_sg0569	86.4468	0	0	0	0	0	0	0	0	0	0	0	0	0	0	0	0
SLC35D1_sg0570	11.8189	0	0	0	0	0	0	0	0	0	0	0	0	0	0	0	0
SLC35D1_sg0571	219.494	0	0	0	0	0	0	0	0	0	0	0	0	0	0	0	0
SLC35D1_sg0572	290.407	0	0	0	0	0	0	0	0	0	0	0	0	0	0	0	0
DIRAS3_sg0573	352.879	0	0	0	0	0	0	0	0	0	0	0	0	0	0	0	0
DIRAS3_sg0574	42.8857	0	0	0	0	0	7.57093	0	0	0	0	0	0	0	0	0	0
DIRAS3_sg0575	246.846	0	0	0	0	0	0.329171	0	0	0	0	0	0	0	0	0	0
DIRAS3_sg0576	325.189	0	0	0	0	0	0.329171	0	0	0	0	0	0	0	0	0	0
DIRAS3_sg0577	215.779	0	0	0	0	0	0	0	0	0	0	0	0	0	0	0	0
DIRAS3_sg0578	291.083	0	0	0	0	0	0	0	0	0	0	0	0	0	0	0	0
CAMTA1_sg0579	304.928	0	0	0	0	0	0	0	0	0	0	0	0	0	0	0	0
CAMTA1_sg0580	161.412	0	0	0	0	0	4.27922	0	0	0	0	0	0	0	0	0	0
CAMTA1_sg0586	305.941	0	0	0	0	0	0.329171	0	0	0	0	0	0	0	0	0	0
CAMTA1_sg0587	229.962	0	0	0	0	0	0	0	0	0	0	0	0	0	0	0	0
CAMTA1_sg0589	121.904	0	0	0	0	0	0	0	0	0	0	0	0	0	0	0	0
CAMTA1_sg0590	415.688	0	0	0	0	0	0.329171	0	0	0	0	0	0	0	0	0	0
GBP7_sg0609	6.75366	0	0	0	0	0	0	0	0	0	0	0	0	0	0	0	0
GBP7_sg0610	246.171	0	0	0	0	0	0	0	0	0	0	0	0	0	0	0	0
GBP7_sg0611	303.577	0	0	0	0	0	0	0	0	0	0	0	0	0	0	0	0
GBP7_sg0612	44.5741	0	0	0	0	0	0	0	0	0	0	0	0	0	0	0	0
GBP7_sg0613	441.352	0	0	0	0	0	0	0	0	0	0	0	0	0	0	0	0
GBP7_sg0614	374.49	0	0	0	0	0	0.329171	0	0	0	0	0	0	0	0	0	0
PTPRC_sg0627	481.198	0	0	0	0	0	0	0	0	0	0	0	0	0	0	0	0
PTPRC_sg0628	643.286	0	0	0	0	0	1.31668	0	0	0	0	0	0	0	0	0	0
GFRA1_sg0647	597.361	0	0	0	0	0	0	0	0	0	0	0	0	0	0	0	0
GFRA1_sg0648	113.461	0	0	0	0	0	2.96254	0	0	0	0	0	0	0	0	0	0
GFRA1_sg0649	144.866	0	0	0	0	0	0	0	0	0	0	0	0	0	0	0	0
GFRA1_sg0650	706.77	0	0	0	0	0	0	0	0	0	0	0	0	0	0	0	0
GFRA1_sg0651	37.1451	0	0	0	0	0	0	0	0	0	0	0	0	0	0	0	0
GFRA1_sg0652	79.3555	0	0	0	0	0	0	0	0	0	0	0	0	0	0	0	0
PPAPDC1A_sg0653	257.99	0	0	0	0	0	0.987512	0	0	0	0	0	0	0	0	0	0
PPAPDC1A_sg0654	13.845	0	0	0	0	0	0	0	0	0	0	0	0	0	0	0	0
PPAPDC1A_sg0655	598.036	0	0	0	0	0	0	0	0	0	0	0	0	0	0	0	0
PPAPDC1A_sg0656	79.0178	0	0	0	0	0	0	0	0	0	0	0	0	0	0	0	0
CLRN3_sg0663	237.053	0	0	0	0	0	0.329171	0	0	0	0	0	0	0	0	0	0
CLRN3_sg0664	43.8988	0	0	0	0	0	0	0	0	0	0	0	0	0	0	0	0
CLRN3_sg0665	43.5611	0	0	0	0	0	0	0	0	0	0	0	0	0	0	0	0
CLRN3_sg0666	67.5366	0	0	0	0	0	0	0	0	0	0	0	0	0	0	0	0
CLRN3_sg0667	217.805	0	0	0	0	0	0	0	0	0	0	0	0	0	0	0	0
CLRN3_sg0668	61.4583	0	0	0	0	0	0	0	0	0	0	0	0	0	0	0	0
ADGRA1_sg0669	287.368	0	0	0	0	0	0.329171	0	0	0	0	0	0	0	0	0	0
ADGRA1_sg0670	49.3017	0	0	0	0	0	0	0	0	0	0	0	0	0	0	0	0
ADGRA1_sg0671	149.256	0	0	0	0	0	0	0	0	0	0	0	0	0	0	0	0
ADGRA1_sg0672	91.8497	0	0	0	0	0	0	0	0	0	0	0	0	0	0	0	0
ADGRA1_sg0673	162.088	0	0	0	0	0	0	0	0	0	0	0	0	0	0	0	0
ADGRA1_sg0674	1921.08	0	0	0	0	0	0.987512	0	0	0	0	0	0	0	0	0	0
CYP2E1_sg0675	115.825	0	0	0	0	0	0	0	0	0	0	0	0	0	0	0	0
CYP2E1_sg0676	123.93	0	0	0	0	0	0	0	0	0	0	0	0	0	0	0	0
CYP2E1_sg0677	22.6248	0	0	0	0	0	0	0	0	0	0	0	0	0	0	0	0
CYP2E1_sg0678	677.392	0	0	0	0	0	0	0	0	0	0	0	0	0	0	0	0
CYP2E1_sg0679	100.292	0	0	0	9.01473	0	0	0	0	0	0	0	0	0	0	0	0
CYP2E1_sg0680	749.656	0	0	0	0	0	0.987512	0	0	0	0	0	0	0	0	0	0
CUBN_sg0687	107.383	0	0	0	0	0	0.329171	0	0	0	0	0	0	0	0	0	0
CUBN_sg0688	3658.12	0	0	0	0	0	1.31668	0	0	0	0	0	0	0	0	0	0
CUBN_sg0689	194.168	0	0	0	0	0	0	0	0	0	0	0	0	0	0	0	0
CUBN_sg0690	268.12	0	0	0	0	0	0.329171	0	0	0	0	0	0	0	0	0	0
CUBN_sg0691	332.618	0	0	0	0	0	0	0	0	0	0	0	0	0	0	0	0
CUBN_sg0692	169.517	0	0	0	0	0	0	0	0	0	0	0	0	0	0	0	0
RET_sg0705	1370.99	0	0	0	0	0	0	0	0	0	0	0	0	0	0	0	0
RET_sg0706	162.088	0	0	0	0	0	0	0	0	0.529043	0	0	0	0	0	0	0
RET_sg0707	447.768	0	0	0	0	0	0	0.42792	0	0	0	0	0	0	0	0	0
RET_sg0708	277.575	475.741	0	0	0	0	0	0	0	0.529043	0	0	0	0	0	0	0
RET_sg0709	1673.56	0	0	0	0	0	0.658342	0.42792	0.503651	0	0	0	0	0	0	0	0
RET_sg0710	400.83	0	0	0	0	0	0.329171	0	0	0	0	0	0	0	0	0	0
CXCL12_sg0711	50.6524	0	0	0	0	0	0	0	0	0	0	0	0	0	0	0	0
CXCL12_sg0712	68.8873	0	0	0	0	0	0	0	0	0	0	0	0	0	0	0	0
CXCL12_sg0713	43.8988	0	0	0	0	0	0	0	0	0	0	0	0	0	0	0	0
CXCL12_sg0714	43.8988	0	0	0	0	0	0	0	0	0	0	0	0	0	0	0	0
CXCL12_sg0715	306.278	0	0	0	0	0	10.2043	0	0	161.887	0	0	0	0	0	0	0
CXCL12_sg0716	1108.95	0	0	0	0	0	0	0	0	0	0	0	0	0	0	0	0
ANXA8L1_sg0717	51.3278	0	0	0	0	0	0	0	0	0	0	0	0	0	0	0	0
ANXA8L1_sg0718	145.541	0	0	0	0	0	0	0	0	0	0	0	0	0	0	0	0
ANXA8L1_sg0719	136.086	0	0	0	0	0	0	0	0	0	0	0	0	0	0	0	0
ANXA8L1_sg0720	118.864	0	0	0	0	0	0	0	0	0	0	0	0	0	0	0	0
ANXA8L1_sg0721	39.8466	0	0	0	0	0	0	0	0	0	0	0	0	0	0	0	0
ANXA8L1_sg0722	239.417	0	0	0	0	0	0.329171	0	0	0	0	0	0	0	0	0	0
GPRIN2_sg0723	221.182	0	0	0	0	0	0	0	0	0	0	0	0	0	0	0	0
GPRIN2_sg0724	312.357	0	0	0	0	0	0.329171	0	0	0	0	0	0	0	0	0	0
GPRIN2_sg0725	70.9134	0	0	0	0	0	0	0	0	0	0	0	0	0	0	0	0
GPRIN2_sg0726	157.36	0	0	0	0	0	0	0	0	0	0	0	0	0	0	0	0
GPRIN2_sg0727	424.467	0	0	0	0	0	0	0	0	0	0	0	0	0	0	0	0
GPRIN2_sg0728	316.071	0	0	0	0	0	0	0	0	0	0	0	0	0	0	0	0
GDF2_sg0735	49.3017	0	0	0	0	0	0	0.42792	0	0	0	0	0	0	0	0	0
GDF2_sg0736	259.678	0	0	0	0	0	0	0	0	0	0	0	0	0	0	0	0
GDF2_sg0737	90.499	158.58	0	0	0	0	0	0	0	0	0	0	0	0	0	0	0
GDF2_sg0738	1807.62	0	0	0	0	0	0.987512	0	0	0	0	0	0	0	0	0	0
GDF2_sg0739	4660.02	0	0	0	0	0	1.31668	0	0	0	0	0	0	0	0	0	0
GDF2_sg0740	358.957	0	0	0	0	0	0.329171	0	0	0	0	0	0	0	0	0	0
ANXA8_sg0741	319.448	0	0	0	0	0	0	0	0	0	0	0	0	0	0	0	0
ANXA8_sg0742	695.964	0	0	0	0	0	0	0	0	0	0	0	0	0	0	0	0
ANXA8_sg0743	31.0668	0	0	0	0	0	0	0	0	0	0	0	0	0	0	0	0
ANXA8_sg0744	56.393	0	0	0	0	0	0	0	0	0	0	0	0	0	0	0	0
ANXA8_sg0745	122.241	0	0	0	0	0	0	0	0	0	0	0	0	0	0	0	0
ANXA8_sg0746	189.44	0	0	0	0	0	0	0	0	0	0	0	0	0	0	0	0
PCDH15_sg0759	92.5251	0	0	0	0	0	0	0	0	0	0	0	0	0	0	0	0
PCDH15_sg0760	92.1874	0	0	0	0	0	0	0	0	0	0	0	0	0	0	0	0
PCDH15_sg0761	172.218	0	0	0	0	0	0	0	0	0	0	0	0	0	0	0	0
PCDH15_sg0762	315.396	0	0	0	0	0	0	0	0	0	0	0	0	0	0	0	0
PCDH15_sg0763	748.305	0	0	0	0	0	0.658342	0	0	0	0	0	0	0	0	0	0
PCDH15_sg0764	122.917	0	0	0	0	0	0.329171	0	0	0	0	0	0	0	0	0	0
EGR2_sg0771	313.37	0	0	0	0	0	0.329171	0	0	0	0	0	0	0	0	0	0
EGR2_sg0772	1124.48	0	0	0	0	0	0.329171	0	0	0	0	0	0	0	0	0	0
EGR2_sg0773	47.2756	0	0	0	0	0	0	0	0	0	0	0	0	0	0	0	0
EGR2_sg0774	67.8743	0	0	0	0	0	0	0	0	0	0	0	0	0	0	0	0
EGR2_sg0775	104.682	0	0	0	0	0	0	0	0	0	0	0	0	0	0	0	0
EGR2_sg0776	232.326	0	0	0	0	0	0	0	0	0	0	0	0	0	0	0	0
CTNNA3_sg0777	179.985	0	0	0	0	0	0	0	0	0	0	0	0	0	0	0	0
CTNNA3_sg0778	1425.36	0	0	0	0	0	1.31668	0	0	0	0	0	0	0	0	0	0
CTNNA3_sg0779	141.151	0	0	0	0	0	0.329171	0	0	0	0	0	0	0	0	0	0
CTNNA3_sg0780	216.455	0	0	0	0	0	0	0	0	0	0	0	0	0	0	0	0
CTNNA3_sg0781	213.416	0	0	0	0	0	0.987512	0	0	0	0	0	0	0	0	0	0
CTNNA3_sg0782	519.019	0	0	0	0	0	0	0	0	0	0	0	0	0	0	0	0
PRF1_sg0783	129.333	0	0	0	0	0	0	0	0	0	0	0	0	0	0	0	0
PRF1_sg0784	280.952	0	0	0	0	0	0	0	0	0	0	0	0	0	0	0	0
PRF1_sg0785	302.564	0	0	0	0	0	0	0	0	0	0	0	0	0	0	0	0
PRF1_sg0786	573.048	0	0	0	0	0	0	0	14.1022	0	0	0	0	0	0	84.7542	0
PRF1_sg0787	94.2135	0	0	0	0	0	1.64585	0	0	0	0	0	0	0	0	0	0
PRF1_sg0788	140.476	0	0	0	0	0	0	0	0	0	0	0	0	0	0	0	0
OIT3_sg0789	57.0684	0	0	0	0	0	0.329171	0	0	0	0	0	0	0	0	0	0
OIT3_sg0790	143.515	0	0	0	0	0	0	0	0	0	0	0	0	0	0	0	0
OIT3_sg0791	69.5627	0	0	0	0	0	0	0	0	0	0	0	0	0	0	0	0
OIT3_sg0792	64.8351	0	0	0	0	0	0	0	0	0	0	0	0	0	0	0	0
OIT3_sg0793	281.628	0	0	0	0	0	0.329171	0	0	0	0	0	0	0	0	0	0
OIT3_sg0794	245.833	0	0	0	0	0	0	0	0	0	0	0	0	0	0	0	0
KAT6B_sg0795	8094.6	0	0	0	0	0	3.29171	0	0	0	0	0	0	0	0	0	0
KAT6B_sg0796	502.472	0	0	0	0	0	0.329171	0	0	0	0	0	0	0	0	0	0
KAT6B_sg0797	37.4828	0	0	0	0	0	0	0	0	0	0	0	0	0	0	0	0
KAT6B_sg0798	155.672	0	0	0	0	0	0	0	0	0	0	0	0	0	0	0	0
KAT6B_sg0799	166.478	0	0	0	0	0	0	0	0	0	0	0	0	0	0	0	0
KAT6B_sg0800	503.148	0	0	0	0	0	0.329171	0	0	0	0	0	0	0	0	0	0
ADIRF_sg0825	1201.14	0	0	0	0	0	56.9465	0	0	0	0	0	0	0	0	0	0
ADIRF_sg0826	1731.3	0	0	0	0	0	0.329171	0	0	0	0	0	0	0	0	0	0
ADIRF_sg0827	303.239	0	0	0	0	0	0	0	0	0	0	0	0	0	0	0	0
ADIRF_sg0828	1224.1	0	0	0	0	0	0	0	0	0	0	0	0	0	0	0	0
ADIRF_sg0829	392.05	0	0	0	0	0	0	0	0	0	0	0	0	0	0	0	0
ADIRF_sg0830	319.11	0	0	0	0	0	0.329171	0	0	0	0	0	0	0	0	0	0
PTEN_sg0831	361.996	0	0	0	0	0	0	0.42792	0	0	0	0	0	0	0	0	0
PTEN_sg0832	3331.92	158.58	364.531	188.926	631.031	972.332	4.93756	0	0	0	293.15	487.252	692.795	359641	498.836	310.765	727.132
PTEN_sg0833	254.613	0	174.341	153.183	294700	656.981	0.329171	41.0803	0.503651	0	181.955	468.865	314.067	106.008	368141	155.383	428.822
PTEN_sg0834	198.558	158.58	0	5.10611	0	0	0.658342	0	73.0293	0	0	0	0	0	0	0	0
PTEN_sg0835	105.695	0	5.28306	0	0	0	0	0	0.503651	0.529043	0	0	0	0	0	0	0
PTEN_sg0836	138.112	0	0	0	0	0	0	0	0	0	0	0	0	0	0	0	0
CYP26A1_sg0843	407.246	634.321	21.1323	10.2122	18.0295	90059	17552	1688.14	2574.66	2475.92	10.1086	45.9672	36.9491	11.1588	16.9097	14.1257	9.32221
CYP26A1_sg0844	511.252	0	0	0	0	0	0	0.42792	0.503651	0	0	0	0	0	0	0	0
CYP26A1_sg0845	512.94	0	0	0	0	0	0	0.42792	0.503651	0	0	0	0	0	0	0	0
CYP26A1_sg0846	80.0308	0	0	0	0	0	0	0	0	0	0	0	0	0	0	0	0
CYP26A1_sg0847	285.004	0	0	0	0	0	0.329171	0	0	0.529043	0	0	0	0	0	0	0
CYP26A1_sg0848	226.923	0	0	0	0	0	0	0	0	0	0	0	0	0	0	0	0
LGI1_sg0855	372.802	0	0	0	0	0	0.329171	0	0	0	0	0	0	0	0	0	0
LGI1_sg0856	0	0	0	0	0	0	0	0	0	0	0	0	0	0	0	0	0
LGI1_sg0857	81.3816	0	0	0	0	0	0	0	0	0	0	0	0	0	0	0	0
LGI1_sg0858	77.3294	0	0	0	0	0	0	0	0	0	0	0	0	0	0	0	0
LGI1_sg0859	188.427	0	0	0	0	0	0	0	0	0	0	0	0	0	0	0	0
LGI1_sg0860	199.571	0	0	0	0	0	0	0	0	0	0	0	0	0	0	0	0
CYP2C19_sg0861	184.713	0	0	0	0	0	0	0	0	0	0	0	0	0	0	0	0
CYP2C19_sg0862	169.179	0	0	0	0	0	0	0	0	0	0	0	0	0	0	0	0
CYP2C19_sg0863	15.5334	0	0	0	0	0	0	0	0	0	0	0	0	0	0	0	0
CYP2C19_sg0864	76.654	0	0	0	0	0	0	0	0	0	0	0	0	0	0	0	0
CYP2C19_sg0865	325.189	0	0	0	0	0	0	0	0	0	0	0	0	0	0	0	0
CYP2C19_sg0866	176.27	0	0	0	0	0	0	0	0	0	0	0	0	0	0	0	0
CYP2C9_sg0867	117.176	0	0	0	0	0	0.329171	0	0	0	0	0	0	0	0	0	0
CYP2C9_sg0868	1864.35	0	0	0	0	0	0.329171	0	0	0	0	0	0	0	0	0	0
CYP2C9_sg0869	69.225	0	0	0	0	0	0	0	0	0	0	0	0	0	0	0	0
CYP2C9_sg0870	203.285	0	0	0	0	0	0.329171	0	0.503651	0	0	0	0	0	0	0	0
CYP2C9_sg0871	40.5219	158.58	0	0	0	0	0	0	0	0	0	0	0	0	0	0	0
CYP2C9_sg0872	141.827	0	0	0	0	0	0	0	0	0	0	0	0	0	0	0	0
CYP2C8_sg0873	838.129	0	0	0	0	0	0	0.42792	0.503651	0.529043	0	0	0	0	0	0	0
CYP2C8_sg0874	15.1957	158.58	0	0	0	0	2.96254	0	0	0	0	0	0	0	0	0	0
CYP2C8_sg0875	64.4974	0	0	0	0	0	0	0	0	0	0	0	0	0	0	0	0
CYP2C8_sg0876	37.8205	0	0	0	0	0	0	0	0	0	0	0	0	0	0	0	0
CYP2C8_sg0877	0	0	0	0	0	0	0	0	0	0	0	0	0	0	0	0	0
CYP2C8_sg0878	50.6524	0	0	0	0	0	0	0	0	0	0	0	0	0	0	0	0
HOGA1_sg0885	485.926	0	0	0	0	0	0	0	0	0	0	0	0	0	0	0	0
HOGA1_sg0886	454.521	0	0	0	0	0	0	0	0	0	0	0	0	0	0	0	0
HOGA1_sg0887	1217.01	0	0	0	0	0	0.329171	0	0	0	0	0	0	0	0	0	0
HOGA1_sg0888	1725.9	0	0	0	0	0	2.63337	0	0	0	0	0	0	0	0	0	0
HOGA1_sg0889	2970.26	0	0	0	0	0	0.329171	0	0	0	0	0	0	0	0	0	0
HOGA1_sg0890	396.102	0	0	0	0	0	0.329171	0	0	0	0	0	0	0	0	0	0
SFRP5_sg0891	606.478	0	0	0	0	0	0	0	0	0	0	0	0	0	0	0	0
SFRP5_sg0892	171.205	0	0	0	0	0	0.329171	0	0	0	0	0	0	0	0	0	0
SFRP5_sg0893	127.982	0	0	0	0	0	0.658342	0	0	0	0	0	0	0	0	0	0
SFRP5_sg0894	444.728	0	0	0	0	0	8.55844	0	105.263	0	0	0	0	0	0	0	0
SFRP5_sg0895	791.529	0	0	0	0	0	0.658342	0	0	0	0	0	0	0	0	0	0
SFRP5_sg0896	147.905	0	0	0	0	0	0	0	0	0	0	0	0	0	0	0	0
MUC6_sg0909	371.451	0	0	0	0	0	0.329171	0	0	0	0	0	0	0	0	0	0
MUC6_sg0916	243.469	0	0	0	0	0	0	0	0	0	0	0	0	0	0	0	0
MUC6_sg0917	166.815	0	0	0	0	0	0	0	0	0	0	0	0	0	0	0	0
MUC6_sg0918	397.453	0	0	0	0	0	0	0	0	0	0	0	0	0	0	0	0
MUC6_sg0919	124.943	0	0	0	0	0	0	0	0	0	0	0	0	0	0	0	0
LYVE1_sg0920	116.838	0	0	0	0	0	0	0	0	0	0	0	0	0	0	0	0
LYVE1_sg0921	130.683	0	0	0	0	0	0	0	0	0	0	0	0	0	0	0	0
LYVE1_sg0923	214.091	0	0	0	0	0	0	0	0	0	0	0	0	0	0	0	0
LYVE1_sg0924	269.471	0	0	0	0	0	2975.05	0	0	0	0	0	0	0	0	0	0
LYVE1_sg0925	79.0178	0	0	0	0	0	0	0	0	0	0	0	0	0	0	0	0
LYVE1_sg0926	62.4713	0	0	0	0	0	0	0	0	0	0	0	0	0	0	0	0
ATM_sg0932	3532.5	0	0	0	0	0	2.63337	0	1.0073	0.529043	0	0	0	0	0	0	0
ATM_sg0933	1530.38	0	0	0	0	0	1.64585	0	0	0	0	0	0	0	0	0	0
ATM_sg0934	2305.02	0	0	0	0	0	0.987512	0	0	0	0	0	0	0	0	0	0
ATM_sg0935	1663.43	0	0	0	0	0	0.658342	0	0	0.529043	0	0	0	0	0	0	0
ATM_sg0936	324.851	0	0	0	0	0	3.29171	0	0	0	0	0	0	0	0	0	0
ATM_sg0937	789.84	0	0	0	0	0	1.31668	0	0	0	0	0	0	0	0	0	0
BCO2_sg0950	101.643	0	0	0	0	0	0	0	0	0	0	0	0	0	0	0	0
BCO2_sg0951	14.1827	0	0	0	0	0	0	0	0	0	0	0	0	0	0	0	0
BCO2_sg0952	36.4698	0	0	0	0	0	0	0	0	0	0	0	0	0	0	0	0
BCO2_sg0953	214.429	0	0	0	0	0	0	0	0	0	0	0	0	0	0	0	0
BCO2_sg0954	289.057	0	0	0	0	0	0	0	0	0	0	0	0	0	0	0	0
BCO2_sg0955	248.535	0	0	0	0	0	0	0	0	0	0	0	0	0	0	0	0
NCAM1_sg0956	1132.59	0	0	0	0	0	0.329171	0	0	0	0	0	0	0	0	0	0
NCAM1_sg0957	37.1451	0	0	0	0	0	0	0	0	0	0	0	0	0	0	0	0
NCAM1_sg0958	63.8221	0	0	0	0	0	0	0	0	0	0	0	0	0	0	0	0
NCAM1_sg0959	246.171	0	0	0	0	0	0	0	0	0	0	0	0	0	0	0	0
NCAM1_sg0960	1167.71	0	0	0	0	0	0.329171	0	0	0	0	0	0	0	0	0	0
NCAM1_sg0961	28.0277	0	0	0	0	0	0	0	0	0	0	0	0	0	0	0	0
NNMT_sg0974	68.8873	0	0	0	0	0	0	0	0	0	0	0	0	0	0	0	0
NNMT_sg0975	169.854	0	0	0	0	0	0	0	0	0	0	0	0	0	0	0	0
NNMT_sg0976	39.8466	0	0	0	0	0	0	0	0	0	0	0	0	0	0	0	0
NNMT_sg0977	259.34	0	0	0	0	0	0	0	0	0	0	0	0	0	0	0	0
NNMT_sg0978	445.404	0	0	0	0	0	0	0	0	0	0	0	0	0	0	0	0
NNMT_sg0979	139.463	0	0	0	0	0	0	0	0	0	0	0	0	0	0	0	0
APOA4_sg0980	312.357	0	0	0	0	0	0.658342	0	0	0	0	0	0	0	0	0	0
APOA4_sg0981	361.658	0	0	0	0	0	0	0	0	0	0	0	0	0	0	0	0
APOA4_sg0982	63.8221	0	0	0	0	0	0	0	0	0	0	0	0	0	0	0	0
APOA4_sg0983	228.949	0	0	0	0	0	0.329171	0	0	0	0	0	0	0	0	0	0
APOA4_sg0984	108.396	0	0	0	0	0	0	0	0	0	0	0	0	0	0	0	0
APOA4_sg0985	302.226	0	0	0	0	0	0	0	0	0	0	0	0	0	0	0	0
APOC3_sg0986	772.956	0	0	0	0	0	0.329171	0	0	0	0	0	0	0	0	0	0
APOC3_sg0987	671.314	0	0	0	0	0	0.329171	0	0	0	0	0	0	0	0	0	0
APOC3_sg0988	1000.89	0	0	0	0	0	0	0	0	0	0	0	0	0	0	0	0
APOC3_sg0989	459.249	0	0	0	0	0	0.658342	0	0	0	0	0	0	0	0	0	0
APOC3_sg0990	169.179	0	0	0	0	0	0	0	0	0	0	0	0	0	0	0	0
APOC3_sg0991	96.2396	0	0	0	0	0	0	0	0	0	0	0	0	0	0	0	0
APOA1_sg0992	311.006	0	0	0	0	0	0	0	0	0	0	0	0	0	0	0	0
APOA1_sg0993	611.544	0	0	0	0	0	0	0	0	0	0	0	0	0	0	0	0
APOA1_sg0994	200.584	0	0	0	0	0	0	0	0	0	0	0	0	0	0	0	0
APOA1_sg0995	153.646	0	0	0	0	0	0	0	0	0	0	0	0	0	0	0	0
APOA1_sg0996	219.832	0	0	0	0	0	0	0	0	0	0	0	0	0	0	0	0
APOA1_sg0997	70.5757	0	0	0	0	0	0	0	0	0	0	0	0	0	0	0	0
KMT2A_sg1010	32.0799	0	0	0	0	0	0	0	0	0	0	0	0	0	0	0	0
KMT2A_sg1011	191.804	0	0	0	0	0	0.987512	0	0	0	0	0	0	0	0	0	0
KMT2A_sg1012	178.297	0	0	0	0	0	0	0	0	0	0	0	0	0	0	0	0
KMT2A_sg1013	45.2495	0	0	0	0	0	0.329171	0	0	0	0	0	0	0	0	0	0
KMT2A_sg1014	165.465	0	0	0	0	0	0.329171	0	0	0	0	0	0	0	0	0	0
KMT2A_sg1015	71.5888	0	0	0	0	0	0	0	0	0	0	0	0	0	0	0	0
TTC36_sg1016	408.596	0	0	0	0	0	0.329171	0	0	0	0	0	0	0	0	0	0
TTC36_sg1017	188.427	0	0	0	0	0	0	0	0	0	0	0	0	0	0	0	0
TTC36_sg1018	738.175	0	0	0	0	0	0.329171	0	0	0	0	0	0	0	0	0	0
TTC36_sg1019	255.964	0	0	0	0	0	0	0	0	0	0	0	0	0	0	0	0
TTC36_sg1020	250.898	0	0	0	0	0	0	0	0	0	0	0	0	0	0	0	0
TTC36_sg1021	315.734	0	0	0	0	0	0	0	0	0	0	0	0	0	0	0	0
ARHGEF12_sg1022	17.2218	0	0	0	0	0	0	0	0	0	0	0	0	0	0	0	0
ARHGEF12_sg1023	303.239	0	0	0	0	0	0	0	0	0	0	0	0	0	0	0	0
ARHGEF12_sg1024	66.8612	0	0	0	0	0	0	0	0	0	0	0	0	0	0	0	0
ARHGEF12_sg1025	186.739	0	0	0	0	0	0	0	0	0	0	0	0	0	0	0	0
ARHGEF12_sg1026	241.443	0	0	0	0	0	0	0	0	0	0	0	0	0	0	0	0
ARHGEF12_sg1027	78.3424	0	0	0	0	0	0	0	0	0	0	0	0	0	0	0	0
VSIG2_sg1034	115.825	0	0	0	0	0	0	0	0	0	0	0	0	0	0	0	0
VSIG2_sg1035	289.057	0	0	0	0	0	0	0	0	0	0	0	0	0	0	0	0
VSIG2_sg1036	162.763	0	0	0	0	0	0	0	0	0	0	0	0	0	0	0	0
VSIG2_sg1037	3346.78	0	0	0	0	0	0.329171	0	0	0	0	0	0	0	0	0	0
VSIG2_sg1038	184.713	0	0	0	0	0	0	0	0	0	0	0	0	0	0	0	0
VSIG2_sg1039	1166.02	0	0	0	0	0	7.57093	0	0	0	0	0	0	0	0	0	0
HEPN1_sg1040	373.14	0	0	0	0	0	0	0	0	0	0	0	0	0	0	0	0
HEPN1_sg1041	28.3654	0	0	0	0	0	0	0	0	0	0	0	0	0	0	0	0
HEPN1_sg1042	126.631	0	0	0	0	0	0.329171	0	0	0	0	0	0	0	0	0	0
HEPN1_sg1043	30.0538	0	0	0	0	0	0	0	0	0	0	0	0	0	0	0	0
HEPN1_sg1044	1407.12	0	0	0	0	0	0	0	0	0	0	0	0	0	0	0	0
HEPN1_sg1045	1225.45	0	0	0	0	0	0	0	0	0	0	0	0	0	0	0	0
HEPACAM_sg1046	51.3278	0	0	0	0	0	0	0	0	0	0	0	0	0	0	0	0
HEPACAM_sg1047	65.8482	0	0	0	0	0	0	0	0	0	0	0	0	0	0	0	0
HEPACAM_sg1048	126.969	0	0	0	0	0	0	0	0	0	0	0	0	0	0	0	0
HEPACAM_sg1049	219.494	0	0	0	0	0	0	0	0	0	0	0	0	0	0	0	0
HEPACAM_sg1050	208.688	0	0	0	0	0	0.329171	0	0	0	0	0	0	0	0	0	0
HEPACAM_sg1051	1196.41	0	0	0	0	0	1.64585	0	0	0	0	0	0	0	0	0	0
B3GAT1_sg1052	156.347	0	0	0	0	0	0	0	0	0	0	0	0	0	0	0	0
B3GAT1_sg1053	372.127	0	0	0	0	0	0	0	0	0	0	0	0	0	0	0	0
B3GAT1_sg1054	768.566	0	0	0	0	0	0.329171	0	0	0	0	0	0	0	0	0	0
B3GAT1_sg1055	381.919	0	0	0	0	0	1.97502	0	0	0	0	0	0	0	0	0	0
B3GAT1_sg1056	386.985	0	0	0	0	0	0	0	0	0	0	0	0	0	0	0	0
B3GAT1_sg1057	419.74	0	0	0	0	0	0	0	0	0	0	0	0	0	0	0	0
SPON1_sg1058	195.518	0	0	0	0	0	0	0	0	0	0	0	0	0	0	0	0
SPON1_sg1059	151.282	0	0	0	0	0	0	0	0	0	0	0	0	0	0	0	0
SPON1_sg1060	445.741	0	0	0	0	0	0	0	0	0	0	0	0	0	0	0	0
SPON1_sg1061	153.646	0	111029	25.5306	63.1031	289.072	0.329171	0	0	0	50.543	73.5475	120.085	8.36907	59.184	42.3771	121.189
SPON1_sg1062	198.558	0	0	0	0	0	0	0	0	0	0	0	0	0	0	0	0
SPON1_sg1063	214.766	0	0	0	0	0	4.27922	0	0	0	0	0	0	0	0	0	0
SAA4_sg1076	256.639	0	0	0	0	0	0	0	0	0	0	0	0	0	0	0	0
SAA4_sg1077	72.9395	0	0	0	0	0	0	0	0	0	0	0	0	0	0	0	0
SAA4_sg1078	272.51	0	0	0	0	0	4.93756	0	0	0	0	0	0	0	0	0	0
SAA4_sg1079	471.743	0	0	0	0	0	0	0	0	0	0	0	0	0	0	0	0
SAA4_sg1080	674.353	0	0	0	0	0	0	0	0	0	0	0	0	0	0	0	0
SAA4_sg1081	422.779	0	0	0	0	0	0.329171	0	0	0	0	0	0	0	0	0	0
SAA2_sg1082	322.487	0	0	0	0	0	0	0	0	0	0	0	0	0	0	0	0
SAA2_sg1083	12.4943	0	0	0	0	0	0	0	0	0	0	0	0	0	0	0	0
SAA2_sg1084	146.554	0	0	0	0	0	1.64585	0	0	0	0	0	0	0	0	0	0
SAA2_sg1085	22.9624	0	0	0	0	0	0.329171	0	0	0	0	0	0	0	0	0	0
SAA2_sg1086	260.016	0	0	0	0	0	0	0	0	0	0	0	0	0	0	0	0
SAA2_sg1087	440.676	0	0	0	0	0	0	0	0	0	0	0	0	0	0	0	0
SAA1_sg1088	289.057	0	0	0	0	0	0	0	0	0	0	0	0	0	0	0	0
SAA1_sg1089	222.195	0	0	0	0	0	0	0	0	0	0	0	0	0	0	0	0
SAA1_sg1090	292.096	0	0	0	0	0	0	0	0	0	0	0	0	0	0	0	0
SAA1_sg1091	297.499	0	0	0	0	0	0.329171	0	0	0	0	0	0	0	0	0	0
SAA1_sg1092	862.78	0	0	0	0	0	0	0	0	0	0	0	0	0	0	0	0
SAA1_sg1093	375.841	0	0	0	0	0	0	0	0	0	0	0	0	0	0	0	0
IGF2_sg1100	99.9541	0	0	0	0	0	0	0.42792	0	0	0	0	0	0	0	0	0
IGF2_sg1101	1018.79	158.58	0	0	0	0	0	0.85584	0	0.529043	0	0	0	0	0	0	0
IGF2_sg1102	260.354	0	0	0	0	0	0	0	0	0.529043	0	0	0	0	0	0	0
IGF2_sg1103	278.926	0	0	0	0	0	0.329171	0.85584	0	0.529043	0	0	0	0	0	0	0
IGF2_sg1104	1102.53	0	0	0	0	0	0.329171	0	0	0	0	0	0	0	0	0	0
IGF2_sg1105	374.828	0	0	0	0	0	0.329171	0	0	0	0	0	0	0	0	0	0
INS-IGF2_sg1106	192.479	0	0	0	0	0	0	0	0	0	0	0	0	0	0	0	0
INS-IGF2_sg1107	392.05	0	0	0	0	0	0	0	0	0	0	0	0	0	0	0	0
INS-IGF2_sg1108	330.592	0	0	0	0	0	0	0	0	0	0	0	0	0	0	0	0
INS-IGF2_sg1109	509.901	0	0	0	0	0	0.329171	0	0	0	0	0	0	0	0	0	0
INS-IGF2_sg1110	673.677	0	0	0	0	0	0	0	0	0	0	0	0	0	0	0	0
INS-IGF2_sg1111	24.9885	0	0	0	0	0	0	0	0	0	0	0	0	0	0	0	0
BBOX1_sg1118	220.507	0	0	0	0	0	0.329171	0	0	0	0	0	0	0	0	0	0
BBOX1_sg1119	141.827	0	0	0	0	0	0	0	0	0	0	0	0	0	0	0	0
BBOX1_sg1120	24.9885	0	0	0	0	0	0.329171	0	0	0	0	0	0	0	0	0	0
BBOX1_sg1121	115.825	0	0	0	0	0	0.329171	0	0	0	0	0	0	0	0	0	0
BBOX1_sg1122	207.337	0	0	0	0	0	0	0	0	0	0	0	0	0	0	0	0
BBOX1_sg1123	161.075	0	0	0	0	0	0	0	0	0	0	0	0	0	0	0	0
PAMR1_sg1130	392.725	0	0	0	0	0	0	0	0	0	0	0	0	0	0	0	0
PAMR1_sg1131	378.543	0	0	0	0	0	0.658342	0	0	0	0	0	0	0	0	0	0
PAMR1_sg1132	128.657	0	0	0	0	0	0	0	0	0	0	0	0	0	0	0	0
PAMR1_sg1133	238.404	0	0	0	0	0	0	0	0	0	0	0	0	0	0	0	0
PAMR1_sg1134	152.295	0	0	0	0	0	0	0	0	0	0	0	0	0	0	0	0
PAMR1_sg1135	151.282	0	0	0	0	0	0	0	0	0	0	0	0	0	0	0	0
NUP98_sg1136	20.5987	0	0	0	0	0	0	0	0	0	0	0	0	0	0	0	0
NUP98_sg1137	289.394	0	0	0	0	0	0.329171	0	0	0	0	0	0	0	0	0	0
NUP98_sg1138	101.643	0	0	0	0	0	0	0	0	0	0	0	0	0	0	0	0
NUP98_sg1139	23.9755	0	0	0	0	0	0	0	0	0	0	0	0	0	0	0	0
NUP98_sg1140	3.37683	0	0	0	0	0	0	0	0	0	0	0	0	0	0	0	0
NUP98_sg1141	30.3915	0	0	0	0	0	0	0	0	0	0	0	0	0	0	0	0
LRRC4C_sg1142	243.807	0	0	0	0	0	0	0	0	0	0	0	0	0	0	0	0
LRRC4C_sg1143	101.98	0	0	0	0	0	0	0	0	0	0	0	0	0	0	0	0
LRRC4C_sg1144	189.44	0	0	0	0	0	0.329171	0	0	0	0	0	0	0	0	0	0
LRRC4C_sg1145	520.032	0	0	0	0	0	0	0	0	0	0	0	0	0	0	0	0
LRRC4C_sg1146	368.75	0	0	0	0	0	0	0	0	0	0	0	0	0	0	0	0
LRRC4C_sg1147	0	0	0	0	0	0	0	0	0	0	0	0	0	0	0	0	0
LRRC55_sg1166	198.895	0	0	0	0	0	0	0	0	0	0	0	0	0	0	0	0
LRRC55_sg1167	369.087	0	0	0	0	0	0	0	0	0	0	0	0	0	0	0	0
LRRC55_sg1168	506.524	0	0	0	0	0	0	0	0	0	0	0	0	0	0	0	0
LRRC55_sg1169	208.35	475.741	0	0	0	0	27313.6	4223.14	3110.04	3628.18	0	0	0	0	0	0	0
LRRC55_sg1170	125.956	0	0	0	0	0	0	0	0	0	0	0	0	0	0	0	0
LRRC55_sg1171	106.032	0	0	0	0	0	0	0	0	0	0	0	0	0	0	0	0
GLYAT_sg1172	134.398	0	0	0	0	0	0.329171	0	0	0	0	0	0	0	0	0	0
GLYAT_sg1173	306.954	0	0	0	0	0	0	0	0	0	0	0	0	0	0	0	0
GLYAT_sg1174	235.365	0	0	0	0	0	0	0	0	0	0	0	0	0	0	0	0
GLYAT_sg1175	191.129	0	0	0	0	0	0	0	0	0	0	0	0	0	0	0	0
GLYAT_sg1176	190.791	0	0	0	0	0	0	0	0	0	0	0	0	0	0	0	0
GLYAT_sg1177	19.9233	0	0	0	0	0	0	0	0	0	0	0	0	0	0	0	0
GLYATL1_sg1178	172.556	0	0	0	0	0	0	0	0	0	0	0	0	0	0	0	0
GLYATL1_sg1179	86.4468	0	0	0	0	0	0	0	0	0	0	0	0	0	0	0	0
GLYATL1_sg1180	46.9379	0	0	0	0	0	0	0	0	0	0	0	0	0	0	0	0
GLYATL1_sg1181	276.9	0	0	0	0	0	0.329171	0	0	0	0	0	0	0	0	0	0
GLYATL1_sg1182	127.982	0	0	0	0	0	0	0	0	0	0	0	0	0	0	0	0
GLYATL1_sg1183	643.961	0	0	0	0	0	0.329171	0	0	0	0	0	0	0	0	0	0
SYT7_sg1190	109.747	0	0	0	0	0	0	0	0	0	0	0	0	0	0	0	0
SYT7_sg1191	2219.93	0	0	0	0	0	0.329171	0	0	0	0	0	0	0	0	0	0
SYT7_sg1192	128.32	0	0	0	0	0	0	0	0	0	0	0	0	0	0	0	0
SYT7_sg1193	57.0684	0	0	0	0	0	0	0	0	0	0	0	0	0	0	0	0
SYT7_sg1194	391.712	0	0	0	0	0	20.0794	0	79.0731	0	0	0	0	0	0	0	0
SYT7_sg1195	800.308	0	0	0	0	0	1.97502	0	0	0	0	0	0	0	0	0	0
SLC22A10_sg1202	396.44	0	0	0	0	0	0	0	0	0	0	0	0	0	0	0	0
SLC22A10_sg1203	18.2349	0	0	0	0	0	0	0	0	0	0	0	0	0	0	0	0
SLC22A10_sg1204	101.305	0	0	0	0	0	0	0	0	0	0	0	0	0	0	0	0
SLC22A10_sg1205	94.2135	0	0	0	0	0	0	0	0	0	0	0	0	0	0	0	0
SLC22A10_sg1206	19.5856	0	0	0	0	0	0	0	0	0	0	0	0	0	0	0	0
SLC22A10_sg1207	40.1843	0	0	0	0	0	0	0	0	0	0	0	0	0	0	0	0
CTSF_sg1237	107.383	0	0	0	0	0	0	0	0.503651	0	0	0	0	0	0	0	0
CTSF_sg1238	416.025	0	0	0	0	0	0	0	0	0	0	0	0	0	0	0	0
CTSF_sg1239	30.3915	0	34799.5	25.5306	36.0589	52.5585	0	0	0	0	50.543	45.9672	18.4745	0	8.45485	14.1257	55.9333
CTSF_sg1240	334.981	0	0	0	0	0	0	0	0	0	0	0	0	0	0	0	0
CTSF_sg1241	435.273	0	0	0	0	0	1.64585	0	0	0	0	0	0	0	0	0	0
CTSF_sg1242	429.87	0	0	0	0	0	0.329171	0	0	0	0	0	0	0	0	0	0
MRPL17_sg1243	48.6263	0	0	0	0	0	0	0	0	0	0	0	0	0	0	0	0
MRPL17_sg1244	230.975	0	0	0	0	0	0.329171	0	0	0	0	0	0	0	0	0	0
MRPL17_sg1245	2204.73	0	0	0	0	0	0	0	0	0	0	0	0	0	0	0	0
MRPL17_sg1246	153.308	0	0	0	0	0	1.64585	0	0	0	0	0	0	0	0	0	0
MRPL17_sg1247	682.119	0	0	0	0	0	0	0	0	0	0	0	0	0	0	0	0
MRPL17_sg1248	470.055	0	0	0	0	0	0	0	0	0	0	0	0	0	0	0	0
SYT9_sg1267	349.839	0	0	0	0	0	0	0	0	0	0	0	0	0	0	0	0
SYT9_sg1268	138.45	0	0	0	0	0	0	0	0	0	0	0	0	0	0	0	0
SYT9_sg1269	135.749	0	0	0	0	0	0.329171	0	0	0	0	0	0	0	0	0	0
SYT9_sg1270	0	0	0	0	0	0	10.8626	0	0	0	0	0	0	0	0	0	0
SYT9_sg1271	100.63	0	0	0	0	0	0	0	0	0	0	0	0	0	0	0	0
SYT9_sg1272	1655.32	0	0	0	0	0	0.658342	0	0	0	0	0	0	0	0	0	0
MOGAT2_sg1273	11.4812	0	0	0	0	0	0	0	0	0	0	0	0	0	0	0	0
MOGAT2_sg1274	347.813	0	0	0	0	0	0	0	0	0	0	0	0	0	0	0	0
MOGAT2_sg1275	2039.94	0	0	0	0	0	0.658342	0	0	0	0	0	0	0	0	0	0
MOGAT2_sg1276	130.346	0	0	0	0	0	0	0	0	0	0	0	0	0	0	0	0
MOGAT2_sg1277	792.879	0	0	0	0	0	0.329171	0	0	0	0	0	0	0	0	0	0
MOGAT2_sg1278	972.864	0	0	0	0	0	10.8626	0	0	0	0	0	0	0	0	0	0
THRSP_sg1285	437.975	0	0	0	0	0	0	0	0	0	0	0	0	0	0	0	0
THRSP_sg1286	399.479	0	0	0	0	0	0	0	0	0	0	0	0	0	0	0	0
THRSP_sg1287	228.611	0	0	0	0	0	0.987512	0	0	0	0	0	0	0	0	0	0
THRSP_sg1288	76.654	0	0	0	0	0	0	0	0	0	0	0	0	0	0	0	0
THRSP_sg1289	335.994	0	0	0	0	0	0	0	0	0	0	0	0	0	0	0	0
THRSP_sg1290	177.621	0	0	0	0	0	0	0	0	0	0	0	0	0	0	0	0
RIC3_sg1291	197.207	0	0	0	0	0	0	0	0	0	0	0	0	0	0	0	0
RIC3_sg1292	546.371	0	0	0	0	0	0.329171	0	0	0	0	0	0	0	0	0	0
RIC3_sg1293	314.72	0	0	0	0	0	0.658342	0	0	0	0	0	0	0	0	0	0
RIC3_sg1294	210.039	0	0	0	0	0	0.329171	0	0	0	0	0	0	0	0	0	0
RIC3_sg1295	46.2626	0	0	0	0	0	0	0	0	0	0	0	0	0	0	0	0
RIC3_sg1296	399.817	0	0	0	0	0	0	0	0	0	0	0	0	0	0	0	0
FOLH1B_sg1297	86.1091	0	0	0	0	0	0.658342	0	0	0	0	0	0	0	0	0	0
FOLH1B_sg1298	121.566	0	0	0	0	0	0	0	0	0	0	0	0	0	0	0	0
FOLH1B_sg1299	522.395	0	0	0	0	0	0	0	0	0	0	0	0	0	0	0	0
FOLH1B_sg1300	193.155	0	0	0	0	0	0	0	0	0	0	0	0	0	0	0	0
FOLH1B_sg1301	1005.62	0	0	0	0	0	0.658342	0	0	0	0	0	0	0	0	0	0
FOLH1B_sg1302	65.1728	0	0	0	0	0	0	0	0	0	0	0	0	0	0	0	0
FAT3_sg1309	255.288	0	0	0	0	0	0	0	0	0	0	0	0	0	0	0	0
FAT3_sg1310	237.729	0	0	0	0	0	0	0	0	0	0	0	0	0	0	0	0
FAT3_sg1311	198.558	0	0	0	0	0	0	0	0	0	0	0	0	0	0	0	0
FAT3_sg1312	139.801	0	0	0	0	0	0	0	0	0	0	0	0	0	0	0	0
FAT3_sg1313	266.432	0	0	0	0	0	0	0	0	0	0	0	0	0	0	0	0
FAT3_sg1314	249.548	0	0	0	0	0	0	0	0	0	0	0	0	0	0	0	0
MUC6_sg1315	265.081	0	0	0	0	0	0	0	0	0	0	0	0	0	0	0	0
SLC17A8_sg1316	407.246	0	0	0	0	0	0.658342	0	0	0	0	0	0	0	0	0	0
SLC17A8_sg1317	191.129	0	0	0	0	0	0	0	0	0	0	0	0	0	0	0	0
SLC17A8_sg1318	1158.59	0	0	0	0	0	0.329171	0	0	0	0	0	0	0	0	0	0
SLC17A8_sg1319	143.178	0	0	0	0	0	0	0	0	0	0	0	0	0	0	0	0
SLC17A8_sg1320	0	0	0	0	0	0	0	0	0	0	0	0	0	0	0	0	0
SLC17A8_sg1321	374.828	0	0	0	0	0	0	0	0	0	0	0	0	0	0	0	0
IGF1_sg1328	409.609	158.58	0	0	0	0	0.329171	0.42792	0.503651	0	0	0	0	0	0	0	0
IGF1_sg1329	1857.26	158.58	10.5661	25.5306	45.0736	52.5585	0.658342	0	0	0	56547.5	27.5803	18.4745	11.1588	8.45485	14.1257	46.611
IGF1_sg1330	290.407	0	0	0	0	0	0	0	0	0.529043	0	0	0	0	0	0	0
IGF1_sg1331	309.318	0	0	0	0	0	0	0	1.0073	0	0	0	0	0	0	0	0
IGF1_sg1332	12.1566	0	0	0	0	0	0	0	0	0	0	0	0	0	0	0	0
IGF1_sg1333	57.0684	0	0	0	0	0	0	0	0	0	0	0	0	0	0	0	0
STAB2_sg1334	15.5334	0	0	0	0	0	1.97502	0	0	0	0	0	0	0	0	0	0
STAB2_sg1335	76.9917	0	0	0	0	0	0	0	0	0	0	0	0	0	0	0	0
STAB2_sg1336	248.535	0	0	0	0	0	0	0	0	0	0	0	0	0	0	0	0
STAB2_sg1337	342.073	0	0	0	0	0	0	0	0	0	0	0	0	0	0	0	0
STAB2_sg1338	1270.36	0	0	0	0	0	0.987512	0	0	0	0	0	0	0	0	0	0
STAB2_sg1339	166.478	0	0	0	0	0	0.329171	0	0	0	0	0	0	0	0	0	0
DAO_sg1340	483.9	0	0	0	0	0	5.5959	0	0	0	0	0	0	0	0	0	0
DAO_sg1341	204.974	0	0	0	0	0	0	0	0	0	0	0	0	0	0	0	0
DAO_sg1342	373.815	58357.5	10.5661	5.10611	36.0589	52.5585	197618	263778	242103	241027	20.2172	0	18.4745	11.1588	16.9097	28.2514	54171.4
DAO_sg1343	42.2104	0	0	0	0	0	0	0	0	0	0	0	0	0	0	0	0
DAO_sg1344	251.574	0	0	0	0	0	0.329171	0	0	0	0	0	0	0	0	0	0
TRPV4_sg1351	205.987	0	0	0	0	0	0	0	0	0.529043	0	0	0	0	0	0	0
TRPV4_sg1352	332.955	0	0	0	0	0	0.658342	0	0	0	0	0	0	0	0	0	0
TRPV4_sg1353	142.165	0	0	0	0	0	0	0.42792	0	0	0	0	0	0	0	0	0
TRPV4_sg1354	467.353	0	0	0	0	0	0	0.42792	0	0	0	0	0	0	0	0	0
TRPV4_sg1355	107.721	0	0	0	0	0	0.987512	0.42792	0	0	0	0	0	0	0	0	0
TRPV4_sg1356	252.249	158.58	0	0	0	0	0	0	0.503651	0	0	0	0	0	0	0	0
SDS_sg1357	287.368	0	0	0	0	0	0	0	0	0	0	0	0	0	0	0	0
SDS_sg1358	828.336	0	0	0	0	0	0.329171	0	0	0	0	0	0	0	0	0	0
SDS_sg1359	202.272	0	0	0	0	0	13.496	0	0	0	0	0	0	0	0	0	0
SDS_sg1360	460.262	0	0	0	0	0	0	0	0	0	0	0	0	0	0	0	0
SDS_sg1361	405.557	0	0	0	0	0	0	0	0	0	0	0	0	0	0	0	0
SDS_sg1362	15.8711	0	0	0	0	0	0	0	0	0	0	0	0	0	0	0	0
HNF1A_sg1369	867.17	0	0	0	0	0	1.31668	0	0	0	0	0	0	0	0	0	0
HNF1A_sg1370	769.917	0	0	0	0	0	1.31668	0	0	0	0	0	0	0	0	0	0
HNF1A_sg1371	101.98	0	0	0	0	0	0.987512	0	0	0	0	0	0	0	0	0	0
HNF1A_sg1372	163.439	0	0	0	0	0	0	0	0	0	0	0	0	0	0	0	0
HNF1A_sg1373	299.862	0	0	0	0	0	0	0	0	0	0	0	0	0	0	0	0
HNF1A_sg1374	245.158	0	0	0	0	0	0	0	0	0	0	0	0	0	0	0	0
HPD_sg1375	283.316	158.58	0	0	0	0	0.658342	0.42792	0	0	0	0	0	0	0	0	0
HPD_sg1376	221.52	0	0	0	0	0	0	0	0	0	0	0	0	0	0	0	0
HPD_sg1377	527.461	158.58	0	0	0	0	0	0	0	0	0	0	0	0	0	0	0
HPD_sg1378	175.595	0	0	0	0	0	0	0	0.503651	0	0	0	0	0	0	0	0
HPD_sg1379	28.703	0	0	0	0	0	4.60839	0.42792	0	0	0	0	0	0	0	0	0
HPD_sg1380	235.703	0	0	0	0	0	0.987512	0	0	0	0	0	0	0	0	0	0
CLIP1_sg1381	13.1696	0	0	0	0	0	0	0	0	0	0	0	0	0	0	0	0
CLIP1_sg1382	109.409	0	0	0	0	0	0	0	0	0	0	0	0	0	0	0	0
CLIP1_sg1383	40.1843	0	0	0	0	0	0	0	0	0	0	0	0	0	0	0	0
CLIP1_sg1384	1245.71	0	0	0	0	0	0	0	0	0	0	0	0	0	0	0	0
CLIP1_sg1385	572.035	0	0	0	0	0	0	0	0	0	0	0	0	0	0	0	0
CLIP1_sg1386	308.642	0	0	0	0	0	0	0	0	0	0	0	0	0	0	0	0
NCOR2_sg1393	280.952	0	0	0	0	0	0	0	0	0	0	0	0	0	0	0	0
NCOR2_sg1394	1892.71	0	0	0	0	0	0.658342	0	0	0	0	0	0	0	0	0	0
NCOR2_sg1395	400.83	0	0	0	0	0	0	0	0	0	0	0	0	0	0	0	0
NCOR2_sg1396	108.734	0	0	0	0	0	0	0	0	0	0	0	0	0	0	0	0
NCOR2_sg1397	397.115	0	0	0	0	0	7.24176	133.511	0	0	0	0	0	0	0	0	0
NCOR2_sg1398	4086.64	0	0	0	0	0	1.64585	0	0	0	0	0	0	0	0	0	0
RAN_sg1405	20.5987	0	0	0	0	0	0	0	0	0	0	0	0	0	0	0	0
RAN_sg1406	0	0	0	0	0	0	0	0	0	0	0	0	0	0	0	0	0
RAN_sg1407	10.4682	0	0	0	0	0	0	0	0	0	0	0	0	0	0	0	0
RAN_sg1408	0	0	0	0	0	0	0	0	0	0	0	0	0	0	0	0	0
RAN_sg1409	29.3784	0	0	0	0	0	0	0	0	0	0	0	0	0	0	0	0
RAN_sg1410	20.9363	0	0	0	0	0	0	0	0	0	0	0	0	0	0	0	0
PIK3C2G_sg1417	128.995	0	0	0	0	0	0	0.42792	0	0	0	0	0	0	0	0	0
PIK3C2G_sg1418	12.4943	0	0	0	0	0	0	0	0	0	0	0	0	0	0	0	0
PIK3C2G_sg1419	18.5726	0	0	0	0	0	0	0	0	0	0	0	0	0	0	0	0
PIK3C2G_sg1420	110.76	158.58	0	0	0	0	0	0	0	0	0	0	0	0	0	0	0
PIK3C2G_sg1421	113.799	158.58	0	0	0	0	2.3042	0	0	0	0	0	0	0	0	0	0
PIK3C2G_sg1422	65.5105	0	0	0	0	0	0	0.42792	0	0	0	0	0	0	0	0	0
SLC6A12_sg1429	247.184	0	0	0	0	0	0	0	0	0	0	0	0	0	0	0	0
SLC6A12_sg1430	223.208	0	0	0	0	0	0	0	1.0073	0	0	0	0	0	0	0	0
SLC6A12_sg1431	47.6133	0	0	0	0	0	0	0	0	0	0	0	0	0	0	0	0
SLC6A12_sg1432	415.35	0	0	0	0	0	0.329171	0	0	0.529043	0	0	0	0	0	0	0
SLC6A12_sg1433	314.045	158.58	0	0	0	0	0.329171	0	0	0	0	0	0	0	0	0	0
SLC6A12_sg1434	71.9265	0	0	0	0	0	31.6004	32.5219	52.8833	41.7944	0	0	0	0	0	0	0
SLCO1B3_sg1435	178.634	0	0	0	0	0	0.658342	0	0.503651	0	0	0	0	0	0	0	0
SLCO1B3_sg1436	63.1467	0	0	0	0	0	0	0	0	0	0	0	0	0	0	0	0
SLCO1B3_sg1437	60.7829	0	0	0	0	0	0	0	0	0	0	0	0	0	0	0	0
SLCO1B3_sg1438	85.0961	0	0	0	0	0	0	0	0.503651	0	0	0	0	0	0	0	0
SLCO1B3_sg1439	77.6671	0	0	0	0	0	0	0	0	0	0	0	0	0	0	0	0
SLCO1B3_sg1440	541.981	0	0	0	0	0	0	0.42792	0	0	0	0	0	0	0	0	0
GYS2_sg1453	211.052	0	0	0	0	0	0.329171	0	0	0	0	0	0	0	0	0	0
GYS2_sg1454	101.305	0	0	0	0	0	0.329171	0	0	0	0	0	0	0	0	0	0
GYS2_sg1455	87.1222	0	0	0	0	0	0	0	0	0	0	0	0	0	0	0	0
GYS2_sg1456	547.046	0	0	0	0	0	0.329171	0	0	0	0	0	0	0	0	0	0
GYS2_sg1457	141.151	0	0	0	0	0	0	0	0	0	0	0	0	0	0	0	0
GYS2_sg1458	29.0407	0	0	0	0	0	0	0	0	0	0	0	0	0	0	0	0
SLC6A13_sg1459	288.381	0	0	0	0	0	0	0	0	0	0	0	0	0	0	0	0
SLC6A13_sg1460	306.278	0	0	0	0	0	0.329171	0	0	0	0	0	0	0	0	0	0
SLC6A13_sg1461	915.458	0	0	0	0	0	0	0	0	0	0	0	0	0	0	0	0
SLC6A13_sg1462	69.225	0	0	0	0	0	0	0	0	0	0	0	0	0	0	0	0
SLC6A13_sg1463	219.494	0	0	0	0	0	0	0	0	0	0	0	0	0	0	0	0
KRAS_sg1464	40.1843	0	0	0	0	0	0	0	0.503651	0	0	0	0	0	0	0	0
KRAS_sg1465	17.8972	0	0	0	0	0	0	0	0	0	0	0	0	0	0	0	0
KRAS_sg1466	170.868	0	0	0	0	0	0	0	0	0	0	0	0	0	0	0	0
KRAS_sg1467	30.7291	0	0	0	0	0	0	0	0.503651	0.529043	0	0	0	0	0	0	0
KRAS_sg1468	61.1206	0	0	0	0	0	0	0	0	0	0	0	0	0	0	0	0
KRAS_sg1469	20.5987	0	0	0	0	0	0	0	0	0	0	0	0	0	0	0	0
SLC6A13_sg1470	58.7568	0	0	0	0	0	0	0	0	0	0	0	0	0	0	0	0
PDZRN4_sg1477	573.723	0	0	0	0	0	0.658342	0	0	0	0	0	0	0	0	0	0
PDZRN4_sg1478	60.4452	0	0	0	0	0	0	0	0	0	0	0	0	0	0	0	0
PDZRN4_sg1479	175.595	0	0	0	0	0	0	0	0	0	0	0	0	0	0	0	0
PDZRN4_sg1480	282.978	0	0	0	0	0	0	0	0	0	0	0	0	0	0	0	0
PDZRN4_sg1481	130.008	0	0	0	0	0	0	0	0	0	0	0	0	0	0	0	0
PDZRN4_sg1482	146.892	0	0	0	0	0	0.329171	0	0	0	0	0	0	0	0	0	0
FGF23_sg1483	34.7813	0	0	0	0	0	0	0	0	0	0	0	0	0	0	0	0
FGF23_sg1484	289.394	0	0	0	0	0	0.329171	0.42792	0	0	0	0	0	0	0	0	0
FGF23_sg1485	34.7813	0	0	0	0	0	0	0	0	0	0	0	0	0	0	0	0
FGF23_sg1486	270.822	0	0	0	0	0	0	0	0.503651	0	0	0	0	0	0	0	0
FGF23_sg1487	78.6801	0	0	0	0	0	0	0	0.503651	0	0	0	0	0	0	0	0
FGF23_sg1488	431.896	0	0	0	0	0	0	0.42792	0	0	0	0	0	0	0	0	0
ARID2_sg1489	186.739	0	0	0	0	0	2.3042	23.9635	0	0	0	0	0	0	0	0	0
ARID2_sg1490	1466.22	0	0	0	0	0	0.658342	0	0	0	0	0	0	0	0	0	0
ARID2_sg1491	471.068	0	0	0	0	0	0	0	0	0	0	0	0	0	0	0	0
ARID2_sg1492	494.03	0	0	0	0	0	0.987512	0	0	0	0	0	0	0	0	0	0
ARID2_sg1493	479.51	0	0	0	0	0	0	0	0	0	0	0	0	0	0	0	0
ARID2_sg1494	270.146	0	0	0	0	0	9.54595	0	0	0	0	0	0	0	0	0	0
COL2A1_sg1495	267.445	0	0	0	0	0	0	0	0	0	0	0	0	0	0	0	0
COL2A1_sg1496	144.866	0	0	0	0	0	0	0	0	0	0	0	0	0	0	0	0
COL2A1_sg1497	401.167	0	0	0	0	0	0.329171	0	0	0	0	0	0	0	0	0	0
COL2A1_sg1498	453.508	0	0	0	0	0	0	0	0	0	0	0	0	0	0	0	0
COL2A1_sg1499	975.228	0	0	0	0	0	0	0	0	0	0	0	0	0	0	0	0
COL2A1_sg1500	779.034	0	0	0	0	0	0	0	0	0	0	0	0	0	0	0	0
KMT2D_sg1507	124.605	0	0	0	0	0	0.329171	0	0	0	0	0	0	0	0	0	0
KMT2D_sg1508	373.477	0	0	0	0	0	0	0	0	0	0	0	0	0	0	0	0
KMT2D_sg1509	124.943	0	0	0	0	0	0	0	0	0	0	0	0	0	0	0	0
KMT2D_sg1510	75.3033	0	0	0	0	0	0	0	0	0	0	0	0	0	0	0	0
KMT2D_sg1511	64.4974	0	0	0	0	0	0	0	0	0	0	0	0	0	0	0	0
KMT2D_sg1512	246.846	0	0	0	0	0	0	0	0	0	0	0	0	0	0	0	0
AMHR2_sg1531	176.608	0	0	0	0	0	0	0	0	0	0	0	0	0	0	0	0
AMHR2_sg1532	82.0569	0	0	0	0	0	0	0	0	0	0	0	0	0	0	0	0
AMHR2_sg1533	169.517	0	0	0	0	0	2.96254	0	0	0	0	0	0	0	0	0	0
AMHR2_sg1534	392.725	0	0	0	0	0	0	0	0	0	0	0	0	0	0	0	0
AMHR2_sg1535	102.993	0	0	0	0	0	0	0	0	0	0	0	0	0	0	0	0
AMHR2_sg1536	71.9265	0	0	0	0	0	0	0	0	0	0	0	0	0	0	0	0
PPP1R1A_sg1537	103.331	0	0	0	0	0	0	0	0	0	0	0	0	0	0	0	0
PPP1R1A_sg1538	48.2887	0	0	0	0	0	0	0	0	0	0	0	0	0	0	0	0
PPP1R1A_sg1539	2444.82	0	0	0	0	0	0.658342	0	0	0	0	0	0	0	0	0	0
PPP1R1A_sg1540	454.521	0	0	0	0	0	0.329171	0	0	0	0	0	0	0	0	0	0
PPP1R1A_sg1541	254.951	0	0	0	0	0	0	0	0	0	0	0	0	0	0	0	0
PPP1R1A_sg1542	906.679	0	0	0	0	0	0.658342	0	0	0	0	0	0	0	0	0	0
NTF3_sg1549	49.6394	0	0	0	0	0	0	0	0	0	0	0	0	0	0	0	0
NTF3_sg1550	3336.98	0	0	0	0	0	1.64585	0	0	0	0	0	0	0	0	0	0
NTF3_sg1551	226.248	0	0	0	0	0	0	0	0	0	0	0	0	0	0	0	0
NTF3_sg1552	0	0	0	0	0	0	0	0	0	0	0	0	0	0	0	0	0
NTF3_sg1553	830.025	0	0	0	0	0	0.329171	0	0	0	0	0	0	0	0	0	0
NTF3_sg1554	1028.58	0	0	0	0	0	0.329171	0	0	0	0	0	0	0	0	0	0
RDH5_sg1561	50.6524	0	0	0	0	0	0	0	0	0	0	0	0	0	0	0	0
RDH5_sg1562	2117.95	0	0	0	0	0	0	0	0	0	0	0	0	0	0	0	0
RDH5_sg1563	223.546	0	0	0	0	0	0	0	0	0	0	0	0	0	0	0	0
RDH5_sg1564	521.382	0	0	0	0	0	0	0	0	0	0	0	0	0	0	0	0
RDH5_sg1565	736.149	0	0	0	0	0	0	0	0	0	0	0	0	0	0	0	0
RDH5_sg1566	308.642	0	0	0	0	0	0	0	0	0	0	0	0	0	0	0	0
SLC39A5_sg1573	87.1222	0	0	0	0	0	0	0	0	0	0	0	0	0	0	0	0
SLC39A5_sg1574	228.274	0	0	0	0	0	0	0	0	0	0	0	0	0	0	0	0
SLC39A5_sg1575	328.903	0	0	0	0	0	0.329171	0	0	0	0	0	0	0	0	0	0
SLC39A5_sg1576	147.905	0	0	0	0	0	0.658342	0	0	0	0	0	0	0	0	0	0
SLC39A5_sg1577	149.594	0	0	0	0	0	0	0	0	0	0	0	0	0	0	0	0
SLC39A5_sg1578	439.663	0	0	0	0	0	0.658342	0	0	0	0	0	0	0	0	0	0
APOF_sg1579	137.775	0	0	0	0	0	0	0	0	0	0	0	0	0	0	0	0
APOF_sg1580	48.2887	0	0	0	0	0	0	0	0	0	0	0	0	0	0	0	0
APOF_sg1581	290.407	0	0	0	0	0	0	0	0	0	0	0	0	0	0	0	0
APOF_sg1582	197.207	0	0	0	0	0	0	0	0	0	0	0	0	0	0	0	0
APOF_sg1583	74.9656	0	0	0	0	0	0	0	0	0	0	0	0	0	0	0	0
APOF_sg1584	207.337	0	0	0	0	0	0.329171	0	0	0	0	0	0	0	0	0	0
GLS2_sg1585	114.812	0	0	0	0	0	0	0	0	0	0	0	0	0	0	0	0
GLS2_sg1586	66.5235	0	0	0	0	0	0	0	0	0	0	0	0	0	0	0	0
GLS2_sg1587	121.566	0	5.28306	0	9.01473	0	0	0	0	0	0	18.3869	0	0	16.9097	0	0
GLS2_sg1588	0	0	0	0	0	0	0	0	0	0	0	0	0	0	0	0	0
GLS2_sg1589	85.7715	0	0	0	0	0	0	0	0	0	0	0	0	0	0	0	0
GLS2_sg1590	80.7062	0	0	0	0	0	0	0	0	0	0	0	0	0	0	0	0
HSD17B6_sg1591	107.045	0	0	0	0	0	0	0	0	0	0	0	0	0	0	0	0
HSD17B6_sg1592	122.241	0	0	0	0	0	0	0	0	0	0	0	0	0	0	0	0
HSD17B6_sg1593	122.917	0	0	0	0	0	0	0	0	0	0	0	0	0	0	0	0
HSD17B6_sg1594	60.7829	0	0	0	0	0	0	0	0	0	0	0	0	0	0	0	0
HSD17B6_sg1595	0	0	0	0	0	0	0	0	0	0	0	0	0	0	0	0	0
HSD17B6_sg1596	94.2135	0	0	0	0	0	0	0	0	0	0	0	0	0	0	0	0
RDH16_sg1597	234.014	0	0	0	0	0	0	0	0	0	0	0	0	0	0	0	0
RDH16_sg1598	86.1091	0	0	0	0	0	0.329171	0	0	0	0	0	0	0	0	0	0
RDH16_sg1599	2387.76	0	0	0	0	0	0.987512	0	0	0	0	0	0	0	0	0	0
RDH16_sg1600	338.021	0	0	0	0	0	0	0	0	0	0	0	0	0	0	0	0
RDH16_sg1601	168.166	0	0	0	0	0	0	0	0	0	0	0	0	0	0	0	0
RDH16_sg1602	447.768	0	0	0	0	0	0	0	0	0	0	0	0	0	0	0	0
GPR182_sg1603	39.1712	0	0	0	0	0	0	0	0	0	0	0	0	0	0	0	0
GPR182_sg1604	70.5757	0	0	0	0	0	0.329171	0	0	0	0	0	0	0	0	0	0
GPR182_sg1605	74.2902	0	0	0	0	0	0	0	0	0	0	0	0	0	0	0	0
GPR182_sg1606	270.822	0	0	0	0	0	0	0	0	0	0	0	0	0	0	0	0
GPR182_sg1607	204.974	0	0	0	0	0	0	0	0	0	0	0	0	0	0	0	0
GPR182_sg1608	124.267	0	0	0	0	0	0	0	0	0	0	0	0	0	0	0	0
AVPR1A_sg1609	252.249	0	0	0	0	0	0	0	0	1.05809	0	0	0	0	0	0	0
AVPR1A_sg1610	311.344	0	0	0	0	0	0	0	0.503651	0	0	0	0	0	0	0	0
AVPR1A_sg1611	397.453	0	0	0	0	0	0	0	0.503651	0	0	0	0	0	0	0	0
AVPR1A_sg1612	455.197	0	0	0	0	0	1.31668	0.85584	1.0073	1.05809	0	0	0	0	0	0	0
AVPR1A_sg1613	471.068	0	0	0	0	0	0.329171	0.42792	0	0	0	0	0	0	0	0	0
AVPR1A_sg1614	531.175	0	0	0	0	0	1.64585	0	0	0	0	0	0	0	0	0	0
NCAPD2_sg1620	46.2626	0	0	0	0	0	0	0	0	0	0	0	0	0	0	0	0
NCAPD2_sg1622	92.8628	0	0	0	0	0	0	0	0	0	0	0	0	0	0	0	0
NCAPD2_sg1623	17.2218	0	0	0	0	0	0	0	0	0	0	0	0	0	0	0	0
NCAPD2_sg1624	6000.29	0	0	0	0	0	1.31668	0	0	0	0	0	0	0	0	0	0
NCAPD2_sg1625	54.0293	0	0	0	0	0	0	0	0	0	0	0	0	0	0	0	0
NCAPD2_sg1626	87.1222	0	0	0	0	0	0	0	0	0	0	0	0	0	0	0	0
PTPRB_sg1633	829.349	0	0	0	0	0	0.329171	0	0	0	0	0	0	0	0	0	0
PTPRB_sg1634	253.6	0	0	0	0	0	0.329171	0	0	0	0	0	0	0	0	0	0
PTPRB_sg1635	128.995	0	0	0	0	0	0	0	0	0	0	0	0	0	0	0	0
PTPRB_sg1636	2024.07	0	0	0	0	0	0.658342	0	0	0	0	0	0	0	0	0	0
PTPRB_sg1637	142.165	0	0	0	0	0	0	0	0	0	0	0	0	0	0	0	0
PTPRB_sg1638	273.185	0	0	0	0	0	0	0	0	0	0	0	0	0	0	0	0
DCN_sg1663	181.336	0	0	0	0	0	0	0	0	0	0	0	0	0	0	0	0
DCN_sg1664	138.112	0	0	0	0	0	0	0	0	0	0	0	0	0	0	0	0
DCN_sg1665	271.497	0	0	0	0	0	0	0	0	0	0	0	0	0	0	0	0
DCN_sg1666	180.323	0	0	0	0	0	0	0	0	0	0	0	0	0	0	0	0
DCN_sg1667	224.559	0	0	0	0	0	0	0	0	0	0	0	0	0	0	0	0
DCN_sg1668	516.655	0	0	0	0	0	0	0	0	0	0	0	0	0	0	0	0
PZP_sg1669	1039.73	0	0	0	0	0	0	0	0	0	0	0	0	0	0	0	0
PZP_sg1670	72.6018	0	0	0	0	0	0	0	0	0	0	0	0	0	0	0	0
PZP_sg1671	49.9771	0	0	0	0	0	0	0	0	0	0	0	0	0	0	0	0
PZP_sg1672	90.8367	0	0	0	0	0	0	0	0	0	0	0	0	0	0	0	0
PZP_sg1673	52.0032	0	0	0	0	0	0.329171	0	0	0	0	0	0	0	0	0	0
PZP_sg1674	122.579	0	0	0	0	0	0	0	0	0	0	0	0	0	0	0	0
SOCS2_sg1675	104.682	0	0	0	0	0	0	0	0	0	0	0	0	0	0	0	0
SOCS2_sg1676	245.833	0	0	0	0	0	39.5005	0	0	0	0	0	0	0	0	0	0
SOCS2_sg1677	17.2218	0	0	0	0	0	0	0	0	0	0	0	0	0	0	0	0
SOCS2_sg1678	73.2772	0	0	0	0	0	0	0	0	0	0	0	0	0	0	0	0
SOCS2_sg1679	201.259	0	0	0	0	0	0	0	0	0	0	0	0	0	0	0	0
SOCS2_sg1680	105.357	0	0	0	0	0	0	0	0	0	0	0	0	0	0	0	0
HAL_sg1687	137.099	0	0	0	0	0	0	0	0	0	0	0	0	0	0	0	0
HAL_sg1688	36.8074	0	0	0	0	0	0	0	0	0	0	0	0	0	0	0	0
HAL_sg1689	47.2756	0	0	0	0	0	0	0	0	0	0	0	0	0	0	0	0
HAL_sg1690	143.515	0	0	0	0	0	0	0	0	0	0	0	0	0	0	0	0
HAL_sg1691	163.776	0	0	0	0	0	0.329171	0	0	0	0	0	0	0	0	0	0
HAL_sg1692	345.112	0	0	0	0	0	0.329171	0	0	0	0	0	0	0	0	0	0
CLEC1B_sg1693	405.219	0	0	0	0	0	31.6004	0	0	0	0	0	0	0	0	0	0
CLEC1B_sg1694	292.433	0	0	0	0	0	0	0	0	0	0	0	0	0	0	0	0
CLEC1B_sg1695	54.0293	0	0	0	0	0	0	0	0	0	0	0	0	0	0	0	0
CLEC1B_sg1696	488.627	0	0	0	0	0	0	0	0	0	0	0	0	0	0	0	0
CLEC1B_sg1697	225.234	0	0	0	0	0	0	0	0	0	0	0	0	0	0	0	0
CLEC1B_sg1698	269.809	0	0	0	0	0	0	0	0	0	0	0	0	0	0	0	0
MRPL57_sg1705	405.557	0	0	0	0	0	157.014	60.3367	0	0	0	0	0	0	0	0	0
MRPL57_sg1706	1115.37	0	0	0	0	0	0.329171	0	0	0	0	0	0	0	0	0	0
MRPL57_sg1707	520.369	0	0	0	0	0	0	0	0	0	0	0	0	0	0	0	0
MRPL57_sg1708	1205.19	0	0	0	0	0	0.658342	0	0	0	0	0	0	0	0	0	0
MRPL57_sg1709	713.862	0	0	0	0	0	0.329171	0	0	0	0	0	0	0	0	0	0
MRPL57_sg1710	26.0016	0	0	0	0	0	0.658342	0	0	0	0	0	0	0	0	0	0
MTUS2_sg1729	0	0	0	0	0	0	0	0	0	0	0	0	0	0	0	0	0
MTUS2_sg1730	173.907	0	0	0	0	0	0	0	0	0	0	0	0	0	0	0	0
MTUS2_sg1731	227.598	0	0	0	0	0	0	0	0	0	0	0	0	0	0	0	0
MTUS2_sg1732	281.29	0	0	0	0	0	0	0	0	0	0	0	0	0	0	0	0
MTUS2_sg1733	579.126	0	0	0	0	0	0	0	0	0	0	0	0	0	0	0	0
MTUS2_sg1734	65.8482	0	0	0	0	0	0	0	0	0	0	0	0	0	0	0	0
BRCA2_sg1735	59.7699	0	0	0	0	0	0.658342	0	0	0	0	0	0	0	0	0	0
BRCA2_sg1736	129.333	0	0	0	0	0	0	0	0	0	0	0	0	0	0	0	0
BRCA2_sg1737	10.8059	0	0	0	0	0	0	0	0	0	0	0	0	0	0	0	0
BRCA2_sg1738	93.2005	0	0	0	0	0	0	0	0	0	0	0	0	0	0	0	0
BRCA2_sg1739	156.01	0	0	0	0	0	0.329171	0	0	0	0	0	0	0	0	0	0
BRCA2_sg1740	135.749	0	0	0	0	0	0	0	0	0	0	0	0	0	0	0	0
NBEA_sg1741	0	0	0	0	0	0	0	0	0	0	0	0	0	0	0	0	0
NBEA_sg1742	255.626	0	0	0	0	0	0.329171	0	0	0	0	0	0	0	0	0	0
NBEA_sg1743	384.283	0	0	0	0	0	0	0	0	0	0	0	0	0	0	0	0
NBEA_sg1744	302.226	0	0	0	0	0	0.329171	0	0	0	0	0	0	0	0	0	0
NBEA_sg1745	88.4729	0	0	0	0	0	0	0	0	0	0	0	0	0	0	0	0
NBEA_sg1746	108.059	0	0	0	0	0	0	0	0	0	0	0	0	0	0	0	0
FREM2_sg1759	464.989	0	0	0	0	0	0	0	0	0	0	0	0	0	0	0	0
FREM2_sg1760	45.2495	0	0	0	0	0	0	0	0	0	0	0	0	0	0	0	0
FREM2_sg1761	478.834	0	0	0	0	0	0.658342	0	0	0	0	0	0	0	0	0	0
FREM2_sg1762	153.983	0	0	0	0	0	0	0	0	0	0	0	0	0	0	0	0
FREM2_sg1763	1194.05	0	0	0	0	0	0.658342	0	0	0	0	0	0	0	0	0	0
FREM2_sg1764	222.871	0	0	0	0	0	0.329171	0	0	0	0	0	0	0	0	0	0
TNFSF11_sg1765	63.1467	0	0	0	0	0	0	0	0	0	0	0	0	0	0	0	0
TNFSF11_sg1766	80.7062	0	0	0	0	0	0	0	0	0	0	0	0	0	0	0	0
TNFSF11_sg1767	466.002	0	0	0	0	0	3.95005	0.85584	0.503651	0	0	0	0	0	0	0	0
TNFSF11_sg1768	146.554	0	0	0	0	0	0	0.42792	0	0	0	0	0	0	0	0	0
TNFSF11_sg1769	475.458	158.58	0	0	0	0	0	0	0	0	0	0	0	0	0	0	0
TNFSF11_sg1770	214.091	158.58	0	0	0	0	0	0.42792	0	0	0	0	0	0	0	0	0
RB1_sg1771	1316.96	0	0	0	0	0	0	0	0	0	0	0	0	0	0	0	0
RB1_sg1772	127.306	0	0	0	0	0	0	0	0	0	0	0	0	0	0	0	0
RB1_sg1773	849.948	0	0	0	0	0	3.62088	150.2	0	0	0	0	0	0	0	0	0
RB1_sg1774	141.489	0	0	0	0	0	0	0	0	0	0	0	0	0	0	0	0
RB1_sg1775	37.8205	0	0	0	0	0	0	0	0	0	0	0	0	0	0	0	0
RB1_sg1776	89.8237	0	0	0	0	0	0.329171	0	0	0	0	0	0	0	0	0	0
PCDH9_sg1783	527.123	0	0	0	0	0	0	0	0	0	0	0	0	0	0	0	0
PCDH9_sg1784	113.124	0	0	0	0	0	0	0	0	0	0	0	0	0	0	0	0
PCDH9_sg1785	679.756	0	0	0	0	0	0.987512	0	0	0	0	0	0	0	0	0	0
PCDH9_sg1786	758.098	0	0	0	0	0	1.97502	0	0	0	0	0	0	0	0	0	0
PCDH9_sg1787	298.174	0	0	0	0	0	0	0	0	0	0	0	0	0	0	0	0
PCDH9_sg1788	146.217	0	0	0	0	0	0.329171	0	0	0	0	0	0	0	0	0	0
DACH1_sg1789	45.2495	0	0	0	0	0	0	0	0	0	0	0	0	0	0	0	0
DACH1_sg1790	0	0	0	0	0	0	0	0	0	0	0	0	0	0	0	0	0
DACH1_sg1791	518.681	0	0	0	0	0	0	0	0	0	0	0	0	0	0	0	0
DACH1_sg1792	1791.41	0	0	0	0	0	0.987512	0	0	0	0	0	0	0	0	0	0
DACH1_sg1793	38.1582	0	0	0	0	0	0	0	0	0	0	0	0	0	0	0	0
DACH1_sg1794	282.303	0	0	0	0	0	0	0	0	0	0	0	0	0	0	0	0
SLAIN1_sg1795	151.282	0	0	0	0	0	0	0	0	0	0	0	0	0	0	0	0
SLAIN1_sg1796	104.682	0	0	0	0	0	0	0	0	0	0	0	0	0	0	0	0
SLAIN1_sg1797	264.406	0	0	0	0	0	0	0	0	0	0	0	0	0	0	0	0
SLAIN1_sg1798	44.5741	0	0	0	0	0	0	0	0	0	0	0	0	0	0	0	0
SLAIN1_sg1799	454.184	0	0	0	0	0	5.92507	0	0	0	0	0	0	0	0	0	0
SLAIN1_sg1800	60.7829	0	0	0	0	0	0	0	0	0	0	0	0	0	0	0	0
SLITRK6_sg1801	71.5888	0	0	0	0	0	0	0	0	0	0	0	0	0	0	0	0
SLITRK6_sg1802	89.1483	0	0	0	0	0	0	0	0	0	0	0	0	0	0	0	0
SLITRK6_sg1803	40.5219	0	0	0	0	0	0	0	0	0	0	0	0	0	0	0	0
SLITRK6_sg1804	115.488	0	0	0	0	0	0	0	0	0	0	0	0	0	0	0	0
SLITRK6_sg1805	92.1874	0	0	0	0	0	0	0	0	0	0	0	0	0	0	0	0
SLITRK6_sg1806	364.698	0	0	0	0	0	0.658342	0	0	0	0	0	0	0	0	0	0
CLDN10_sg1813	87.7976	0	0	0	0	0	0	0	0	0	0	0	0	0	0	0	0
CLDN10_sg1814	638.221	0	0	0	0	0	0	0	0	0	0	0	0	0	0	0	0
CLDN10_sg1815	0	0	0	0	0	0	0	0	0	0	0	0	0	0	0	0	0
CLDN10_sg1816	1940.66	0	0	0	0	0	1.64585	0	0	0	0	0	0	0	0	0	0
CLDN10_sg1817	26.0016	0	0	0	0	0	0	0	0	0	0	0	0	0	0	0	0
CLDN10_sg1818	0	0	0	0	0	0	0	0	0	0	0	0	0	0	0	0	0
SLC25A47_sg1825	187.414	0	0	0	0	0	0	0	0	0	0	0	0	0	0	0	0
SLC25A47_sg1826	131.021	0	0	0	0	0	0	0	0	0	0	0	0	0	0	0	0
SLC25A47_sg1827	1053.23	0	0	0	0	0	0	0	0	0	0	0	0	0	0	0	0
SLC25A47_sg1828	200.246	0	0	0	0	0	0	0	0	0	0	0	0	0	0	0	0
SLC25A47_sg1829	93.2005	0	0	0	0	0	0	0	0	0	0	0	0	0	0	0	0
SLC25A47_sg1830	244.82	0	0	0	0	0	0.329171	0	0	0	0	0	0	0	0	0	0
ASPG_sg1837	200.246	0	0	0	0	0	0	0	0	0	0	0	0	0	0	0	0
ASPG_sg1838	379.218	0	0	0	0	0	0	0	0	0	0	0	0	0	0	0	0
ASPG_sg1839	1946.74	0	0	0	0	0	0.658342	0	0	0	0	0	0	0	0	0	0
ASPG_sg1840	58.0815	0	0	0	0	0	0	0	0	0	0	0	0	0	0	0	0
ASPG_sg1841	1159.94	0	0	0	0	0	0.329171	0	0	0	0	0	0	0	0	0	0
ASPG_sg1842	77.3294	0	0	0	0	0	0	0	0	0	0	0	0	0	0	0	0
C14orf180_sg1843	4082.25	0	0	0	0	0	0.329171	0	0	0	0	0	0	0	0	0	0
C14orf180_sg1844	102.993	0	0	0	0	0	0	0	0	0	0	0	0	0	0	0	0
C14orf180_sg1845	877.3	0	0	0	0	0	0	0	0	0	0	0	0	0	0	0	0
C14orf180_sg1846	3020.57	0	0	0	0	0	0.987512	0	0	0	0	0	0	0	0	0	0
C14orf180_sg1847	546.033	0	0	0	0	0	0.329171	0	0	0	0	0	0	0	0	0	0
C14orf180_sg1848	157.023	0	0	0	0	0	0.658342	0	0	0	0	0	0	0	0	0	0
AHNAK2_sg1849	54.0293	0	0	0	0	0	0	0	0	0	0	0	0	0	0	0	0
AHNAK2_sg1850	585.88	0	0	0	0	0	0	0	0	0	0	0	0	0	0	0	0
AHNAK2_sg1851	417.376	0	0	0	0	0	0	0	0	0	0	0	0	0	0	0	0
AHNAK2_sg1852	600.738	0	0	0	0	0	0.329171	0	0	0	0	0	0	0	0	0	0
AHNAK2_sg1853	645.312	0	0	0	0	0	0	0	0	0	0	0	0	0	0	0	0
AHNAK2_sg1854	302.564	0	0	0	0	0	0.329171	0	0	0	0	0	0	0	0	0	0
RNASE2_sg1855	128.657	214876	0	0	9.01473	0	0	165.605	7.05111	6.34852	33186.5	0	9.23727	2.78969	8.45485	98.8799	9.32221
RNASE2_sg1856	155.672	0	0	0	0	0	0	0	0	0	0	0	0	0	0	0	0
RNASE2_sg1857	11.4812	0	0	0	0	0	0	0	0	0	0	0	0	0	0	0	0
RNASE2_sg1858	19.2479	0	0	0	0	0	0	0	0	0	0	0	0	0	0	0	0
RNASE2_sg1859	629.441	0	0	0	0	0	0.987512	0	0	0	0	0	0	0	0	0	0
RNASE2_sg1860	454.184	0	0	0	0	0	0	0	0	0	0	0	0	0	0	0	0
TPPP2_sg1861	134.06	0	0	0	0	0	0	0	0	0	0	0	0	0	0	0	0
TPPP2_sg1862	376.179	0	0	0	0	0	0.658342	0	0	0	0	0	0	0	0	0	0
TPPP2_sg1863	389.348	0	0	0	0	0	1.31668	0	0	0	0	0	0	0	0	0	0
TPPP2_sg1864	470.392	0	0	0	0	0	0	0	0	0	0	0	0	0	0	0	0
TPPP2_sg1865	112.786	0	0	0	0	0	0	0	0	0	0	0	0	0	0	0	0
TPPP2_sg1866	217.805	0	0	0	0	0	0	0	0	0	0	0	0	0	0	0	0
FITM1_sg1879	1198.1	0	0	0	0	0	7.57093	0	0	0	0	0	0	0	0	0	0
FITM1_sg1880	17.5595	0	0	0	0	0	0	0	0	0	0	0	0	0	0	0	0
FITM1_sg1881	118.864	0	0	0	0	0	0.329171	0	0	0	0	0	0	0	0	0	0
FITM1_sg1882	588.919	0	0	0	0	0	0	0	0	0	0	0	0	0	0	0	0
FITM1_sg1883	355.242	0	0	0	0	0	0	0	0	0	0	0	0	0	0	0	0
FITM1_sg1884	191.129	0	0	0	0	0	0	0	0	0	0	0	0	0	0	0	0
ARHGAP5_sg1897	246.846	0	0	0	0	0	0	0	0	0	0	0	0	0	0	0	0
ARHGAP5_sg1898	0	0	0	0	0	0	0	0	0	0	0	0	0	0	0	0	0
ARHGAP5_sg1899	109.409	0	0	0	0	0	0	0	0	0	0	0	0	0	0	0	0
ARHGAP5_sg1900	157.698	0	0	0	0	0	0	0	0	0	0	0	0	0	0	0	0
ARHGAP5_sg1901	147.23	158.58	0	0	0	0	1.31668	0	0	0	0	0	0	0	0	0	0
ARHGAP5_sg1902	81.0439	0	0	0	0	0	0	0	0	0	0	0	0	0	0	0	0
BAZ1A_sg1903	406.908	0	0	0	0	0	0	0	0	0	0	0	0	0	0	0	0
BAZ1A_sg1904	252.587	0	0	0	0	0	0	0	0	0	0	0	0	0	0	0	0
BAZ1A_sg1905	0	0	0	0	0	0	0	0	0	0	0	0	0	0	0	0	0
BAZ1A_sg1906	29.0407	0	0	0	0	0	0	0	0	0	0	0	0	0	0	0	0
BAZ1A_sg1907	173.907	0	0	0	0	0	0.329171	0	0	0	0	0	0	0	0	0	0
BAZ1A_sg1908	153.646	0	0	0	0	0	0	0	0	0	0	0	0	0	0	0	0
FOXA1_sg1909	557.177	0	0	0	0	0	0	0	0	0	0	0	0	0	0	0	0
FOXA1_sg1910	540.63	0	0	0	0	0	0.329171	0	0	0	0	0	0	0	0	0	0
FOXA1_sg1911	168.841	0	0	0	0	0	0	0	0	0	0	0	0	0	0	0	0
FOXA1_sg1912	267.107	0	0	0	0	0	6.91259	0	0	0	0	0	0	0	0	0	0
FOXA1_sg1913	334.644	0	0	0	0	0	0	0	0	0	0	0	0	0	0	0	0
FOXA1_sg1914	86.7845	0	0	0	0	0	0	0	0	0	0	0	0	0	0	0	0
SLC10A1_sg1921	241.781	0	0	0	0	0	0	0.42792	0.503651	0.529043	0	0	0	0	0	0	0
SLC10A1_sg1922	95.2266	0	0	0	0	0	0	0.42792	0	0	0	0	0	0	0	0	0
SLC10A1_sg1923	199.571	0	5.28306	0	0	0	0.658342	0	0	0	0	0	0	0	0	0	0
SLC10A1_sg1924	419.064	0	0	0	0	0	0	0	0	0	0	0	0	0	0	0	0
SLC10A1_sg1925	111.773	0	0	0	0	0	0	0.42792	0	0	0	0	0	0	0	0	0
SLC10A1_sg1926	124.267	0	0	0	0	0	0.329171	0.42792	0	0	0	0	0	0	0	0	0
FOS_sg1933	317.084	0	0	0	0	0	0.329171	0	0	0	0	0	0	0	0	0	0
FOS_sg1934	566.294	0	0	0	0	0	0.329171	0	0	0	0	0	0	0	0	0	0
FOS_sg1935	45.5872	0	0	0	0	0	0	0	0	0	0	0	0	0	0	0	0
FOS_sg1936	91.5121	0	0	0	0	0	0	0	0	0	0	0	0	0	0	0	0
FOS_sg1937	41.8727	0	0	0	0	0	0	0	0	0	0	0	0	0	0	0	0
FOS_sg1938	131.021	0	0	0	0	0	0.329171	0	0	0	0	0	0	0	0	0	0
SERPINA11_sg1945	350.515	0	0	0	0	0	0	0	0	0	0	0	0	0	0	0	0
SERPINA11_sg1946	562.58	0	0	0	0	0	0	0	0	0	0	0	0	0	0	0	0
SERPINA11_sg1947	210.376	0	0	0	0	0	0	0	0	0	0	0	0	0	0	0	0
SERPINA11_sg1948	102.656	0	0	0	0	0	493.098	143.781	253.84	304.2	0	0	0	0	0	0	0
SERPINA11_sg1949	91.8497	0	0	0	0	0	0	0	0	0	0	0	0	0	0	0	0
SERPINA11_sg1950	1167.03	0	0	0	0	0	0.329171	0	0	0	0	0	0	0	0	0	0
SERPINA4_sg1951	271.497	0	0	0	0	0	0	0	0	0	0	0	0	0	0	0	0
SERPINA4_sg1952	1977.47	0	0	0	0	0	0	0	0	0	0	0	0	0	0	0	0
SERPINA4_sg1953	554.813	0	0	0	0	0	0.658342	0	0	0	0	0	0	0	0	0	0
SERPINA4_sg1954	13.5073	0	0	0	0	0	0	0	0	0	0	0	0	0	0	0	0
SERPINA4_sg1955	604.79	0	0	0	0	0	0.329171	0	0	0	0	0	0	0	0	0	0
SERPINA4_sg1956	146.554	0	0	0	0	0	0	0	0	0	0	0	0	0	0	0	0
SERPINA5_sg1957	841.168	0	0	0	0	0	0.658342	0	0	0	0	0	0	0	0	0	0
SERPINA5_sg1958	95.9019	0	0	0	0	0	0	0	0	0	0	0	0	0	0	0	0
SERPINA5_sg1959	36.8074	0	0	0	0	0	3.29171	0	0	0	0	0	0	0	0	0	0
SERPINA5_sg1960	184.713	0	0	0	0	0	0	0	0	0	0	0	0	0	0	0	0
SERPINA5_sg1961	38.1582	0	0	0	0	0	0	0	0	0	0	0	0	0	0	0	0
SERPINA5_sg1962	275.887	0	0	0	0	0	0	0	0	0	0	0	0	0	0	0	0
DICER1_sg1963	53.0162	0	0	0	0	0	0	0	0	0	0	0	0	0	0	0	0
DICER1_sg1964	13.5073	0	0	0	0	0	0	0	0	0	0	0	0	0	0	0	0
DICER1_sg1965	0	0	0	0	0	0	0	0	0	0	0	0	0	0	0	0	0
DICER1_sg1966	103.669	0	0	0	0	0	0	0	0	0	0	0	0	0	0	0	0
DICER1_sg1967	107.045	0	0	0	0	0	0	0	0	0	0	0	0	0	0	0	0
DICER1_sg1968	438.312	0	0	0	0	0	0	0	0	0	0	0	0	0	0	0	0
PRIMA1_sg1975	458.236	0	0	0	0	0	0	0	0	0	0	0	0	0	0	0	0
PRIMA1_sg1976	548.735	0	0	0	0	0	1.64585	0	0	0	0	0	0	0	0	0	0
PRIMA1_sg1977	631.805	0	0	0	0	0	0.329171	0	0	0	0	0	0	0	0	0	0
PRIMA1_sg1978	615.596	0	0	0	0	0	0.329171	0	0	0	0	0	0	0	0	0	0
RYR3_sg1985	55.7177	0	0	0	0	0	0	0	0	0	0	0	0	0	0	0	0
RYR3_sg1986	814.153	317.161	0	0	0	0	0.329171	0.42792	0	0	0	0	0	0	0	0	0
RYR3_sg1987	194.505	0	0	0	0	0	0	0	0.503651	0	0	0	0	0	0	0	0
RYR3_sg1988	282.641	0	5.28306	0	0	0	0.329171	0	0	0	0	0	0	0	0	0	0
RYR3_sg1989	200.246	0	0	0	0	0	0.329171	0	0	0	0	0	0	0	0	0	0
RYR3_sg1990	66.1858	0	0	0	0	0	0	0	0	0.529043	0	0	0	0	0	0	0
LTK_sg1995	440.676	0	0	0	0	0	0	0	0	0	0	0	0	0	0	0	0
LTK_sg1996	247.522	158.58	0	0	0	0	0	0.85584	0.503651	0	0	0	0	0	0	0	0
LTK_sg1997	88.8106	0	0	0	0	0	0	0	0	0	0	0	0	0	0	0	0
LTK_sg1998	51.6655	0	0	0	0	0	0	0	0	0	0	0	0	0	0	0	0
LTK_sg1999	179.647	0	0	0	0	0	0	0	0.503651	0	0	0	0	0	0	0	0
LTK_sg2000	442.365	0	0	0	0	0	0.329171	0	0	0	0	0	0	0	0	0	0
BCL2L10_sg2007	331.267	0	0	0	0	0	0.329171	0.85584	0.503651	0.529043	0	0	0	0	0	0	0
BCL2L10_sg2008	111.098	0	0	0	0	0	0	0	0.503651	0	0	0	0	0	0	0	0
BCL2L10_sg2009	558.19	158.58	0	0	0	0	0.658342	0	0.503651	0.529043	0	0	0	0	0	0	0
BCL2L10_sg2010	334.644	317.161	0	0	0	0	0	0	0	0	0	0	0	0	0	0	0
BCL2L10_sg2011	1428.06	0	0	0	0	0	0	0	0	0	0	0	0	0	0	0	0
BCL2L10_sg2012	295.81	0	0	0	0	0	0	0	0	0	0	0	0	0	0	0	0
WDR72_sg2013	327.89	0	0	0	0	0	0	0	0	0	0	0	0	0	0	0	0
WDR72_sg2014	225.91	0	0	0	0	0	0	0	0	0	0	0	0	0	0	0	0
WDR72_sg2015	162.088	0	0	0	0	0	0.658342	0	0	0	0	0	0	0	0	0	0
WDR72_sg2016	32.7552	0	0	0	0	0	0	0	0	0	0	0	0	0	0	0	0
WDR72_sg2017	332.28	0	0	0	0	0	0	0	0	0	0	0	0	0	0	0	0
WDR72_sg2018	93.8758	0	0	0	0	0	0	0	0	0	0	0	0	0	0	0	0
CILP_sg2043	61.796	0	0	0	0	0	0	0	0	0	0	0	0	0	0	0	0
CILP_sg2044	256.977	0	0	0	0	0	0.329171	0	0	0	0	0	0	0	0	0	0
CILP_sg2045	463.301	0	0	0	0	0	0	0	0	0	0	0	0	0	0	0	0
CILP_sg2046	604.452	0	0	0	0	0	0.658342	0	0	0	0	0	0	0	0	0	0
CILP_sg2047	178.634	0	0	0	0	0	0	0	0	0	0	0	0	0	0	0	0
CILP_sg2048	298.174	0	0	0	0	0	0	0	0	0	0	0	0	0	0	0	0
CYP1A1_sg2049	643.624	0	0	0	0	0	0	0.42792	0	0	0	0	0	0	0	0	0
CYP1A1_sg2050	493.355	0	0	0	0	0	0.329171	0.42792	0.503651	0	0	0	0	0	0	0	0
CYP1A1_sg2051	110.76	0	0	0	0	0	0	0	82.5987	0	0	0	0	0	0	0	0
CYP1A1_sg2052	25.6639	0	0	0	0	0	0	0	0	0	0	0	0	0	0	0	0
CYP1A1_sg2053	191.129	0	0	0	0	0	0.329171	0	0	0	0	0	0	0	0	0	0
CYP1A1_sg2054	3643.6	0	0	0	0	0	1.64585	0.85584	0	0	0	0	0	0	0	0	0
CYP1A2_sg2055	249.21	158.58	0	0	0	0	0	0	0	0	0	0	0	0	0	0	0
CYP1A2_sg2056	178.634	0	137.36	0	0	0	0	0	0	0	0	0	0	0	0	0	0
CYP1A2_sg2057	42.8857	0	0	0	0	0	0	0	0	0	0	0	0	0	0	0	0
CYP1A2_sg2058	603.777	0	150636	35.7428	153.25	262.792	11.521	0	0	0	70.7602	211.449	193.983	27.8969	93.0034	84.7542	149.155
CYP1A2_sg2059	432.234	0	0	0	0	0	0	1.71168	0	0	0	0	0	0	0	0	0
CYP1A2_sg2060	111.098	158.58	0	0	0	0	0	0	0	0	0	0	0	0	0	0	0
STARD5_sg2067	328.903	0	0	0	0	0	0	0	0	0	0	0	0	0	0	0	0
STARD5_sg2068	332.618	0	0	0	0	0	0	0	0	0	0	0	0	0	0	0	0
STARD5_sg2069	354.567	0	0	0	0	0	0	0	0	0	0	0	0	0	0	0	0
STARD5_sg2070	60.7829	0	0	0	0	0	0	0	0	0	0	0	0	0	0	0	0
STARD5_sg2071	397.115	0	0	0	0	0	2.63337	0	0	0	0	0	0	0	0	0	0
STARD5_sg2072	102.656	0	0	0	0	0	0	0	0	0	0	0	0	0	0	0	0
SLC28A1_sg2073	305.941	0	0	0	0	0	0	0	0	0	0	0	0	0	0	0	0
SLC28A1_sg2074	140.138	0	0	0	0	0	0	0	0	0	0	0	0	0	0	0	0
SLC28A1_sg2075	33.7683	0	0	0	0	0	2551.73	0	0	0	0	0	0	0	0	0	0
SLC28A1_sg2076	25.6639	0	0	0	0	0	0	0	0	0	0	0	0	0	0	0	0
SLC28A1_sg2077	520.032	0	0	0	0	0	0.329171	0	0	0	0	0	0	0	0	0	0
SLC28A1_sg2078	182.349	0	0	0	0	0	0	0	0	0	0	0	0	0	0	0	0
NTRK3_sg2079	1013.72	0	0	0	0	0	0.658342	0	0	0	0	0	0	0	0	0	0
NTRK3_sg2080	382.595	0	0	0	0	0	0	0	0	0	0	0	0	0	0	0	0
NTRK3_sg2081	177.284	317.161	0	0	0	0	0	0.42792	0.503651	0	0	0	0	0	0	0	0
NTRK3_sg2082	105.357	0	0	0	0	0	0	0	0	0.529043	0	0	0	0	0	0	0
NTRK3_sg2083	374.153	0	0	0	0	0	0	0	0	0	0	0	0	0	0	0	0
NTRK3_sg2084	161.412	0	0	0	0	0	0	0	0	0	0	0	0	0	0	0	0
BLM_sg2091	37.4828	0	0	0	0	0	0	0	0	0	0	0	0	0	0	0	0
BLM_sg2092	44.2365	0	0	0	0	0	0	0	0	0	0	0	0	0	0	0	0
BLM_sg2093	33.0929	0	0	0	0	0	0	0	0	0	0	0	0	0	0	0	0
BLM_sg2094	119.202	0	0	0	0	0	0	0	0	0	0	0	0	0	0	0	0
BLM_sg2095	74.9656	0	0	0	0	0	0	0	0	0	0	0	0	0	0	0	0
BLM_sg2096	8.10439	0	0	0	0	0	0	0	0	0	0	0	0	0	0	0	0
FAM169B_sg2097	170.868	0	0	0	0	0	0	0	0	0	0	0	0	0	0	0	0
FAM169B_sg2098	205.987	0	0	0	0	0	0	0	0	0	0	0	0	0	0	0	0
FAM169B_sg2099	202.272	0	0	0	0	0	42.7922	0	0	0	0	0	0	0	0	0	0
FAM169B_sg2100	204.974	0	0	0	0	0	0	0	0	0	0	0	0	0	0	0	0
FAM169B_sg2101	211.389	0	0	0	0	0	0.329171	0	0	0	0	0	0	0	0	0	0
FAM169B_sg2102	69.5627	0	0	0	0	0	3.29171	0	0	0	0	0	0	0	0	0	0
MYH11_sg2109	48.6263	0	0	0	0	0	0	0	0	0	0	0	0	0	0	0	0
MYH11_sg2110	116.501	0	0	0	0	0	0.329171	0	0	0	0	0	0	0	0	0	0
MYH11_sg2111	469.042	0	0	0	0	0	0.329171	0	0	0	0	0	0	0	0	0	0
MYH11_sg2112	547.046	0	0	0	0	0	0	0	0	0	0	0	0	0	0	0	0
MYH11_sg2113	470.73	0	0	0	0	0	0	0	0	0	0	0	0	0	0	0	0
MYH11_sg2114	239.417	0	0	0	0	0	0	0	0	0	0	0	0	0	0	0	0
HBA1_sg2121	189.102	0	0	0	0	0	0	0	0	0	0	0	0	0	0	0	0
HBA1_sg2122	617.622	0	0	0	0	0	0	0	0	0	0	0	0	0	0	0	0
HBA1_sg2123	253.938	0	0	0	0	0	0	0	0	0	0	0	0	0	0	0	0
HBA1_sg2124	303.915	0	0	0	0	0	0	0	0	0	0	0	0	0	0	0	0
HBA1_sg2125	235.703	0	0	0	0	0	0	0	0	0	0	0	0	0	0	0	0
HBA1_sg2126	478.159	0	0	0	0	0	0.329171	0	0	0	0	0	0	0	0	0	0
IGFALS_sg2127	225.234	0	0	0	0	0	0.329171	0	0	0	0	0	0	0	0	0	0
IGFALS_sg2128	370.438	0	0	0	0	0	0.329171	0	0	0	0	0	0	0	0	0	0
IGFALS_sg2129	795.243	0	0	0	0	0	0.329171	0	0	0	0	0	0	0	0	0	0
IGFALS_sg2130	3101.28	0	0	0	0	0	0.658342	0	0	0	0	0	0	0	0	0	0
IGFALS_sg2131	318.435	0	0	0	0	0	1.31668	0	0	0	0	0	0	0	0	0	0
IGFALS_sg2132	192.142	0	0	0	0	0	0	0	0	0	0	0	0	0	0	0	0
ACSM5_sg2133	116.838	0	0	0	0	0	0	0	0	0	0	0	0	0	0	0	0
ACSM5_sg2134	278.251	0	0	0	0	0	0	0	0	0	0	0	0	0	0	0	0
ACSM5_sg2135	121.566	0	0	0	0	0	0	0	0	0	0	0	0	0	0	0	0
ACSM5_sg2136	173.231	0	0	0	0	0	0	0	0	0	0	0	0	0	0	0	0
ACSM5_sg2137	120.553	0	0	0	0	0	48.3881	172.024	147.066	171.939	0	0	0	0	0	0	0
ACSM5_sg2138	643.624	0	0	0	0	0	99.0804	0	0	0	0	0	0	0	0	0	0
ACSM2A_sg2139	89.8237	0	0	0	0	0	0	0	0	0	0	0	0	0	0	0	0
ACSM2A_sg2140	246.846	0	0	0	0	0	0	0	0	0	0	0	0	0	0	0	0
ACSM2A_sg2141	658.482	0	0	0	0	0	0	0	0	0	0	0	0	0	0	0	0
ACSM2A_sg2142	196.869	0	0	0	0	0	0	0	0	55.5495	0	0	0	0	0	0	0
ACSM2A_sg2143	44.2365	0	0	0	0	0	0	0	0	0	0	0	0	0	0	0	0
ACSM2A_sg2144	308.642	0	0	0	0	0	0.329171	0	0	0	0	0	0	0	0	0	0
ACSM2B_sg2145	348.489	0	47.5476	35.7428	36.0589	210.234	1.64585	0	0	0	20.2172	55.1606	55.4236	16.7381	67.6388	70.6285	123995
ACSM2B_sg2146	32.0799	0	0	0	0	0	0	0	0	0	0	0	0	0	0	0	0
ACSM2B_sg2147	7.76671	0	0	0	0	0	0	0	0	0	0	0	0	0	0	0	0
ACSM2B_sg2148	180.998	0	0	0	0	0	0	0	0	0	0	0	0	0	0	0	0
TSC2_sg2149	130.008	0	0	0	0	0	0	0	0	0	0	0	0	0	0	0	0
ACSM2B_sg2150	53.3539	0	0	0	0	0	0	0	0	0	0	0	0	0	0	0	0
ACSM2B_sg2151	1210.59	0	0	0	0	0	0	0	0	0	0	0	0	0	0	0	0
TSC2_sg2152	0	433083	117992	541.248	463312	1.50075e+06	0	41.5082	1.0073	0	849.123	1755.95	1533.39	251133	636727	281370	242405
TSC2_sg2153	174.92	0	0	0	0	0	0	0	0	0	0	0	0	0	0	0	0
TSC2_sg2154	315.058	0	0	0	0	0	0	0	0	0	0	0	0	0	0	0	0
TSC2_sg2155	300.875	0	0	0	0	0	0	0	0	0	0	0	0	0	0	0	0
ACSM3_sg2156	393.401	0	0	0	0	0	0	0	0	0	0	0	0	0	0	0	0
ACSM3_sg2157	23.3001	0	0	0	0	0	0	0	0	0	0	0	0	0	0	0	0
ACSM3_sg2158	93.5382	0	0	0	0	0	0	0	0	0	0	0	0	0	0	0	0
ACSM3_sg2159	548.397	0	0	0	0	0	0	0	0	0	0	0	0	0	0	0	0
ACSM3_sg2160	136.762	0	0	0	0	0	1.31668	0	0	0	0	0	0	0	0	0	0
ACSM3_sg2161	194.843	0	0	0	0	0	0.658342	0	0	0	0	0	0	0	0	0	0
TSC2_sg2162	208.35	0	0	0	0	0	0	0	0	0	0	0	0	0	0	0	0
PLK1_sg2169	238.066	0	0	0	0	0	0	0	0	0	0	0	0	0	0	0	0
PLK1_sg2170	189.778	158.58	0	0	0	0	0	0	0	0	0	0	0	0	0	0	0
PLK1_sg2171	65.8482	0	0	0	0	0	0	0	0	0	0	0	0	0	0	0	0
PLK1_sg2172	0	0	0	0	0	0	0	0	0	0	0	0	0	0	0	0	0
PLK1_sg2173	0	0	0	0	0	0	0	0	0	0	0	0	0	0	0	0	0
PLK1_sg2174	0	0	0	0	0	0	0	0	0	0	0	0	0	0	0	0	0
KDM8_sg2181	427.169	0	0	0	0	0	0	0	0	0	0	0	0	0	0	0	0
KDM8_sg2182	39.8466	0	0	0	0	0	0	0	0	0	0	0	0	0	0	0	0
KDM8_sg2183	98.6034	0	0	0	0	0	0	0	0	0	0	0	0	0	0	0	0
KDM8_sg2184	80.7062	0	0	0	0	0	0	0	0	0	0	0	0	0	0	0	0
KDM8_sg2185	57.0684	0	0	0	0	0	0	0	0	0	0	0	0	0	0	0	0
KDM8_sg2186	319.786	0	0	0	0	0	0	0	0	0	0	0	0	0	0	0	0
PRSS22_sg2193	409.609	0	0	0	0	0	0.658342	0	0	0	0	0	0	0	0	0	0
PRSS22_sg2194	9.11744	0	0	0	0	0	0	0	0	0	0	0	0	0	0	0	0
PRSS22_sg2195	845.558	0	0	0	0	0	0	0	0	0	0	0	0	0	0	0	0
PRSS22_sg2196	51.3278	0	0	0	0	0	0	0	0	0	0	0	0	0	0	0	0
PRSS22_sg2197	215.442	0	0	0	0	0	0	0	0	0	0	0	0	0	0	0	0
PRSS22_sg2198	669.288	0	0	0	0	0	0	0	0	0	0	0	0	0	0	0	0
SULT1A2_sg2199	294.459	0	0	0	0	0	0.329171	0	0	0	0	0	0	0	0	0	0
SULT1A2_sg2200	515.642	0	0	0	0	0	0	0	0	0	0	0	0	0	0	0	0
SULT1A2_sg2201	196.194	0	0	0	0	0	0.329171	0	0	0	0	0	0	0	0	0	0
SULT1A2_sg2202	516.655	0	0	0	0	0	0.658342	0	0	0	0	0	0	0	0	0	0
SULT1A2_sg2203	346.125	0	0	0	0	0	1.64585	0	0	0	0	0	0	0	0	0	0
SULT1A2_sg2204	147.905	0	0	0	0	0	0	0	0	0	0	0	0	0	0	0	0
TUFM_sg2205	459.924	0	0	0	0	0	0.329171	0	0	0	0	0	0	0	0	0	0
TUFM_sg2206	696.302	0	0	0	0	0	0.329171	0	0	0	0	0	0	0	0	0	0
TUFM_sg2207	245.833	0	0	0	0	0	0	0	0	0	0	0	0	0	0	0	0
TUFM_sg2208	3194.82	0	0	0	0	0	0.987512	0	0	0	0	0	0	0	0	0	0
TUFM_sg2209	541.981	0	31.6984	15.3183	90.1473	105.117	0.329171	0	0	0	40.4344	64.3541	83.1354	8.36907	84.5485	84.7542	161731
TUFM_sg2210	510.239	0	0	0	0	0	0	0	0	0	0	0	0	0	0	0	0
AXIN1_sg2211	59.0945	0	0	0	0	0	0	0	0	0	0	0	0	0	0	0	0
ZG16_sg2212	420.753	0	0	0	0	0	0	0	0	0	0	0	0	0	0	0	0
ZG16_sg2213	48.6263	0	0	0	0	0	0	0	0	0	0	0	0	0	0	0	0
ZG16_sg2214	189.778	0	0	0	0	0	0	0	0	0	0	0	0	0	0	0	0
ZG16_sg2215	148.243	0	0	0	0	0	0	0	0	0	0	0	0	0	0	0	0
ZG16_sg2216	347.813	0	0	0	0	0	0.329171	0	0	0	0	0	0	0	0	0	0
ZG16_sg2217	291.758	0	0	0	0	0	0	0	0	0	0	0	0	0	0	0	0
AXIN1_sg2218	329.241	0	0	0	0	0	0	0	0	0	0	0	0	0	0	0	0
AXIN1_sg2219	144.528	0	0	0	0	0	0	0	0	0	0	0	0	0	0	0	0
CCDC64B_sg2220	181.336	0	0	0	0	0	0.658342	0	0	0	0	0	0	0	0	0	0
CCDC64B_sg2221	238.742	95306.7	0	0	0	0	0	0	0	0	0	0	0	0	0	0	0
CCDC64B_sg2222	1013.05	0	0	0	0	0	0.658342	0	0	0	0	0	0	0	0	0	0
CCDC64B_sg2223	238.066	0	0	0	0	0	0	0	0	0	0	0	0	0	0	0	0
AXIN1_sg2224	499.771	0	0	0	0	0	0.658342	0	0	0	0	0	0	0	0	0	0
PRSS8_sg2225	1825.51	0	0	0	0	0	0.987512	0	0	0	0	0	0	0	0	0	0
PRSS8_sg2226	59.7699	0	42.2645	35.7428	63.1031	78.8377	0	0	1.51095	0.529043	101470	36.7738	9.23727	16.7381	50.7291	56.5028	149.155
PRSS8_sg2227	1165.68	158.58	0	0	0	0	19.4211	0	0	1.58713	0	0	0	0	0	0	0
PRSS8_sg2228	50.6524	0	0	0	0	0	0	0	0	0	0	0	0	0	0	0	0
PRSS8_sg2229	2995.59	0	190.19	163.396	333.545	867.215	0.658342	0	0.503651	0	192.063	358.544	808963	103.218	228.281	254.263	344.922
PRSS8_sg2230	433.585	158.58	0	0	0	0	0	0	1.0073	0	0	0	0	0	0	0	0
COX6A2_sg2231	277.238	0	0	0	0	0	0	0	0	0	0	0	0	0	0	0	0
COX6A2_sg2232	153.983	0	0	0	0	0	0	0	0	0	0	0	0	0	0	0	0
COX6A2_sg2233	173.907	0	0	0	0	0	0	0	0	0	0	0	0	0	0	0	0
COX6A2_sg2234	53.6916	0	0	0	0	0	0	0	0	0	0	0	0	0	0	0	0
COX6A2_sg2235	259.678	0	0	0	0	0	0	0	0	0	0	0	0	0	0	0	0
COX6A2_sg2236	387.998	0	0	0	0	0	0	0	0	0	0	0	0	0	0	0	0
AXIN1_sg2237	79.6932	0	0	0	0	0	0	0	0	0	0	0	0	0	0	0	0
AXIN1_sg2238	243.132	0	0	0	0	0	5.92507	0	0	0	0	0	0	0	0	0	0
CREBBP_sg2239	169.854	158.58	0	0	0	0	0	0.85584	0.503651	0.529043	0	0	0	0	0	0	0
CREBBP_sg2240	127.306	0	0	0	0	0	0	0	0.503651	0.529043	0	0	0	0	0	0	0
CREBBP_sg2241	45.9249	158.58	110.944	66.3794	207.339	341.63	0	0	0	0	101.086	202.256	203.22	133074	194.462	98.8799	223.733
CREBBP_sg2242	85.4338	0	0	0	0	0	0.329171	0	0	0	0	0	0	0	0	0	0
CREBBP_sg2243	142.165	0	10.5661	0	0	0	0	0	0	0	0	0	0	0	0	0	0
CREBBP_sg2244	395.764	317.161	0	0	0	0	0	0	0	0.529043	0	0	0	0	0	0	0
GNAO1_sg2269	172.894	0	0	0	0	0	0.329171	0	0	0	0	0	0	0	0	0	0
GNAO1_sg2270	354.905	0	0	0	0	0	0	0	0	0	0	0	0	0	0	0	0
GNAO1_sg2271	100.967	0	0	0	0	0	0	0	0	0	0	0	0	0	0	0	0
GNAO1_sg2272	146.892	0	0	0	0	0	0.329171	0	0	0	0	0	0	0	0	0	0
GNAO1_sg2273	370.776	0	0	0	0	0	0.329171	0	0	0	0	0	0	0	0	0	0
GNAO1_sg2274	22.2871	0	0	0	0	0	0	0	0	0	0	0	0	0	0	0	0
MT2A_sg2275	106.032	0	0	0	0	0	0	0	0	0	0	0	0	0	0	0	0
MT2A_sg2276	383.608	0	0	0	0	0	0	0	0	0	0	0	0	0	0	0	0
MT2A_sg2277	239.079	0	0	0	0	0	0	0	0	0	0	0	0	0	0	0	0
MT2A_sg2278	1724.21	0	0	0	0	0	0	0	0	0	0	0	0	0	0	0	0
MT2A_sg2279	131.021	0	0	0	0	0	0	0	0	0	0	0	0	0	0	0	0
MT2A_sg2280	184.375	0	0	0	0	0	0	0	0	0	0	0	0	0	0	0	0
MT1E_sg2281	374.828	0	0	0	0	0	0	0	0	0	0	0	0	0	0	0	0
MT1E_sg2282	462.626	0	0	0	0	0	6.58342	0	0	0	0	0	0	0	0	0	0
MT1E_sg2283	137.775	0	0	0	0	0	0.987512	0	0	0	0	0	0	0	0	0	0
MT1E_sg2284	264.743	0	0	0	0	0	0	0	0	0	0	0	0	0	0	0	0
MT1E_sg2285	170.53	0	0	0	0	0	0	0	0	0	0	0	0	0	0	0	0
MT1E_sg2286	163.776	0	0	0	0	0	0	0	0	0	0	0	0	0	0	0	0
MT1M_sg2287	152.295	0	0	0	0	0	0	0	0	0	0	0	0	0	0	0	0
MT1M_sg2288	1589.14	0	0	0	0	0	1.31668	0	0	0	0	0	0	0	0	0	0
MT1M_sg2289	404.882	0	0	0	0	0	0	0	0	0	0	0	0	0	0	0	0
MT1M_sg2290	318.435	0	0	0	0	0	0	0	0	0	0	0	0	0	0	0	0
MT1M_sg2291	1653.3	0	0	0	0	0	1.31668	0	0	0	0	0	0	0	0	0	0
MT1M_sg2292	334.306	0	0	0	0	0	0	0	0	0	0	0	0	0	0	0	0
MT1A_sg2293	222.195	0	0	0	0	0	2.3042	0	0	0	0	0	0	0	0	0	0
MT1A_sg2294	238.742	0	0	0	0	0	0	0	0	0	0	0	0	0	0	0	0
MT1A_sg2295	897.223	0	0	0	0	0	0	0	0	0	0	0	0	0	0	0	0
MT1A_sg2296	125.618	0	0	0	0	0	0	0	0	0	0	0	0	0	0	0	0
MT1A_sg2297	899.587	0	0	0	0	0	0.329171	0	0	0	0	0	0	0	0	0	0
MT1A_sg2298	42.2104	0	0	0	0	0	0	0	0	0	0	0	0	0	0	0	0
MT1B_sg2299	351.19	0	0	0	0	0	0.987512	0	0	0	0	0	0	0	0	0	0
MT1B_sg2300	377.867	0	0	0	0	0	0.329171	0	0	0	0	0	0	0	0	0	0
MT1B_sg2301	519.356	0	0	0	0	0	0.658342	0	0	0	0	0	0	0	0	0	0
MT1B_sg2302	76.9917	0	0	0	0	0	0	0	0	0	0	0	0	0	0	0	0
MT1B_sg2303	416.025	0	0	0	0	0	0	0	0	0	0	0	0	0	0	0	0
MT1B_sg2304	65.1728	0	0	0	0	0	0	0	0	0	0	0	0	0	0	0	0
MT1F_sg2305	480.86	0	0	0	0	0	0	0	0	0	0	0	0	0	0	0	0
MT1F_sg2306	280.277	0	0	0	0	0	0	0	0	0	0	0	0	0	0	0	0
MT1F_sg2307	414.675	0	0	0	0	0	0.658342	0	0	0	0	0	0	0	0	0	0
MT1F_sg2308	2101.74	0	0	0	0	0	3.95005	0	0	0	0	0	0	0	0	0	0
MT1F_sg2309	574.061	0	0	0	0	0	0	0	0	0	0	0	0	0	0	0	0
MT1F_sg2310	446.754	0	0	0	0	0	1.31668	0	0	0	0	0	0	0	0	0	0
MT1G_sg2311	721.966	0	0	0	0	0	0.987512	0	0	0	0	0	0	0	0	0	0
MT1G_sg2312	775.995	0	0	0	0	0	0	0	0	0	0	0	0	0	0	0	0
MT1G_sg2313	323.5	0	0	0	0	0	0	0	0	0	0	0	0	0	0	0	0
MT1G_sg2314	712.511	0	0	0	0	0	0.329171	0	0	0	0	0	0	0	0	0	0
MT1G_sg2315	132.372	0	0	0	0	0	0	0	0	0	0	0	0	0	0	0	0
MT1G_sg2316	250.223	0	0	0	0	0	3.95005	0	0	0	0	0	0	0	0	0	0
MT1H_sg2317	1017.1	0	0	0	0	0	0	0	0	0	0	0	0	0	0	0	0
MT1H_sg2318	165.802	0	0	0	0	0	0	0	0	0	0	0	0	0	0	0	0
MT1H_sg2319	298.174	0	0	0	0	0	0	0	0	0	0	0	0	0	0	0	0
MT1H_sg2320	107.383	0	0	0	0	0	0	0	0	0	0	0	0	0	0	0	0
MT1H_sg2321	956.993	0	0	0	0	0	0	0	0	0	0	0	0	0	0	0	0
MT1H_sg2322	175.595	0	0	0	0	0	0	0	0	0	0	0	0	0	0	0	0
MT1X_sg2323	1045.8	0	0	0	0	0	0	0	0	0	0	0	0	0	0	0	0
MT1X_sg2324	182.349	0	0	0	0	0	0	0	0	0	0	0	0	0	0	0	0
MT1X_sg2325	244.482	0	0	0	0	0	0	0	0	0	0	0	0	0	0	0	0
MT1X_sg2326	159.049	0	0	0	0	0	0	0	0	0	0	0	0	0	0	0	0
MT1X_sg2327	296.486	0	0	0	0	0	0.329171	0	0	0	0	0	0	0	0	0	0
MT1X_sg2328	103.331	0	0	0	0	0	0	0	0	0	0	0	0	0	0	0	0
CETP_sg2329	29.7161	0	0	0	0	0	0	0	0	0	0	0	0	0	0	0	0
CETP_sg2330	96.2396	0	0	0	0	0	0	0	0	0	0	0	0	0	0	0	0
CETP_sg2331	97.5904	0	0	0	0	0	3.29171	0	0	0	0	0	0	0	0	0	0
CETP_sg2332	128.32	0	0	0	0	0	0	0	0	0	0	0	0	0	0	0	0
CETP_sg2333	75.641	0	0	0	0	0	0	0	0.503651	0	0	0	0	0	0	0	0
CETP_sg2334	19.2479	0	0	0	0	0	0	0	0	0	0	0	0	0	0	0	0
CDH11_sg2341	58.0815	0	0	0	0	0	0	0	0	0	0	0	0	0	0	0	0
CDH11_sg2342	31.7422	0	0	0	0	0	0	0	0	0	0	0	0	0	0	0	0
CDH11_sg2343	237.729	0	0	0	0	0	0	0	0	0	0	0	0	0	0	0	0
CDH11_sg2344	74.9656	0	0	0	0	0	0	0	0	0	0	0	0	0	0	0	0
CDH11_sg2345	273.861	0	0	0	0	0	0	0	0	0	0	0	0	0	0	0	0
CDH11_sg2346	93.5382	0	0	0	0	0	0	0	0	0	0	0	0	0	0	0	0
LCAT_sg2359	91.5121	0	0	0	0	0	0	0	0	0	0	0	0	0	0	0	0
LCAT_sg2360	566.97	0	0	0	0	0	0	0	0	0	0	0	0	0	0	0	0
LCAT_sg2361	126.293	0	0	0	0	0	0	0	0	0	0	0	0	0	0	0	0
LCAT_sg2362	27.69	0	0	0	0	0	0	0	0	0	0	0	0	0	0	0	0
LCAT_sg2363	244.82	0	0	0	0	0	0	0	0	0	0	0	0	0	0	0	0
LCAT_sg2364	143.853	0	0	0	0	0	0	0	0	0	0	0	0	0	0	0	0
CDH1_sg2365	223.884	0	0	0	0	0	0	0	0	0	0	0	0	0	0	0	0
CDH1_sg2366	345.112	0	0	0	0	0	0.658342	0	0	0	0	0	0	0	0	0	0
CDH1_sg2367	128.995	0	0	0	0	0	0	0	0	0	0	0	0	0	0	0	0
CDH1_sg2368	311.681	0	0	0	0	0	0	0	0	0	0	0	0	0	0	0	0
CDH1_sg2369	299.862	0	0	0	0	0	0	0	0	0	0	0	0	0	0	0	0
CDH1_sg2370	220.169	0	0	0	0	0	0	0	0	0	0	0	0	0	0	0	0
EXOSC6_sg2377	40.5219	0	0	0	0	0	0	0	0	0	0	0	0	0	0	0	0
EXOSC6_sg2378	49.3017	0	0	0	0	0	0.329171	0	0	0	0	0	0	0	0	0	0
EXOSC6_sg2379	164.789	0	0	0	0	0	0	0	0	0	0	0	0	0	0	0	0
EXOSC6_sg2380	179.647	0	0	0	0	0	0	0	0	0	0	0	0	0	0	0	0
EXOSC6_sg2381	316.409	0	0	0	0	0	0	0	0	0	0	0	0	0	0	0	0
EXOSC6_sg2382	197.207	0	0	0	0	0	0	0	0	0	0	0	0	0	0	0	0
HYDIN_sg2383	112.786	0	0	0	0	0	0	0	0	0	0	0	0	0	0	0	0
HYDIN_sg2384	44.5741	0	0	0	0	0	0	0	0	0	0	0	0	0	0	0	0
HYDIN_sg2385	74.6279	0	0	0	0	0	0	0	0	0	0	0	0	0	0	0	0
HYDIN_sg2386	156.347	0	0	0	0	0	0	0	0	0	0	0	0	0	0	0	0
HYDIN_sg2387	84.4207	0	0	0	0	0	0	0	0	0	0	0	0	0	0	0	0
HYDIN_sg2388	106.708	0	0	0	0	0	0	0	0	0	0	0	0	0	0	0	0
CHST4_sg2389	259.678	0	0	0	0	0	0	0	0	0	0	0	0	0	0	0	0
CHST4_sg2390	366.724	0	0	0	0	0	0.329171	0	0	0	0	0	0	0	0	0	0
CHST4_sg2391	454.859	0	0	0	0	0	0	0	0	0	0	0	0	0	0	0	0
CHST4_sg2392	2162.18	475.741	0	0	0	0	19032.7	2189.67	2656.25	2960.53	0	0	0	0	0	0	0
CHST4_sg2393	290.07	0	0	0	0	0	0	0	0	0	0	0	0	0	0	0	0
CHST4_sg2394	41.535	0	0	0	0	0	0	0	0	0	0	0	0	0	0	0	0
TAT_sg2395	547.722	0	0	0	0	0	0.329171	0	0	0	0	0	0	0	0	0	0
TAT_sg2396	125.618	0	0	0	0	0	0	0	0	0	0	0	0	0	0	0	0
TAT_sg2397	158.711	0	0	0	0	0	0	0	0	0	0	0	0	0	0	0	0
TAT_sg2398	148.918	0	0	0	0	0	0	0	0	0	0	0	0	0	0	0	0
TAT_sg2399	129.67	0	0	0	0	0	0	0	0	0	0	0	0	0	0	0	0
TAT_sg2400	1174.8	0	0	0	0	0	0	0	0	0	0	0	0	0	0	0	0
HP_sg2401	401.505	0	0	0	0	0	0	0	0	0	0	0	0	0	0	0	0
HP_sg2402	1227.14	0	0	0	0	0	0.329171	0	0	0	0	0	0	0	0	0	0
HP_sg2403	1101.52	0	0	0	0	0	0	0	0	0	0	0	0	0	0	0	0
HP_sg2404	86.4468	0	0	0	0	0	0	0	0	0	0	0	0	0	0	0	0
HP_sg2405	102.656	0	0	0	0	0	0	0	0	0	0	0	0	0	0	0	0
HP_sg2406	1370.65	0	0	0	0	0	0.329171	0	0	0	0	0	0	0	0	0	0
ZFHX3_sg2407	377.867	0	0	0	0	0	0	0	0	0	0	0	0	0	0	0	0
ZFHX3_sg2408	136.086	0	0	0	0	0	0	0	0	0	0	0	0	0	0	0	0
ZFHX3_sg2409	848.259	0	0	0	0	0	0	0	0	0	0	0	0	0	0	0	0
ZFHX3_sg2410	244.82	0	0	0	0	0	0.329171	0	0	0	0	0	0	0	0	0	0
ZFHX3_sg2411	911.068	0	0	0	0	0	0	0	0	0	0	0	0	0	0	0	0
ZFHX3_sg2412	664.898	0	0	0	0	0	0	0	0	0	0	0	0	0	0	0	0
FANCA_sg2419	23.6378	0	0	0	0	0	0	0	0	0	0	0	0	0	0	0	0
FANCA_sg2420	121.566	0	0	0	0	0	0	0	0	0	0	0	0	0	0	0	0
FANCA_sg2421	609.518	0	0	0	0	0	0	0	0	0	0	0	0	0	0	0	0
FANCA_sg2422	303.915	0	0	0	0	0	0	0	0	0	0	0	0	0	0	0	0
FANCA_sg2423	554.813	0	0	0	0	0	0.329171	0	0	0	0	0	0	0	0	0	0
FANCA_sg2424	86.7845	0	0	0	0	0	2.3042	0	0	0	0	0	0	0	0	0	0
GRIN2A_sg2425	551.098	0	0	0	0	0	0	0	0	0	0	0	0	0	0	0	0
GRIN2A_sg2426	208.013	0	0	0	0	0	0	0	0	0	0	0	0	0	0	0	0
GRIN2A_sg2427	57.7438	0	0	0	0	0	0	0.42792	0	0	0	0	0	0	0	0	0
GRIN2A_sg2428	239.755	0	0	0	0	0	5.5959	0.42792	0	0	0	0	0	0	0	0	0
GRIN2A_sg2429	197.882	0	0	0	0	0	0.658342	0.42792	0.503651	0.529043	0	0	0	0	0	0	0
GRIN2A_sg2430	230.637	0	0	0	0	0	0	0	0	0.529043	0	0	0	0	0	0	0
DNAH9_sg2437	79.6932	0	0	0	0	0	0	0	0	0	0	0	0	0	0	0	0
DNAH9_sg2438	304.928	0	0	0	0	0	3.95005	0	0	0	0	0	0	0	0	0	0
DNAH9_sg2439	48.6263	0	0	0	0	0	0	0	0	0	0	0	0	0	0	0	0
DNAH9_sg2440	180.66	0	0	0	0	0	0	0	0	0	0	0	0	0	0	0	0
DNAH9_sg2441	468.366	0	0	0	0	0	0	0	0	0	0	0	0	0	0	0	0
DNAH9_sg2442	237.391	0	0	0	0	0	0.987512	0	0	0	0	0	0	0	0	0	0
NCOR1_sg2455	104.006	0	0	0	0	0	0	0	0	0	0	0	0	0	0	0	0
NCOR1_sg2456	42.2104	0	0	0	0	0	0	0	0	0	0	0	0	0	0	0	0
NCOR1_sg2457	36.4698	0	0	0	0	0	0	0	0	0	0	0	0	0	0	0	0
NCOR1_sg2458	49.6394	0	0	0	0	0	0.329171	0	0	0	0	0	0	0	0	0	0
NCOR1_sg2459	568.658	0	0	0	0	0	0.329171	0	0	0	0	0	0	0	0	0	0
NCOR1_sg2460	0.337683	0	0	0	0	0	0	0	0	0	0	0	0	0	0	0	0
SERPINF2_sg2461	293.446	0	0	0	0	0	0	0	0	0	0	0	0	0	0	0	0
SERPINF2_sg2462	368.412	0	0	0	0	0	0	0	0	0	0	0	0	0	0	0	0
SERPINF2_sg2463	273.185	0	0	0	0	0	0.329171	0	0	0	0	0	0	0	0	0	0
SERPINF2_sg2464	171.205	0	0	0	0	0	0	0	0	0	0	0	0	0	0	0	0
SERPINF2_sg2465	591.958	0	0	0	0	0	0	0	0	0	0	0	0	0	0	0	0
PEMT_sg2466	13.1696	0	0	0	0	0	0	0	0	0	0	0	0	0	0	0	0
PEMT_sg2467	817.193	0	0	0	0	0	0.329171	0	0	0	0	0	0	0	0	0	0
PEMT_sg2468	540.293	0	0	0	0	0	0.329171	0	0	0	0	0	0	0	0	0	0
PEMT_sg2469	414.337	0	0	0	0	0	0.329171	0	0	0	0	0	0	0	0	0	0
PEMT_sg2470	205.987	0	0	0	0	0	0.329171	0	0	0	0	0	0	0	0	0	0
SERPINF2_sg2471	174.244	0	0	0	0	0	0	0	0	0	0	0	0	0	0	0	0
PEMT_sg2472	545.358	0	0	0	0	0	0	0	0	0	0	0	0	0	0	0	0
MFAP4_sg2473	273.523	0	0	0	0	0	0.329171	0	0	0	0	0	0	0	0	0	0
MFAP4_sg2474	371.451	0	0	0	0	0	3.29171	0	0	0	0	0	0	0	0	0	0
MFAP4_sg2475	246.171	0	0	0	0	0	0.329171	0	0	0	0	0	0	0	0	0	0
MFAP4_sg2476	220.507	0	0	0	0	0	0	0	0	0	0	0	0	0	0	0	0
MFAP4_sg2477	153.646	0	0	0	0	0	0	0	0	0	0	0	0	0	0	0	0
MFAP4_sg2478	365.035	0	0	0	0	0	0.329171	0	0	0	0	0	0	0	0	0	0
SLC13A2_sg2485	13.1696	0	0	0	0	0	0	0	0	0	0	0	0	0	0	0	0
SLC13A2_sg2486	266.769	0	0	0	0	0	0	0	0	0	0	0	0	0	0	0	0
SLC13A2_sg2487	80.7062	0	0	0	0	0	0	0	0	0	0	0	0	0	0	0	0
SLC13A2_sg2488	162.763	0	0	0	0	0	0	0	0	0	0	0	0	0	0	0	0
SLC13A2_sg2489	111.098	0	0	0	0	0	0	0	0	0	0	0	0	0	0	0	0
SLC13A2_sg2490	155.672	0	0	0	0	0	0	0	0	0	0	0	0	0	0	0	0
NF1_sg2491	950.915	0	0	0	0	0	0.658342	0	0	0	0	0	0	0	0	0	0
NF1_sg2492	550.423	0	501.891	172045	1054.72	2260.01	0.658342	0	0	0.529043	101794	1103.21	1191.61	250960	600455	508.525	904.254
NF1_sg2493	95.2266	0	0	0	0	0	0.329171	0	0	0	0	0	0	0	0	0	0
NF1_sg2494	3828.65	0	0	0	0	0	1.64585	0	0	0	0	0	0	0	0	0	0
NF1_sg2495	337.345	0	0	0	0	0	0	0	0	0	0	0	0	0	0	0	0
NF1_sg2496	27.0146	0	0	0	0	0	0	0	0	0	0	0	0	0	0	0	0
ASPA_sg2497	16.5465	0	0	0	0	0	0	0	0	0	0	0	0	0	0	0	0
ASPA_sg2498	62.4713	0	0	0	0	0	0	0	0	0	0	0	0	0	0	0	0
ASPA_sg2499	244.145	0	0	0	0	0	0	0	0	0	0	0	0	0	0	0	0
ASPA_sg2500	125.956	0	0	0	0	0	0	0	0	0	0	0	0	0	0	0	0
ASPA_sg2501	132.034	0	0	0	0	0	0	0	0	0	0	0	0	0	0	0	0
ASPA_sg2502	16.2088	0	0	0	0	0	0	0	0	0	0	0	0	0	0	0	0
CCL14_sg2503	389.686	0	0	0	0	0	0	0	0	0	0	0	0	0	0	0	0
CCL14_sg2504	205.649	0	0	0	0	0	0	0	0	0	0	0	0	0	0	0	0
CCL14_sg2505	136.424	0	0	0	0	0	0	0	0	0	0	0	0	0	0	0	0
CCL14_sg2506	121.228	0	0	0	0	0	0	0	0	0	0	0	0	0	0	0	0
CCL14_sg2507	39.1712	0	0	0	0	0	0	0	0	0	0	0	0	0	0	0	0
CCL14_sg2508	145.879	0	0	0	0	0	0	0	0	0	0	0	0	0	0	0	0
CCL23_sg2509	115.488	0	0	0	0	0	0	0	0	0	0	0	0	0	0	0	0
CCL23_sg2510	89.486	0	0	0	0	0	0	0	0	0	0	0	0	0	0	0	0
CCL23_sg2511	695.289	0	0	0	0	0	0	0	0	0	0	0	0	0	0	0	0
CCL23_sg2512	243.469	0	0	0	0	0	0	0	0	0	0	0	0	0	0	0	0
CCL23_sg2513	137.775	0	0	0	0	0	0	0	0	0	0	0	0	0	0	0	0
CCL23_sg2514	927.953	0	0	0	0	0	0	0	0	0	0	0	0	0	0	0	0
TBC1D3H_sg2515	32.0799	0	0	0	0	0	0	0	0	0	0	0	0	0	0	0	0
TBC1D3H_sg2516	91.5121	0	0	0	0	0	0	0	0	0	0	0	0	0	0	0	0
TBC1D3H_sg2517	296.823	0	0	0	0	0	0	0	0	0	0	0	0	0	0	0	0
TBC1D3H_sg2518	29.7161	0	0	0	0	0	0	0	0	0	0	0	0	0	0	0	0
TBC1D3C_sg2519	114.137	0	0	0	0	0	0	0	0	0	0	0	0	0	0	0	0
TBC1D3H_sg2520	43.8988	0	0	0	0	0	0	0	0	0	0	0	0	0	0	0	0
TBC1D3C_sg2521	17.5595	0	0	0	0	0	0	0	0	0	0	0	0	0	0	0	0
TBC1D3C_sg2522	81.0439	0	0	0	0	0	0	0	0	0	0	0	0	0	0	0	0
TBC1D3C_sg2523	65.8482	0	0	0	0	0	0	0	0	0	0	0	0	0	0	0	0
TBC1D3C_sg2524	76.3163	0	0	0	0	0	0	0	0	0	0	0	0	0	0	0	0
CDK12_sg2531	19.9233	0	0	0	0	0	0	0	0	0	0	0	0	0	0	0	0
CDK12_sg2532	62.1337	0	0	0	0	0	0	0	0	0	0	0	0	0	0	0	0
CDK12_sg2533	277.913	0	0	0	0	0	0	0	0.503651	0	0	0	0	0	0	0	0
CDK12_sg2534	51.3278	0	0	0	0	0	0	0	0	0	0	0	0	0	0	0	0
CDK12_sg2535	172.218	0	0	0	0	0	0	0	0	0	0	0	0	0	0	0	0
CDK12_sg2536	21.6117	0	0	0	0	0	0	0	0	0	0	0	0	0	0	0	0
C17orf97_sg2549	156.01	0	0	0	0	0	2.3042	18.8285	0	0	0	0	0	0	0	0	0
C17orf97_sg2550	132.709	0	0	0	0	0	3.29171	0	0	0	0	0	0	0	0	0	0
C17orf97_sg2551	756.747	0	0	0	0	0	0	0	0	0	0	0	0	0	0	0	0
C17orf97_sg2552	161.75	0	0	0	0	0	0	0	0	0	0	0	0	0	0	0	0
C17orf97_sg2553	289.732	0	0	0	0	0	0	0	0	0	0	0	0	0	0	0	0
C17orf97_sg2554	108.734	0	0	0	0	0	0	0	0	0	0	0	0	0	0	0	0
KRT19_sg2555	298.512	0	0	0	0	0	0	0	0	0	0	0	0	0	0	0	0
KRT19_sg2556	178.634	0	0	0	0	0	0	0	0	0	0	0	0	0	0	0	0
KRT19_sg2557	105.695	0	0	0	0	0	0.658342	0	0	0	0	0	0	0	0	0	0
KRT19_sg2558	188.765	0	0	0	0	0	0	0	0	0	0	0	0	0	0	0	0
KRT19_sg2559	107.045	0	0	0	0	0	0	0	0	0	0	0	0	0	0	0	0
KRT19_sg2560	248.872	0	0	0	0	0	0	0	0	0	0	0	0	0	0	0	0
NAGS_sg2591	140.476	0	0	0	0	0	0	0	0	0	0	0	0	0	0	0	0
NAGS_sg2592	247.184	0	0	0	0	0	0.329171	0	0	0	0	0	0	0	0	0	0
NAGS_sg2593	1501	0	0	0	0	0	0.658342	0	0	0	0	0	0	0	0	0	0
NAGS_sg2594	237.391	0	0	0	0	0	0	0	0	0	0	0	0	0	0	0	0
NAGS_sg2595	0	0	0	0	0	0	0	0	0	0	0	0	0	0	0	0	0
NAGS_sg2596	194.505	0	0	0	0	0	0	0	0	0	0	0	0	0	0	0	0
GGT6_sg2603	230.3	0	0	0	0	0	0	0	0	0	0	0	0	0	0	0	0
GGT6_sg2604	55.7177	0	0	0	0	0	0	0	0	0	0	0	0	0	0	0	0
GGT6_sg2605	848.935	0	0	0	0	0	0	0	0	0	0	0	0	0	0	0	0
GGT6_sg2606	207.675	0	0	0	0	0	0	0	0	0	0	0	0	0	0	0	0
GGT6_sg2607	430.208	0	0	0	0	0	0.329171	0	0	0	0	0	0	0	0	0	0
GGT6_sg2608	254.613	0	0	0	0	0	0	0	0	0	0	0	0	0	0	0	0
NGFR_sg2609	285.68	0	0	0	0	0	0	0	0	0.529043	0	0	0	0	0	0	0
NGFR_sg2610	283.654	0	0	0	0	0	780.464	849.421	1553.76	2270.65	0	0	0	0	0	0	0
NGFR_sg2611	223.208	0	0	0	0	0	0	0	0	0.529043	0	0	0	0	0	0	0
NGFR_sg2612	885.742	158.58	0	0	0	0	0.987512	0	0	0	0	0	0	0	0	0	0
NGFR_sg2613	148.243	0	0	0	0	0	0.329171	0	0	0.529043	0	0	0	0	0	0	0
NGFR_sg2614	70.9134	0	0	0	0	0	0	0	0	0	0	0	0	0	0	0	0
ENO3_sg2615	275.549	0	0	0	0	0	0	0	0	0	0	0	0	0	0	0	0
ENO3_sg2616	218.143	0	0	0	0	0	0	0	0	0	0	0	0	0	0	0	0
ENO3_sg2617	55.0423	0	0	0	0	0	0	0	0	0	0	0	0	0	0	0	0
ENO3_sg2618	246.509	0	0	0	0	0	0	0	0	0	0	0	0	0	0	0	0
ENO3_sg2619	634.506	0	0	0	0	0	0.658342	0	0	0	0	0	0	0	0	0	0
ENO3_sg2620	373.477	0	0	0	0	0	0	0	0	0	0	0	0	0	0	0	0
SGCA_sg2621	450.131	0	0	0	0	0	0.329171	0	0	0	0	0	0	0	0	0	0
SGCA_sg2622	137.775	0	0	0	0	0	0	0	0	0	0	0	0	0	0	0	0
SGCA_sg2623	188.427	0	0	0	0	0	0	0	0	0	0	0	0	0	0	0	0
SGCA_sg2624	108.734	0	0	0	0	0	0.329171	0	0	0	0	0	0	0	0	0	0
SGCA_sg2625	134.06	0	0	0	0	0	0	0	0	0	0	0	0	0	0	0	0
SGCA_sg2626	286.693	0	0	0	0	0	0	0	0	0	0	0	0	0	0	0	0
COL1A1_sg2627	863.793	0	0	0	0	0	0.329171	0	0	0	0	0	0	0	0	0	0
COL1A1_sg2628	140.138	0	0	0	0	0	0	0	0	0	0	0	0	0	0	0	0
COL1A1_sg2629	279.264	0	0	0	0	0	0	0	0	0	0	0	0	0	0	0	0
COL1A1_sg2630	419.402	0	0	0	0	0	0	0	0	0	0	0	0	0	0	0	0
COL1A1_sg2631	164.114	0	0	0	0	0	0	0	0	0	0	0	0	0	0	0	0
COL1A1_sg2632	259.678	0	0	0	0	0	0.329171	0	0	0	0	0	0	0	0	0	0
PITPNM3_sg2657	206.662	0	0	0	0	0	0	0	0	0	0	0	0	0	0	0	0
PITPNM3_sg2658	268.796	0	0	0	0	0	0	0	0	0	0	0	0	0	0	0	0
PITPNM3_sg2659	601.751	0	0	0	0	0	0.329171	0	0	0	0	0	0	0	0	0	0
PITPNM3_sg2660	221.52	0	0	0	0	0	0	0	0	0	0	0	0	0	0	0	0
PITPNM3_sg2661	326.539	0	0	0	0	0	0	0	0	0	0	0	0	0	0	0	0
PITPNM3_sg2662	81.7193	0	0	0	0	0	0	0	0	0	0	0	0	0	0	0	0
AXIN2_sg2663	193.492	0	0	0	0	0	0	0	0	0	0	0	0	0	0	0	0
AXIN2_sg2664	209.363	0	0	0	0	0	0	0	0	0	0	0	0	0	0	0	0
AXIN2_sg2665	98.2657	0	0	0	0	0	0	0	0	0	0	0	0	0	0	0	0
AXIN2_sg2666	400.154	0	0	0	0	0	0	0	0	0	0	0	0	0	0	0	0
AXIN2_sg2667	277.238	0	0	0	0	0	0.658342	0	0	0	0	0	0	0	0	0	0
AXIN2_sg2668	242.119	0	0	0	0	0	0	0	0	0	0	0	0	0	0	0	0
ABCA8_sg2669	53.6916	0	0	0	0	0	0	0	0	0	0	0	0	0	0	0	0
ABCA8_sg2670	39.1712	0	0	0	0	0	0	0	0	0	0	0	0	0	0	0	0
ABCA8_sg2671	167.153	0	0	0	0	0	0	0	0	0	0	0	0	0	0	0	0
ABCA8_sg2672	321.474	0	0	0	0	0	86.5719	189.569	66.4819	576.128	0	0	0	0	0	0	0
ABCA8_sg2673	215.104	0	0	0	0	0	0	0	0	0	0	0	0	0	0	0	0
ABCA8_sg2674	39.5089	0	0	0	0	0	0	0	0	0	0	0	0	0	0	0	0
KCNJ16_sg2693	37.1451	0	0	0	0	0	0	0	0	0	0	0	0	0	0	0	0
KCNJ16_sg2694	12.832	0	0	0	0	0	0	0	0	0	0	0	0	0	0	0	0
KCNJ16_sg2695	228.949	0	0	0	0	0	0.658342	0	0	0	0	0	0	0	0	0	0
KCNJ16_sg2696	81.3816	0	0	0	0	0	0	0	0	0	0	0	0	0	0	0	0
KCNJ16_sg2697	269.133	0	0	0	0	0	0	0	0	0	0	0	0	0	0	0	0
KCNJ16_sg2698	271.159	0	0	0	0	0	0	0	0	0	0	0	0	0	0	0	0
KIF19_sg2705	1040.4	0	0	0	0	0	0.329171	0	0	0	0	0	0	0	0	0	0
KIF19_sg2706	271.159	0	0	0	0	0	2.96254	0	0	0	0	0	0	0	0	0	0
KIF19_sg2707	376.516	0	0	0	0	0	0.329171	0	0	0	0	0	0	0	0	0	0
KIF19_sg2708	465.665	0	0	0	0	0	0.329171	0	0	0	0	0	0	0	0	0	0
KIF19_sg2709	744.591	0	0	0	0	0	0	0	0	0	0	0	0	0	0	0	0
KIF19_sg2710	60.1076	0	0	0	0	0	0	0	0	0	0	0	0	0	0	0	0
SHBG_sg2711	276.225	0	0	0	0	0	0.658342	0	0	0	0	0	0	0	0	0	0
SHBG_sg2712	361.321	0	0	0	0	0	0	0	0	0	0	0	0	0	0	0	0
SHBG_sg2713	394.414	0	0	0	0	0	0	0	0	0	0	0	0	0	0	0	0
SHBG_sg2714	344.437	0	0	0	0	0	0	0	0	0	0	0	0	0	0	0	0
SHBG_sg2715	42.548	0	0	0	0	0	0	0	0	0	0	0	0	0	0	0	0
SHBG_sg2716	102.318	0	0	0	0	0	0	0	0	0	0	0	0	0	0	0	0
TP53_sg2717	58354	54551.6	9488.38	0	9.01473	26.2792	211504	232256	233288	234279	0	0	27.7118	0	8.45485	0	0
TP53_sg2718	36384	475.741	0	0	0	0	23912	4627.96	3556.28	4676.21	0	0	0	0	0	0	0
TP53_sg2719	24187.2	0	0	0	0	0	8.22927	0	0	0	0	0	0	0	0	0	0
TP53_sg2720	25413.7	0	0	0	0	0	6.25425	0	0	0	0	0	0	0	0	0	0
TP53_sg2721	29938.3	0	195.473	132.759	297.486	840.936	127.718	0.42792	56.9125	0.529043	212.281	840363	471.101	142.274	405.833	113.006	456.788
TP53_sg2722	3317.06	0	0	0	0	0	0.987512	0	0	0	0	0	0	0	0	0	0
EFNB3_sg2723	262.717	0	0	0	0	0	0	0	0	0	0	0	0	0	0	0	0
EFNB3_sg2724	193.83	0	0	0	0	0	0	0	0	0	0	0	0	0	0	0	0
EFNB3_sg2725	305.941	0	0	0	0	0	0	0	0	0	0	0	0	0	0	0	0
EFNB3_sg2726	206.324	0	0	0	0	0	0	0	0	0	0	0	0	0	0	0	0
EFNB3_sg2727	82.0569	0	0	0	0	0	0.329171	0	0	0	0	0	0	0	0	0	0
EFNB3_sg2728	407.583	0	0	0	0	0	0.329171	0	0	0	0	0	0	0	0	0	0
RNF213_sg2729	153.983	0	0	0	0	0	0	0	0	0	0	0	0	0	0	0	0
RNF213_sg2730	50.3148	0	0	0	0	0	0	0	0	0	0	0	0	0	0	0	0
RNF213_sg2731	64.8351	0	0	0	0	0	0	0	0	0	0	0	0	0	0	0	0
RNF213_sg2732	2682.55	0	0	0	0	0	1.64585	0	0	0	0	0	0	0	0	0	0
RNF213_sg2733	140.476	0	0	0	0	0	0.329171	0	0	0	0	0	0	0	0	0	0
RNF213_sg2734	1111.65	0	0	0	0	0	0	0	0	0	0	0	0	0	0	0	0
GCGR_sg2735	2064.59	158.58	0	0	0	0	0.658342	0	0	0	0	0	0	0	0	0	0
GCGR_sg2736	206.324	0	0	0	0	0	0	0	0	0	0	0	0	0	0	0	0
GCGR_sg2737	152.295	0	0	0	0	0	0	0	0	0	0	0	0	0	0	0	0
GCGR_sg2738	168.841	0	0	0	0	0	0	0	0	0	0	0	0	0	0	0	0
GCGR_sg2739	138.788	0	0	0	0	0	0	0	0	0	0	0	0	0	0	0	0
GCGR_sg2740	429.195	0	0	0	0	0	0	0	0	0	0	0	0	0	0	0	0
ZNF521_sg2747	138.788	0	0	0	0	0	0.329171	0	0	0	0	0	0	0	0	0	0
ZNF521_sg2748	73.9526	0	0	0	0	0	0	0	0	0	0	0	0	0	0	0	0
ZNF521_sg2749	210.376	0	0	0	0	0	2.63337	0	0	0	0	0	0	0	0	0	0
ZNF521_sg2750	58.7568	0	0	0	0	0	0	0	0	0	0	0	0	0	0	0	0
ZNF521_sg2751	50.3148	0	0	0	0	0	0.329171	0	0	0	0	0	0	0	0	0	0
ZNF521_sg2752	23.3001	0	0	0	0	0	0	0	0	0	0	0	0	0	0	0	0
TTR_sg2770	196.531	0	0	0	0	0	0	0	0	0	0	0	0	0	0	0	0
TTR_sg2771	278.926	0	0	0	0	0	0.658342	0	0	0	0	0	0	0	0	0	0
TTR_sg2772	477.821	0	0	0	0	0	0	0	0	0	0	0	0	0	0	0	0
TTR_sg2773	117.514	0	0	0	0	0	0	0	0	0	0	0	0	0	0	0	0
TTR_sg2774	110.085	0	0	0	0	0	0	0	0	0	0	0	0	0	0	0	0
TTR_sg2775	247.859	0	0	0	0	0	0	0	0	0	0	0	0	0	0	0	0
MEP1B_sg2777	127.306	0	0	0	0	0	0	0	0	0	0	0	0	0	0	0	0
MEP1B_sg2778	1195.74	0	0	0	0	0	0.329171	0	0	0	0	0	0	0	0	0	0
MEP1B_sg2779	67.5366	0	0	0	0	0	0.658342	0	0	0	0	0	0	0	0	0	0
MEP1B_sg2780	459.924	0	0	0	0	0	0.329171	0	0	0	0	0	0	0	0	0	0
MEP1B_sg2781	322.825	0	0	0	0	0	0	0	0	0	0	0	0	0	0	0	0
MEP1B_sg2782	452.495	0	0	0	0	0	0.329171	0	0	0	0	0	0	0	0	0	0
NOL4_sg2789	94.2135	0	0	0	0	0	0	0	0	0	0	0	0	0	0	0	0
NOL4_sg2790	0	0	0	0	0	0	0	0	0	0	0	0	0	0	0	0	0
NOL4_sg2791	670.976	0	0	0	0	0	0.329171	0	0	0	0	0	0	0	0	0	0
NOL4_sg2792	50.3148	0	0	0	0	0	0	0	0	0	0	0	0	0	0	0	0
NOL4_sg2793	294.122	0	0	0	0	0	0	0	0	0	0	0	0	0	0	0	0
NOL4_sg2794	0	0	0	0	0	0	0	0	0	0	0	0	0	0	0	0	0
RNF165_sg2795	565.281	0	0	0	0	0	0.329171	0	0	0	0	0	0	0	0	0	0
RNF165_sg2796	156.685	0	0	0	0	0	0	0	0	0	0	0	0	0	0	0	0
RNF165_sg2797	250.561	0	0	0	0	0	0	0	0	0	0	0	0	0	0	0	0
RNF165_sg2798	126.293	0	0	0	0	0	0	0	0	0	0	0	0	0	0	0	0
RNF165_sg2799	291.42	0	0	0	0	0	0	0	0	0	0	0	0	0	0	0	0
RNF165_sg2800	214.091	0	0	0	0	0	0	0	0	0	0	0	0	0	0	0	0
DCC_sg2813	46.2626	0	0	0	0	0	0	0	0	0	0	0	0	0	0	0	0
DCC_sg2814	140.814	0	0	0	0	0	0	0	0	0	0	0	0	0	0	0	0
DCC_sg2815	1125.83	0	0	0	0	0	0.329171	0	0	0	0	0	0	0	0	0	0
DCC_sg2816	175.933	0	0	0	0	0	0	0	0	0	0	0	0	0	0	0	0
DCC_sg2817	327.215	0	0	0	0	0	0	0	0	0	0	0	0	0	0	0	0
DCC_sg2818	929.303	0	0	0	0	0	0	0	0	0	0	0	0	0	0	0	0
CCBE1_sg2819	145.204	0	0	0	0	0	0	0	0	0	0	0	0	0	0	0	0
CCBE1_sg2820	18.9102	0	0	0	0	0	0	0	0	0	0	0	0	0	0	0	0
CCBE1_sg2821	214.429	0	0	0	0	0	0.658342	0	0	0	0	0	0	0	0	0	0
CCBE1_sg2822	123.592	0	0	0	0	0	0	0	0	0	0	0	0	0	0	0	0
CCBE1_sg2823	0	0	0	0	0	0	0	0	0	0	0	0	0	0	0	0	0
CCBE1_sg2824	216.455	0	0	0	0	0	0	0	0	0	0	0	0	0	0	0	0
CDH19_sg2831	144.528	0	0	0	0	0	0	0	0	0	0	0	0	0	0	0	0
CDH19_sg2832	17.2218	0	0	0	0	0	0	0	0	0	0	0	0	0	0	0	0
CDH19_sg2833	592.296	0	0	0	0	0	3.95005	0	0	48.1429	0	0	0	0	0	0	0
CDH19_sg2834	4.38988	0	0	0	0	0	0	0	0	0	0	0	0	0	0	0	0
CDH19_sg2835	115.825	0	0	0	0	0	0	0	0	0	0	0	0	0	0	0	0
CDH19_sg2836	102.993	0	0	0	0	0	0	0	0	0	0	0	0	0	0	0	0
CNDP1_sg2837	330.254	0	0	0	0	0	0	0	0	0	0	0	0	0	0	0	0
CNDP1_sg2838	256.301	0	0	0	0	0	0	0	0	0	0	0	0	0	0	0	0
CNDP1_sg2839	203.285	0	0	0	0	0	0	0	0	0	0	0	0	0	0	0	0
CNDP1_sg2840	61.796	0	0	0	0	0	0	0	0	0	0	0	0	0	0	0	0
CNDP1_sg2841	127.306	0	0	0	0	0	0.329171	0	0	0	0	0	0	0	0	0	0
CNDP1_sg2842	8768.61	0	0	0	0	0	2.3042	0	0	0	0	0	0	0	0	0	0
ANGPTL6_sg2843	27.0146	0	0	0	0	0	0	0	0	0	0	0	0	0	0	0	0
ANGPTL6_sg2844	183.699	0	0	0	0	0	0	0	0	0	0	0	0	0	0	0	0
ANGPTL6_sg2845	226.585	0	0	0	0	0	0.329171	0	0	0	0	0	0	0	0	0	0
ANGPTL6_sg2846	76.3163	0	0	0	0	0	0	0	0	0	0	0	0	0	0	0	0
ANGPTL6_sg2847	279.601	0	0	0	0	0	0	0	0	0	0	0	0	0	0	0	0
ANGPTL6_sg2848	433.923	0	0	0	0	0	0.658342	0	0	0	0	0	0	0	0	0	0
KEAP1_sg2849	619.648	0	0	0	0	0	0	0	0	0	0	0	0	0	0	0	0
KEAP1_sg2850	227.936	0	0	0	0	0	0	0.42792	0	0	0	0	0	0	0	0	0
KEAP1_sg2851	547.384	0	0	0	0	0	1.97502	0.85584	1.51095	1.58713	0	0	0	0	0	0	0
KEAP1_sg2852	17.8972	0	0	0	0	0	0	0.42792	0	0	0	0	0	0	0	0	0
KEAP1_sg2853	657.131	158.58	0	0	0	0	0	0.42792	0	1.58713	0	0	0	0	0	0	0
KEAP1_sg2854	857.377	0	0	0	0	0	0.987512	0	0	0.529043	0	0	0	0	0	0	0
SMARCA4_sg2855	168.504	0	0	0	0	0	0	0	0	0	0	0	0	0	0	0	0
SMARCA4_sg2856	303.239	0	0	0	0	0	0	0	0	0	0	0	0	0	0	0	0
SMARCA4_sg2857	94.2135	0	0	0	0	0	0	0.42792	0.503651	0	0	0	0	0	0	0	0
SMARCA4_sg2858	1610.07	0	0	0	0	0	0.329171	1.71168	0	0.529043	0	0	0	0	0	0	0
SMARCA4_sg2859	1865.02	0	0	0	0	0	1.31668	0	0	0	0	0	0	0	0	0	0
SMARCA4_sg2860	234.014	0	0	0	0	0	0	0	0.503651	0	0	0	0	0	0	0	0
PGLYRP2_sg2867	2792.64	0	0	0	0	0	5.92507	0	0	0	0	0	0	0	0	0	0
PGLYRP2_sg2868	487.614	0	0	0	0	0	4.93756	0	0	0	0	0	0	0	0	0	0
PGLYRP2_sg2869	302.902	0	0	0	0	0	0	0	0	0	0	0	0	0	0	0	0
PGLYRP2_sg2870	76.3163	0	0	0	0	0	0	0	0	0	0	0	0	0	0	0	0
PGLYRP2_sg2871	244.482	0	0	0	0	0	0	0	0	0	0	0	0	0	0	0	0
PGLYRP2_sg2872	91.8497	0	0	0	0	0	0	0	0	0	0	0	0	0	0	0	0
CYP4F2_sg2873	511.252	158.58	0	0	0	0	0.329171	0	0.503651	0.529043	0	0	0	0	0	0	0
CYP4F2_sg2874	64.4974	0	31.6984	15.3183	27.0442	52.5585	0	0	0	0	96223.8	64.3541	55.4236	16.7381	42.2743	0	37.2888
CYP4F2_sg2875	228.949	0	0	0	0	0	0	0.85584	0	0	0	0	0	0	0	0	0
CYP4F2_sg2876	140.476	0	0	0	0	0	0	1.28376	0	0	0	0	0	0	0	0	0
CYP4F2_sg2877	0	0	0	0	0	0	0	0	0	0	0	0	0	0	0	0	0
CYP4F2_sg2878	217.805	0	0	0	0	0	0	0	0	0	0	0	0	0	0	0	0
MRPL34_sg2879	535.227	0	0	0	0	0	0	0	0	0	0	0	0	0	0	0	0
MRPL34_sg2880	257.99	0	0	0	0	0	0.658342	0	0.503651	0	0	0	0	0	0	0	0
MRPL34_sg2881	689.211	0	0	0	0	0	0.329171	0	0	0	0	0	0	0	0	0	0
MRPL34_sg2882	338.021	0	0	0	0	0	0	0	0	0	0	0	0	0	0	0	0
MRPL34_sg2883	467.353	0	5409.86	0	0	26.2792	0.329171	0	0	0	0	0	0	2.78969	0	0	0
MRPL34_sg2884	628.766	0	0	0	0	0	0.658342	0	0	0	0	0	0	0	0	0	0
JAK3_sg2885	79.3555	0	0	0	0	0	0.329171	0	0	0	0	0	0	0	0	0	0
JAK3_sg2886	156.347	158.58	0	0	0	0	0	0	0	0	0	0	0	0	0	0	0
JAK3_sg2887	212.74	158.58	0	0	0	0	0	0	0.503651	0	0	0	0	0	0	0	0
JAK3_sg2888	286.693	0	0	0	0	0	0	0	0	0	0	0	0	0	0	0	0
JAK3_sg2889	324.176	0	0	0	0	0	0	0	0	0	0	0	0	0	0	0	0
JAK3_sg2890	126.293	0	142.643	61.2733	207.339	578.143	0	0	0	0	212.281	193.062	212.457	61.3731	160.642	738139	494.077
ZNF429_sg2891	117.176	0	0	0	0	0	0	0	0	0	0	0	0	0	0	0	0
ZNF429_sg2892	510.914	0	0	0	0	0	0	0	0	0	0	0	0	0	0	0	0
ZNF429_sg2893	4.05219	0	0	0	0	0	0	0	0	0	0	0	0	0	0	0	0
ZNF429_sg2894	154.321	0	0	0	0	0	0	0	0	0	0	0	0	0	0	0	0
SMIM24_sg2901	0	0	0	0	0	0	0	0	0	0	0	0	0	0	0	0	0
SMIM24_sg2902	244.482	0	0	0	0	0	0	0	0	0	0	0	0	0	0	0	0
SMIM24_sg2903	171.205	0	0	0	0	0	0	0	0	0	0	0	0	0	0	0	0
SMIM24_sg2904	213.078	0	0	0	0	0	0.329171	0	0	0	0	0	0	0	0	0	0
SMIM24_sg2905	248.535	0	0	0	0	0	0.329171	0	0	0	0	0	0	0	0	0	0
SMIM24_sg2906	788.827	0	0	0	0	0	0.658342	0	0	0	0	0	0	0	0	0	0
FXYD1_sg2907	339.034	0	0	0	0	0	0.658342	0	0	0	0	0	0	0	0	0	0
FXYD1_sg2908	120.89	0	0	0	0	0	0	0	0	0	0	0	0	0	0	0	0
FXYD1_sg2909	170.868	0	0	0	0	0	0	0	0	0	0	0	0	0	0	0	0
FXYD1_sg2910	1120.43	0	0	0	0	0	0	0	0	0	0	0	0	0	0	0	0
FXYD1_sg2911	194.505	0	0	0	0	0	0	0	0	0	0	0	0	0	0	0	0
FXYD1_sg2912	321.136	0	0	0	0	0	0	0	0	0	0	0	0	0	0	0	0
HAMP_sg2913	955.643	0	0	0	0	0	0.658342	0	0	0	0	0	0	0	0	0	0
HAMP_sg2914	153.308	0	0	0	0	0	0	0	0	0	0	0	0	0	0	0	0
HAMP_sg2915	371.451	0	0	0	0	0	0	0	0	0	0	0	0	0	0	0	0
HAMP_sg2916	175.595	0	0	0	0	0	0	0	0	0	0	0	0	0	0	0	0
HAMP_sg2917	154.659	0	0	0	0	0	0	0	0	0	0	0	0	0	0	0	0
HAMP_sg2918	91.5121	0	0	0	0	0	0	0	0	0	0	0	0	0	0	0	0
RYR1_sg2931	85.7715	158.58	0	0	0	0	0	0.42792	0.503651	0	0	0	0	0	0	0	0
RYR1_sg2932	677.392	0	0	0	0	0	0.329171	0	0.503651	0	0	0	0	0	0	0	0
RYR1_sg2933	195.518	0	0	0	0	0	0	0	0	0	0	0	0	0	0	0	0
RYR1_sg2934	122.579	0	0	0	0	0	0	0	0	0	0	0	0	0	0	0	0
RYR1_sg2935	280.952	0	0	0	0	0	0	0	0.503651	0	0	0	0	0	0	0	0
RYR1_sg2936	141.827	0	0	0	0	0	0	0	0.503651	0	0	0	0	0	0	0	0
CYP2A6_sg2943	1129.89	475.741	0	0	0	0	0.329171	0.42792	0	0.529043	0	0	0	0	0	0	0
CYP2A6_sg2944	143.515	158.58	0	0	0	0	0	0.42792	0	0	0	0	0	0	0	0	0
CYP2A6_sg2945	196.194	0	0	0	0	0	0	0	0	0	0	0	0	0	0	0	0
CYP2A6_sg2946	120.215	0	0	0	0	0	0	0	0	0	0	0	0	0	0	0	0
CYP2A6_sg2947	189.44	0	0	0	0	0	0	0	0	0	0	0	0	0	0	0	0
CYP2A6_sg2948	189.44	0	0	0	0	0	0	0	0	0	0	0	0	0	0	0	0
CYP2A7_sg2949	85.4338	0	0	0	0	0	0	0	0	0	0	0	0	0	0	0	0
CYP2A7_sg2950	44.5741	0	0	0	0	0	0.329171	0	0	0	0	0	0	0	0	0	0
CYP2A7_sg2951	222.195	0	0	0	0	0	0	0	0	0	0	0	0	0	0	0	0
CYP2A7_sg2952	260.016	0	0	0	0	0	0	0	0	0	0	0	0	0	0	0	0
CYP2A7_sg2953	557.177	0	0	0	0	0	0.329171	0	0	0	0	0	0	0	0	0	0
CYP2A7_sg2954	550.423	0	0	0	0	0	0	0	0	0	0	0	0	0	0	0	0
CYP2B6_sg2955	119.54	0	0	0	0	0	0	0.42792	0	0	0	0	0	0	0	0	0
CYP2B6_sg2956	1110.98	0	0	0	0	0	0.658342	0	0	0	0	0	0	0	0	0	0
CYP2B6_sg2957	418.389	0	0	0	0	0	0	0	0	0	0	0	0	0	0	0	0
CYP2B6_sg2958	41.1973	0	0	0	0	0	0.329171	0	0	0	0	0	0	0	0	0	0
CYP2B6_sg2959	156.01	0	0	0	0	0	0	0	0	0	0	0	0	0	0	0	0
CYP2B6_sg2960	1075.52	0	0	0	0	0	0.329171	0	0	0	0	0	0	0	0	0	0
CYP2A13_sg2961	119.54	0	0	0	0	0	0	0	0	0	0	0	0	0	0	0	0
CYP2A13_sg2962	404.882	0	0	0	0	0	0	0	0	0	0	0	0	0	0	0	0
CYP2A13_sg2963	122.579	0	0	0	0	0	0.329171	0	0	0	0	0	0	0	0	0	0
CYP2A13_sg2964	269.471	0	0	0	0	0	0.329171	0	0	0	0	0	0	0	0	0	0
CYP2A13_sg2965	103.331	0	0	0	0	0	0.329171	0	0	0	0	0	0	0	0	0	0
CYP2A13_sg2966	294.459	0	0	0	0	0	0	0	0	0	0	0	0	0	0	0	0
CEACAM6_sg2967	171.543	0	0	0	0	0	0.329171	0	0	0	0	0	0	0	0	0	0
CEACAM6_sg2968	207	0	0	0	0	0	0	0	0	0	0	0	0	0	0	0	0
CEACAM6_sg2969	353.216	0	0	0	0	0	0	0	0	0	0	0	0	0	0	0	0
CEACAM6_sg2970	0	0	0	0	0	0	0	0	0	0	0	0	0	0	0	0	0
CEACAM6_sg2971	137.099	0	0	0	0	0	0.329171	0	0	0	0	0	0	0	0	0	0
CIC_sg2972	235.365	0	0	0	0	0	0	0	0	0	0	0	0	0	0	0	0
CIC_sg2973	387.66	0	0	0	0	0	0	0	0	0	0	0	0	0	0	0	0
CIC_sg2974	41.1973	0	0	0	0	0	0	0	0	0	0	0	0	0	0	0	0
CIC_sg2975	772.281	0	0	0	0	0	0	0	0	0	0	0	0	0	0	0	0
CIC_sg2976	129.67	0	0	0	0	0	0	0	0	0	0	0	0	0	0	0	0
CIC_sg2977	141.151	0	0	0	0	0	0	0	0	0	0	0	0	0	0	0	0
APOC4_sg2984	1024.53	0	0	0	0	0	0	0	0	0	0	0	0	0	0	0	0
APOC4_sg2985	104.006	0	0	0	0	0	0	0	0	0	0	0	0	0	0	0	0
APOC4_sg2986	211.052	0	0	0	0	0	0	0	0	0	0	0	0	0	0	0	0
APOC4_sg2987	63.4844	0	0	0	0	0	0	0	0	0	0	0	0	0	0	0	0
APOC4_sg2988	79.3555	0	0	0	0	0	0	0	0	0	0	0	0	0	0	0	0
APOC4_sg2989	240.093	0	0	0	0	0	0	0	0	0	0	0	0	0	0	0	0
FOSB_sg2996	172.218	0	0	0	0	0	0	0	0	0	0	0	0	0	0	0	0
FOSB_sg2997	674.353	0	0	0	0	0	0	0	0	0	0	0	0	0	0	0	0
FOSB_sg2998	249.548	0	0	0	0	0	0	0	0	0	0	0	0	0	0	0	0
FOSB_sg2999	674.015	0	0	0	0	0	0	0	0	0	0	0	0	0	0	0	0
FOSB_sg3000	38.4959	0	0	0	0	0	0	0	0	0	0	0	0	0	0	0	0
FOSB_sg3001	195.518	0	0	0	0	0	0	0	0	0	0	0	0	0	0	0	0
FGF21_sg3008	700.692	0	0	0	0	0	0	0	0	0	0	0	0	0	0	0	0
FGF21_sg3009	352.879	0	0	0	0	0	0.329171	0	0	0	0	0	0	0	0	0	0
FGF21_sg3010	199.233	0	0	0	0	0	0	0	0	0	0	0	0	0	0	0	0
FGF21_sg3011	126.631	0	0	0	0	0	0	0	0	0	0	0	0	0	0	0	0
FGF21_sg3012	213.753	0	0	0	0	0	0	0	0	0	0	0	0	0	0	0	0
FGF21_sg3013	347.813	0	0	0	0	0	0	0	0	0	0	0	0	0	0	0	0
ASPDH_sg3026	262.38	0	0	0	0	0	0.329171	0	0	0	0	0	0	0	0	0	0
ASPDH_sg3027	272.848	0	0	0	0	0	0	0	0	0	0	0	0	0	0	0	0
ASPDH_sg3028	141.827	0	0	0	0	0	0	0	0	0	0	0	0	0	0	0	0
ASPDH_sg3029	176.946	0	0	0	0	0	0	0	0	0	0	0	0	0	0	0	0
ASPDH_sg3030	98.2657	0	0	0	0	0	0	0	0	0	0	0	0	0	0	0	0
ASPDH_sg3031	66.1858	0	0	0	0	0	0	0	0	0	0	0	0	0	0	0	0
KLK10_sg3044	690.562	0	0	0	0	0	0.329171	0	0	0	0	0	0	0	0	0	0
KLK10_sg3045	178.297	0	0	0	0	0	0	0	0	0	0	0	0	0	0	0	0
KLK10_sg3046	1323.38	0	0	0	0	0	0.658342	0	0	0	0	0	0	0	0	0	0
KLK10_sg3047	114.812	0	0	0	0	0	0	0	0	0	0	0	0	0	0	0	0
KLK10_sg3048	1522.27	0	0	0	0	0	0.329171	0	0	0	0	0	0	0	0	0	0
KLK10_sg3049	836.778	0	0	0	0	0	0	0	0	0	0	0	0	0	0	0	0
IGLON5_sg3050	829.349	0	0	0	0	0	0	0	0	0	0	0	0	0	0	0	0
IGLON5_sg3051	154.321	0	0	0	0	0	0	0	0	0	0	0	0	0	0	0	0
IGLON5_sg3052	174.244	0	0	0	0	0	0	0	0	0	0	0	0	0	0	0	0
IGLON5_sg3053	158.373	0	0	0	0	0	0	0	0	0	0	0	0	0	0	0	0
IGLON5_sg3054	53.0162	0	0	0	0	0	0	0	0	0	0	0	0	0	0	0	0
IGLON5_sg3055	211.727	0	0	0	0	0	0	0	0	0	0	0	0	0	0	0	0
FPR2_sg3056	289.057	158.58	0	0	0	0	0.329171	0	0.503651	0	0	0	0	0	0	0	0
FPR2_sg3057	93.8758	0	0	0	0	0	0	0	0	0	0	0	0	0	0	0	0
FPR2_sg3058	71.5888	0	0	0	0	0	0	0	0	0	0	0	0	0	0	0	0
FPR2_sg3059	320.123	0	0	0	0	0	0	0.42792	0	0.529043	0	0	0	0	0	0	0
FPR2_sg3060	79.6932	0	58076.7	40.8489	27.0442	105.117	0	0	0	0	40.4344	64.3541	55.4236	25.1072	42.2743	14.1257	55.9333
FPR2_sg3061	117.514	0	0	0	0	0	0	0	0	0	0	0	0	0	0	0	0
AAVS1_sg3068	50.6524	0	0	0	0	0	0	0	0	0	0	0	0	0	0	0	0
AAVS1_sg3069	103.331	0	0	0	0	0	0	0	0.503651	1.05809	0	0	0	0	0	0	0
AAVS1_sg3070	170.868	0	0	0	0	0	0	0	0	0	0	0	0	0	0	0	0
AAVS1_sg3071	572.373	317.161	0	0	0	0	0	0	0	0	0	0	0	0	0	0	0
AAVS1_sg3072	79.3555	0	0	0	0	0	0	0	0	0	0	0	0	0	0	0	0
AAVS1_sg3073	145.879	0	0	0	0	0	0.329171	0.42792	0	0	0	0	0	0	0	0	0
AAVS1_sg3074	82.3946	0	50770.2	35.7428	54.0884	105.117	0	0	0	0	40.4344	45.9672	18.4745	13.9484	42.2743	14.1257	83.8999
AAVS1_sg3075	113.124	0	0	0	0	0	0.987512	0	0	0	0	0	0	0	0	0	0
AAVS1_sg3076	128.995	0	0	0	0	0	0	0	0	0.529043	0	0	0	0	0	0	0
AAVS1_sg3077	275.212	0	0	0	0	0	0	0	0	0	0	0	0	0	0	0	0
AAVS1_sg3078	153.308	0	0	0	0	0	0	0	0	0	0	0	0	0	0	0	0
AAVS1_sg3079	485.588	0	0	0	0	0	0	0	0	0.529043	0	0	0	0	0	0	0
AAVS1_sg3080	67.1989	0	0	0	0	0	0.329171	0	0	0	0	0	0	0	0	0	0
AAVS1_sg3081	20.261	0	221.889	142.971	468.766	735.819	0	0	0	0	111.195	551.606	791385	111.588	321.284	254.263	475.433
AAVS1_sg3082	114.812	0	0	0	0	0	0.658342	0	0	0	0	0	0	0	0	0	0
AAVS1_sg3083	172.218	317.161	0	0	0	0	24.0295	0	0	0	0	0	0	0	0	0	0
AAVS1_sg3084	82.0569	158.58	0	0	0	0	0	0.42792	0.503651	0	0	0	0	0	0	0	0
AAVS1_sg3085	40.1843	0	0	0	0	0	2.63337	0	0	0	0	0	0	0	0	0	0
AAVS1_sg3086	171.881	0	0	0	0	0	0	0	0	0	0	0	0	0	0	0	0
AAVS1_sg3087	104.006	0	0	0	0	0	0	0	0.503651	0	0	0	0	0	0	0	0
AAVS1_sg3088	122.579	0	0	0	0	0	0	0	0	0	0	0	0	0	0	0	0
AAVS1_sg3089	349.502	0	0	0	0	0	0	0.42792	0	0	0	0	0	0	0	0	0
AAVS1_sg3090	271.835	0	0	0	0	0	0	0	0	0	0	0	0	0	0	0	0
AAVS1_sg3091	215.442	0	0	0	0	0	0	0	0	0	0	0	0	0	0	0	0
AAVS1_sg3092	324.851	0	0	0	0	0	0	0.42792	0	0	0	0	0	0	0	0	0
AAVS1_sg3093	76.654	0	0	0	0	0	0	0	0	0	0	0	0	0	0	0	0
AAVS1_sg3094	58.4191	0	0	0	0	0	0	0	0	0	0	0	0	0	0	0	0
AAVS1_sg3095	163.776	0	0	0	0	0	0	0	0	0	0	0	0	0	8.45485	0	0
AAVS1_sg3096	220.845	158.58	0	0	0	0	0	0.85584	0	0	0	0	0	0	0	0	0
AAVS1_sg3097	232.664	0	0	0	0	0	0	0.42792	0	0	0	0	0	0	0	0	0
AAVS1_sg3098	87.7976	0	0	0	0	0	0	0.42792	0	0	0	0	0	0	0	0	0
AAVS1_sg3099	428.857	0	0	0	0	0	0.329171	0	0.503651	0.529043	0	0	0	0	0	0	0
AAVS1_sg3100	249.548	0	0	0	0	0	0	0	0.503651	0.529043	0	0	0	0	0	0	0
AAVS1_sg3101	224.559	158.58	0	0	0	0	0	0.42792	0	0	0	0	0	0	0	0	0
AAVS1_sg3102	5616	0	0	0	0	0	1.31668	0	0	0	0	0	0	0	0	0	0
AAVS1_sg3103	286.355	317.161	0	0	0	0	0	0.85584	1.51095	1.05809	0	0	0	0	0	0	0
AAVS1_sg3104	46.9379	0	0	0	0	0	0	0	0	0	0	0	0	0	0	0	0
AAVS1_sg3105	98.6034	0	0	0	0	0	0	0	0.503651	0	0	0	0	0	0	0	0
AAVS1_sg3106	91.8497	158.58	0	0	0	0	0	0	0	0	0	0	0	0	0	0	0
AAVS1_sg3107	306.954	0	0	0	0	0	0	0.42792	0	0	0	0	0	0	0	0	0
AAVS1_sg3108	3407.56	158.58	0	0	0	0	0.987512	0	0	0	0	0	0	0	0	0	0
AAVS1_sg3109	117.176	0	5.28306	0	0	0	0	0.42792	0	0.529043	0	0	0	0	0	0	0
AAVS1_sg3110	437.299	0	0	0	0	0	0	0	0	0	0	0	0	0	0	0	0
AAVS1_sg3111	918.835	0	0	0	0	0	0	0.42792	0	0	0	0	0	0	0	0	0
AAVS1_sg3112	185.388	0	0	0	0	0	0	0	0.503651	0	0	0	0	0	0	0	0
AAVS1_sg3113	199.908	0	0	0	0	0	0.329171	0	0	0	0	0	0	0	0	0	0
AAVS1_sg3114	296.823	158.58	0	0	0	0	0	0	0	0.529043	0	0	0	0	0	0	0
AAVS1_sg3115	5094.96	0	0	0	0	0	1.64585	0	0	0.529043	0	0	0	0	8.45485	0	0
AAVS1_sg3116	358.282	158.58	0	0	0	0	8.22927	0	0.503651	0	0	0	0	0	0	0	0
AAVS1_sg3117	397.79	0	0	0	0	0	0	0	0	0	0	0	0	0	0	0	0
LONP1_sg3118	64.4974	0	0	0	0	0	0.329171	0	0	0	0	0	0	0	0	0	0
LONP1_sg3119	65.8482	0	0	0	0	0	0	0	0	0	0	0	0	0	0	0	0
LONP1_sg3120	14.5204	0	0	0	0	0	0	0	0	0	0	0	0	0	0	0	0
LONP1_sg3121	47.2756	0	0	0	0	0	0	0	0	0	0	0	0	0	0	0	0
LONP1_sg3122	205.987	0	0	0	0	0	0	0	0	0	0	0	0	0	0	0	0
LONP1_sg3123	335.994	0	0	0	0	0	0.658342	0	0	0	0	0	0	0	0	0	0
A1BG_sg3124	734.798	0	0	0	0	0	0	0	0	0	0	0	0	0	0	0	0
A1BG_sg3125	103.331	0	0	0	0	0	0	0	0	0	0	0	0	0	0	0	0
A1BG_sg3126	1038.04	0	0	0	0	0	0.329171	0	0	0	0	0	0	0	0	0	0
A1BG_sg3127	234.352	0	0	0	0	0	0	0	0	0	0	0	0	0	0	0	0
A1BG_sg3128	504.161	0	0	0	0	0	0.329171	0	0	0	0	0	0	0	0	0	0
A1BG_sg3129	307.629	0	0	0	0	0	0	0	0	0	0	0	0	0	0	0	0
SLC27A5_sg3130	39.8466	0	0	0	0	0	0	0	0	0	0	0	0	0	0	0	0
SLC27A5_sg3131	570.346	0	0	0	0	0	3170.9	0	0	0	0	0	0	0	0	0	0
SLC27A5_sg3132	1097.47	0	0	0	0	0	0	0	0	0	0	0	0	0	0	0	0
SLC27A5_sg3133	195.181	0	0	0	0	0	0	0	0	0	0	0	0	0	0	0	0
SLC27A5_sg3134	216.117	0	0	0	0	0	0.329171	0	0	0	0	0	0	0	0	0	0
SLC27A5_sg3135	828.336	0	0	0	0	0	0.658342	0	0	0	0	0	0	0	0	0	0
UBE2M_sg3136	88.8106	0	0	0	0	0	0	0	0	0	0	0	0	0	0	0	0
UBE2M_sg3137	682.119	0	0	0	0	0	0.329171	0	0	0	0	0	0	0	0	0	0
[truncated: 2,055 more rows]
