# Supplementary material for: Functional CRISPR Screens Define Genetic Drivers for Cancer Transformation and Progression from Non-Cancerous Cells
Source: Int J Mol Sci. 2026 Apr 2;27(7):3223. doi: 10.3390/ijms27073223 (PMC13072818; doi:10.3390/ijms27073223)
Supplement: Supplementary file 1 [file ijms-27-03223-s001.zip › TableS4. Summary of sgRNA abundance across mBRCA-KO screening samples.xls]

## Sheet: mBRCA_count_
ID	mBRCA 2D – Day0	mBRCA 2D – Day19	mBRCA 2D – Day32	mBRCA 3D – Day21	mBRCA - Sub2	mBRCA - Sub3	mBRCA - Sub4	mBRCA - Sub5	mBRCA - Sub6	mBRCA - Sub1	mBRCA - Sub7	mBRCA - Sub8
cdh20_sg0001	698	5	1	0	0	0	0	0	0	0	0	0
cdh20_sg0002	1261	1	1	0	0	0	3	1	0	0	0	0
cdh20_sg0003	958	10	0	0	0	0	0	0	0	0	0	0
cdh20_sg0004	964	4	2	0	0	0	0	0	0	0	0	0
cdh20_sg0005	1471	28	1	0	0	0	0	0	0	1	0	0
cdh20_sg0006	1409	14	1	0	0	0	0	0	0	0	0	0
prex2_sg0013	419	0	0	0	0	0	0	0	0	0	0	0
prex2_sg0014	1383	0	1	0	0	0	0	0	0	4	0	0
prex2_sg0015	247	0	0	0	0	0	0	0	0	0	0	0
prex2_sg0016	665	3	1	0	0	0	0	0	0	0	0	0
prex2_sg0017	52	0	0	0	0	0	0	0	0	0	0	0
prex2_sg0018	1318	4677	172	7	0	6	0	0	0	0	40	0
marco_sg0019	297	0	0	0	0	0	0	0	0	0	0	0
marco_sg0020	1242	18	2	25	0	0	0	0	0	0	0	0
marco_sg0021	1525	9	0	0	0	0	0	0	0	0	0	0
marco_sg0022	2306	14	2	0	0	0	0	0	0	0	0	0
marco_sg0023	1093	5	0	0	0	0	0	0	0	0	0	0
marco_sg0024	920	0	0	0	0	0	0	0	0	0	0	0
thsd7b_sg0031	1546	3	1	0	0	0	0	0	0	0	0	0
thsd7b_sg0032	814	14	0	0	0	0	0	0	0	0	0	0
thsd7b_sg0033	2108	14	1	0	0	0	0	0	0	0	0	0
thsd7b_sg0034	462	0	0	0	0	0	0	0	0	0	0	0
thsd7b_sg0035	912	2	0	0	0	0	0	0	0	0	0	0
thsd7b_sg0036	683	0	0	0	0	0	0	0	0	0	0	0
c4bp_sg0037	1055	8	1	0	0	0	0	0	0	0	0	0
c4bp_sg0038	1156	1	0	0	0	0	0	0	0	0	0	0
c4bp_sg0039	748	4	0	0	0	0	0	0	0	0	0	0
c4bp_sg0040	555	2	2	0	0	0	0	0	0	0	0	0
c4bp_sg0041	1138	34	15	5	0	0	0	0	0	0	0	0
c4bp_sg0042	582	4	0	0	0	0	0	0	0	0	0	0
pigr_sg0043	1456	7	0	0	0	0	0	0	0	0	0	0
pigr_sg0044	1649	9	1	0	0	0	0	0	0	0	0	0
pigr_sg0045	863	4	0	0	0	0	0	0	0	0	0	0
pigr_sg0046	2532	15	0	0	0	0	0	0	0	0	0	0
pigr_sg0047	30	0	0	0	0	0	0	0	0	0	0	0
pigr_sg0048	1237	3	0	0	0	0	0	0	0	0	0	0
lgr6_sg0049	31	0	0	0	0	0	0	0	0	0	0	0
lgr6_sg0050	1373	1	1	0	0	0	0	0	0	0	0	0
lgr6_sg0051	382	0	0	0	0	0	0	0	0	0	0	0
lgr6_sg0052	0	0	0	0	0	0	0	0	0	0	0	0
lgr6_sg0053	277	0	0	0	0	0	0	0	9	0	0	0
lgr6_sg0054	1479	3	1	0	0	0	0	7	0	0	0	0
lmod1_sg0055	968	5	0	0	0	0	0	0	0	0	0	0
lmod1_sg0056	1199	4	0	0	0	0	0	0	0	0	0	0
lmod1_sg0057	529	5	0	0	0	0	0	0	0	0	0	0
lmod1_sg0058	71	0	0	0	0	0	0	0	0	0	0	0
lmod1_sg0059	31	1	0	0	0	0	0	0	0	0	0	0
lmod1_sg0060	1077	20	0	0	0	0	0	0	0	0	0	0
ptprc_sg0061	737	5	0	0	1	0	0	0	0	0	0	0
ptprc_sg0062	1985	8	0	0	2	0	0	0	0	0	0	0
ptprc_sg0063	551	0	0	0	0	0	0	0	0	0	0	0
ptprc_sg0064	580	37	0	0	2	0	0	0	0	0	0	0
ptprc_sg0065	1596	10	1	0	0	0	0	0	0	0	0	0
ptprc_sg0066	1435	7	1	0	0	0	0	0	0	0	0	0
tpr_sg0079	688	4	0	0	0	0	0	0	0	0	0	0
tpr_sg0080	840	3	1	0	0	0	0	0	0	0	0	0
tpr_sg0081	366	4	0	0	0	0	0	0	0	0	0	0
tpr_sg0082	453	1	0	0	0	0	0	0	0	0	0	0
tpr_sg0083	1367	4	0	0	0	0	0	0	0	0	0	0
tpr_sg0084	644	2	0	0	0	0	0	0	0	0	0	0
hmcn1_sg0091	601	2	0	0	0	0	0	0	0	0	0	0
hmcn1_sg0092	570	7	0	0	0	0	0	0	0	0	0	0
hmcn1_sg0093	1719	6	0	0	0	0	0	0	0	0	0	0
hmcn1_sg0094	1544	9	0	0	0	0	0	0	0	0	0	0
hmcn1_sg0095	745	33	1	0	0	0	0	0	0	0	0	0
hmcn1_sg0096	753	5	0	0	0	0	0	0	0	0	0	0
cacna1e_sg0097	460	3	0	0	0	0	0	0	0	0	0	0
cacna1e_sg0098	63	0	0	0	0	0	0	0	0	0	0	0
cacna1e_sg0099	0	0	0	0	0	0	0	0	0	0	0	0
cacna1e_sg0100	1501	848	39	84	8	38	0	1	0	4	36	0
cacna1e_sg0101	1105	97916	73751	7151	34026	80062	230	48593	44854	44362	129644	23449
cacna1e_sg0102	685	2	1	0	0	0	0	0	0	0	0	0
angptl1_sg0103	1903	11	2	0	0	0	0	0	0	0	0	0
angptl1_sg0104	757	2	0	0	0	0	0	0	0	0	28	0
angptl1_sg0105	14	0	0	0	0	0	0	0	0	0	0	0
angptl1_sg0106	948	7	0	0	1	0	0	0	0	0	0	0
angptl1_sg0107	764	7	1	0	0	0	0	0	0	0	0	0
angptl1_sg0108	863	4	1	0	0	0	0	0	0	0	0	0
astn1_sg0109	485	4	0	0	0	0	0	0	0	0	0	0
astn1_sg0110	801	0	0	0	0	0	0	0	0	0	0	0
astn1_sg0111	2237	23	0	0	0	0	0	0	0	0	0	0
astn1_sg0112	831	2	0	0	0	0	0	0	0	0	0	0
astn1_sg0113	1792	18913	5418	2771	54	65	0	17	123	70	1380	67
astn1_sg0114	822	2	0	0	0	0	0	0	0	0	0	0
pappa2_sg0115	36	0	0	0	0	0	0	0	0	0	0	0
pappa2_sg0116	676	0	0	0	0	0	0	0	0	0	0	0
pappa2_sg0117	807	0	1	0	0	0	0	0	0	0	0	0
pappa2_sg0118	585	23	1	0	0	0	0	0	0	0	0	0
pappa2_sg0119	2274	15	2	0	0	0	0	0	0	4	0	0
pappa2_sg0120	0	0	0	0	0	0	0	0	0	0	0	0
myoc_sg0133	497	2	0	0	0	0	0	0	0	0	0	0
myoc_sg0134	2501	28	1	0	0	0	0	0	0	0	0	0
myoc_sg0135	1209	5	1	0	1	0	0	0	0	0	0	0
myoc_sg0136	1403	21	0	0	0	0	0	0	0	0	0	0
myoc_sg0137	1388	1	3	0	0	0	0	0	0	0	0	0
myoc_sg0138	967	3	1	0	0	0	0	0	0	0	0	0
fmo2_sg0139	538	0	0	0	0	0	0	0	0	0	0	0
fmo2_sg0140	625	6	0	0	0	0	0	0	0	0	0	0
fmo2_sg0141	1707	6	1	0	0	0	0	0	8	0	0	0
fmo2_sg0142	754	9	0	0	0	0	0	0	0	0	0	0
fmo2_sg0143	1121	9	1	0	0	0	0	0	0	0	0	0
fmo2_sg0144	694	3	0	0	0	0	0	0	0	0	0	0
dpt_sg0151	2054	481	19	0	0	0	0	0	0	0	9	0
dpt_sg0152	1126	5	0	0	0	0	0	0	0	0	0	0
dpt_sg0153	78	0	0	0	0	0	0	0	0	0	0	0
dpt_sg0154	1850	9	0	0	0	0	0	0	0	0	0	0
dpt_sg0155	1069	5	0	0	1	0	0	0	0	0	0	0
dpt_sg0156	1190	13	2	8	0	0	0	0	0	0	0	0
rxrg_sg0157	2528	27	2	0	0	0	0	0	0	0	0	0
rxrg_sg0158	103	0	0	0	0	0	0	0	0	0	0	0
rxrg_sg0159	975	2	0	0	1	0	0	0	0	0	0	0
rxrg_sg0160	855	427	107	544	50	36	6	0	21	0	169	0
rxrg_sg0161	1847	3567	1122	547	42	54	1	6	64	23	770	15
rxrg_sg0162	1289	14	1	0	0	0	3	0	0	0	0	0
atp1a2_sg0187	1728	10	0	0	0	0	0	9	0	0	0	0
atp1a2_sg0188	71	0	0	0	0	0	0	0	0	0	0	0
atp1a2_sg0189	0	0	0	0	0	0	0	0	0	0	0	0
atp1a2_sg0190	608	0	1	0	0	0	0	0	0	0	0	0
atp1a2_sg0191	1268	51	2	0	0	0	0	0	0	0	0	0
atp1a2_sg0192	930	1	0	0	0	0	0	0	0	0	0	0
ackr1_sg0199	675	0	0	0	0	0	0	0	0	0	0	0
ackr1_sg0200	759	3	0	0	0	0	0	0	0	0	0	0
ackr1_sg0201	904	22	0	0	1	0	0	0	0	0	0	0
ackr1_sg0202	757	2	0	0	0	0	0	0	0	0	0	0
ackr1_sg0203	885	3	0	0	0	0	0	0	0	0	0	0
ackr1_sg0204	825	9	1	0	0	0	0	0	0	0	0	0
cadm3_sg0205	374	1	0	0	0	0	0	0	0	0	0	0
cadm3_sg0206	1994	1657	47	64	0	0	0	0	22	0	0	0
cadm3_sg0207	180	1	0	0	0	0	0	0	0	0	0	0
cadm3_sg0208	616	3	1	0	1	0	2	0	0	0	0	0
cadm3_sg0209	884	0	0	0	0	0	0	0	0	0	0	0
cadm3_sg0210	651	8	0	0	0	0	0	0	0	0	0	0
spta1_sg0211	1021	324	39	35	0	0	0	1	0	0	119	0
spta1_sg0212	16	0	0	0	0	0	0	0	0	0	0	0
spta1_sg0213	940	1	0	0	0	0	0	0	0	0	0	0
spta1_sg0214	1588	12	0	0	1	0	0	0	0	0	0	0
spta1_sg0215	234	0	4	0	0	0	0	0	0	0	0	0
spta1_sg0216	709	10	0	0	0	0	0	0	0	0	0	0
fmn2_sg0217	1523	427	36	15	0	0	0	0	0	0	0	0
fmn2_sg0218	1573	1212	390	146	42	30	10	0	56	6	278	4
fmn2_sg0219	127	0	0	0	0	0	0	0	0	0	0	0
fmn2_sg0220	1763	164	2	0	0	0	0	0	0	1	0	0
fmn2_sg0221	769	7	1	0	0	0	0	0	0	0	0	0
fmn2_sg0222	869	6	1	0	0	0	0	0	0	0	0	0
pld5_sg0235	610	9	0	0	0	0	0	0	0	0	0	0
pld5_sg0236	399	1	0	0	0	0	0	0	0	0	0	0
pi15_sg0237	540	5	0	0	0	0	0	0	0	0	0	0
pi15_sg0238	41	0	0	0	0	0	0	0	0	0	0	0
pi15_sg0239	614	1	0	0	0	0	3	0	0	0	0	0
pld5_sg0240	0	0	0	0	0	0	0	0	0	0	0	0
pld5_sg0241	976	1574	169	148	0	0	0	0	0	10	60	10
pld5_sg0242	851	8	1	0	0	0	0	0	0	0	0	0
pi15_sg0243	944	14	0	0	0	0	0	0	0	0	0	0
pi15_sg0244	1558	2566	218	366	35	18	0	6	96	0	235	2
pi15_sg0245	1042	44970	35081	9743	445	224	1	170	632	178	4744	53
pld5_sg0246	1504	10151	2347	129	35	56	0	1	30	53	515	4
ush2a_sg0247	2214	14	1	0	0	0	0	0	10	0	0	0
ush2a_sg0248	528	2	0	0	0	0	0	0	0	0	0	0
ush2a_sg0249	756	13	0	0	0	0	0	0	0	0	0	0
ush2a_sg0250	1664	28	0	0	0	0	0	0	0	0	0	0
ush2a_sg0251	715	183	1	0	0	0	0	0	0	0	0	0
ush2a_sg0252	474	0	0	0	0	0	0	0	0	0	0	0
g0s2_sg0265	1549	4	1	0	1	0	0	0	0	0	0	0
g0s2_sg0266	1074	11	0	0	0	0	0	0	0	0	0	0
g0s2_sg0267	1307	0	1	0	2	0	0	0	0	0	0	0
g0s2_sg0268	2557	18	0	0	0	0	0	0	0	0	0	0
g0s2_sg0269	503	5	1	0	0	0	0	0	0	0	0	0
g0s2_sg0270	1335	3079	426	118	42	56	2	1	91	22	237	51
dst_sg0277	1492	10	1	0	1	0	0	0	0	0	0	0
dst_sg0278	742	5	0	0	0	0	0	0	0	0	0	0
dst_sg0279	820	6	0	0	0	0	0	0	0	0	0	0
dst_sg0280	846	1	0	0	0	0	0	0	0	0	0	0
dst_sg0281	1456	56	1	0	1	0	0	0	0	0	0	0
dst_sg0282	645	135	34	111	0	0	0	0	0	0	0	0
1500015o10rik_sg0289	1305	23	2	0	2	0	0	0	0	0	0	0
1500015o10rik_sg0290	316	0	0	0	0	0	0	0	0	0	0	0
1500015o10rik_sg0291	1361	4	0	0	0	0	0	0	0	0	0	0
1500015o10rik_sg0292	788	1	1	0	0	0	0	0	0	0	0	0
1500015o10rik_sg0293	1088	1	0	0	0	0	0	0	0	0	0	0
1500015o10rik_sg0294	370	0	0	0	0	0	0	0	0	0	0	0
1700019d03rik_sg0307	1020	1	0	0	0	0	0	0	0	0	0	0
1700019d03rik_sg0308	521	3	0	0	0	0	0	0	0	0	0	0
1700019d03rik_sg0309	1146	22	1	0	2	0	0	0	0	0	0	0
1700019d03rik_sg0310	909	22	0	0	0	0	0	0	0	0	0	0
1700019d03rik_sg0311	1506	11	0	0	1	0	0	0	0	0	0	0
1700019d03rik_sg0312	550	1	0	0	0	0	0	0	0	0	0	0
acadl_sg0325	1034	100	8	41	0	0	0	0	0	0	0	0
acadl_sg0326	1488	75	0	0	0	0	0	0	0	0	0	0
acadl_sg0327	744	1	0	0	1	0	0	0	0	0	0	0
acadl_sg0328	1546	0	1	0	0	0	0	0	0	0	0	0
acadl_sg0329	374	22	1	0	0	0	0	0	0	0	0	0
acadl_sg0330	1808	5	2	0	0	0	0	0	0	0	0	0
erbb4_sg0337	1659	43792	79181	4851	1140	645	4	107	2384	1295	15033	273
erbb4_sg0338	2961	12	0	0	1	0	0	0	0	0	0	0
erbb4_sg0339	1549	12	0	0	0	0	0	0	0	0	0	0
erbb4_sg0340	533	9	0	0	0	0	0	0	0	0	0	0
erbb4_sg0341	955	1	0	0	0	0	0	0	0	0	0	0
erbb4_sg0342	533	1	1	0	0	0	0	0	0	0	0	0
rpl37a_sg0343	683	5	0	0	0	0	0	0	0	0	0	0
rpl37a_sg0344	1532	11	0	0	0	0	0	0	0	0	0	0
rpl37a_sg0345	967	1	0	0	0	0	0	0	0	0	0	0
rpl37a_sg0346	1698	5	1	0	0	0	0	0	0	0	0	0
rpl37a_sg0347	53	0	0	0	0	0	0	0	0	0	0	0
rpl37a_sg0348	852	3	1	0	0	0	0	0	0	0	0	0
zfp142_sg0349	1375	2	1	0	0	0	0	0	0	0	0	0
zfp142_sg0350	734	23	1	0	0	0	0	0	0	0	0	0
zfp142_sg0351	964	5	0	0	0	0	0	0	0	0	0	0
zfp142_sg0352	715	1	0	0	0	0	0	0	0	0	0	0
zfp142_sg0353	1145	4	0	0	0	0	0	0	0	0	0	0
zfp142_sg0354	873	4	0	0	0	0	0	0	0	0	0	0
des_sg0355	57	0	0	0	0	0	0	0	0	0	0	0
des_sg0356	677	5	1	0	2	0	0	0	0	0	0	0
des_sg0357	1718	8100	3015	193	43	17	0	1	14	50	637	4
des_sg0358	1348	16	2	0	0	0	0	0	0	0	0	0
des_sg0359	272	3	0	0	0	0	0	0	0	0	0	0
des_sg0360	1160	5	0	0	0	0	0	0	0	0	0	0
slc19a3_sg0361	910	2	2	0	0	0	0	0	0	0	0	0
slc19a3_sg0362	437	0	0	0	0	0	0	0	0	0	0	0
slc19a3_sg0363	1597	10	0	0	0	0	0	0	0	0	0	0
slc19a3_sg0364	282	1	0	0	0	0	0	0	0	0	0	0
slc19a3_sg0365	760	4	0	0	0	0	0	0	0	0	0	0
slc19a3_sg0366	981	625	13	0	0	0	0	0	0	0	0	0
sphkap_sg0367	826	2	0	0	0	0	0	0	0	0	0	0
sphkap_sg0368	27	0	0	0	0	0	0	0	0	0	0	0
sphkap_sg0369	545	0	0	0	0	0	0	0	0	0	0	0
sphkap_sg0370	26	1	0	0	0	0	0	0	0	0	0	0
sphkap_sg0371	1131	15	1	0	16	0	0	0	0	0	0	0
sphkap_sg0372	699	22	1	0	0	0	0	0	0	0	0	0
nmur1_sg0373	7	0	0	0	0	0	0	0	0	0	0	0
nmur1_sg0374	1643	6	1	0	1	0	0	0	0	0	0	0
nmur1_sg0375	1544	6	0	0	0	0	0	0	0	0	0	0
nmur1_sg0376	1214	3352	914	58	203	74	2	4	393	58	667	2
nmur1_sg0377	357	1244	295	168	39	38	6	1	14	4	296	0
nmur1_sg0378	2210	11	1	0	0	0	0	0	0	0	0	0
col6a3_sg0397	1047	2	0	0	0	0	0	0	0	0	0	0
col6a3_sg0398	970	2	0	0	0	0	4	0	0	0	0	0
col6a3_sg0399	982	1	0	0	0	0	0	0	0	0	0	0
col6a3_sg0400	775	102	20	46	0	0	0	0	0	0	54	2
col6a3_sg0401	712	0	0	0	1	0	0	0	0	0	0	0
col6a3_sg0402	1193	12	0	0	0	0	0	0	0	0	0	0
nts_sg0421	45	0	0	0	0	0	0	0	0	0	0	0
nts_sg0422	537	1160	287	539	19	44	0	0	17	34	154	7
nts_sg0423	1446	10	1	0	0	0	0	0	0	0	0	0
nts_sg0424	568	0	0	0	0	0	0	0	0	0	0	0
nts_sg0425	680	0	1	0	1	0	0	0	0	0	0	0
nts_sg0426	554	162	0	6	0	0	0	0	0	0	0	0
ptprq_sg0427	1405	2	1	0	0	0	0	0	0	0	0	0
ptprq_sg0428	1309	10	0	0	0	0	0	0	0	0	0	0
ptprq_sg0429	966	4	0	0	0	0	0	0	0	0	0	0
ptprq_sg0430	480	0	0	0	0	0	0	0	0	0	0	0
ptprq_sg0431	1714	13	2	0	0	0	0	0	0	0	0	0
ptprq_sg0432	756	12	0	0	0	0	0	0	0	0	0	0
trhde_sg0437	1097	4	0	0	0	0	0	0	0	0	0	0
trhde_sg0438	571	11	1	0	0	0	0	0	0	0	0	0
trhde_sg0441	770	6	1	0	0	0	0	0	0	0	0	0
trhde_sg0442	1685	20124	51567	1948	959	375	1	88	1197	902	4445	403
trhde_sg0443	1568	5	0	0	0	0	0	0	0	0	0	0
trhde_sg0444	1582	7	0	0	1	0	0	0	0	0	0	0
tspan8_sg0445	216	4	0	0	0	0	0	0	0	0	0	0
tspan8_sg0446	398	6	0	0	0	0	0	0	0	0	0	0
tspan8_sg0447	916	0	0	0	0	0	0	3	0	0	0	0
tspan8_sg0448	741	0	0	0	0	0	0	0	0	0	0	0
tspan8_sg0449	515	11	2	0	0	0	0	0	0	0	15	0
tspan8_sg0450	1042	5	0	0	0	0	0	0	0	0	0	0
ptprb_sg0451	249	0	0	0	0	0	0	0	0	0	0	0
ptprb_sg0452	97	0	0	0	0	0	0	0	0	0	0	0
ptprb_sg0453	1130	5	2	0	1	0	0	1	0	0	0	0
ptprb_sg0454	1975	18	3	0	0	0	0	0	0	0	0	0
ptprb_sg0455	796	0	2	0	0	0	0	0	0	0	0	0
ptprb_sg0456	435	7	0	0	0	0	0	0	0	0	0	0
wif1_sg0457	1282	6	0	0	0	0	0	0	0	0	0	0
wif1_sg0458	1231	15	1	0	0	0	0	0	0	0	0	0
wif1_sg0459	1002	3	0	0	0	2	1	0	0	0	0	0
wif1_sg0460	898	10	0	0	0	0	0	0	0	0	0	0
wif1_sg0461	843	14	1	0	1	0	0	0	0	0	0	0
wif1_sg0462	727	0	1	0	0	0	0	0	0	0	0	0
erbb3_sg0529	1459	9	0	0	1	0	0	0	0	0	0	0
erbb3_sg0530	799	6	0	0	0	0	0	0	0	0	8	0
erbb3_sg0531	1384	17	0	0	0	0	0	0	0	0	0	0
erbb3_sg0532	1476	17	1	0	0	0	0	0	0	0	0	0
erbb3_sg0533	525	5	1	0	0	0	3	0	0	0	0	0
erbb3_sg0534	928	250	7	0	0	0	0	0	0	0	0	0
rdh5_sg0535	456	13	1	0	0	0	0	0	0	0	0	0
rdh5_sg0536	49	0	0	0	0	0	0	0	0	0	0	0
rdh5_sg0537	2354	19	1	0	0	0	0	0	0	0	0	0
rdh5_sg0538	1079	11	1	0	0	0	0	0	0	1	0	0
rdh5_sg0539	183	0	0	0	0	0	0	0	0	0	0	0
rdh5_sg0540	1423	5	0	0	0	0	0	0	0	0	0	0
itga7_sg0541	2058	18	1	0	1	0	0	0	0	0	0	0
itga7_sg0542	629	3	0	0	0	0	0	0	0	0	0	0
itga7_sg0543	215	0	0	0	1	0	0	0	0	0	0	0
itga7_sg0544	518	0	0	0	0	0	0	0	0	0	0	0
itga7_sg0545	388	0	0	0	0	0	0	0	0	0	0	0
itga7_sg0546	1012	13	1	0	0	0	0	0	0	0	0	0
sf3b5_sg0547	668	5	0	0	0	0	0	0	19	1	0	0
sf3b5_sg0548	1383	11	0	0	0	9	0	0	0	0	0	0
sf3b5_sg0549	1541	5	0	0	0	0	0	0	0	0	0	0
sf3b5_sg0550	409	0	0	0	0	0	0	0	0	0	0	0
sf3b5_sg0551	987	2	0	0	0	0	0	0	0	0	0	0
sf3b5_sg0552	1185	10	1	0	0	0	0	0	0	0	0	0
9330159f19rik_sg0583	1425	11	0	0	0	0	0	0	0	0	0	0
9330159f19rik_sg0584	906	11	0	0	0	0	0	0	0	0	0	0
9330159f19rik_sg0585	671	6	0	0	0	0	0	0	0	0	0	0
9330159f19rik_sg0586	400	0	1	0	0	0	0	0	0	0	0	0
9330159f19rik_sg0587	1277	9	0	0	0	0	0	0	0	3	0	0
9330159f19rik_sg0588	627	10	0	0	0	0	0	0	0	0	0	0
trdn_sg0595	475	2	1	0	0	0	0	0	0	0	0	0
trdn_sg0596	33	0	0	0	0	0	0	0	0	0	0	0
trdn_sg0597	294	0	0	0	0	0	0	0	0	0	0	0
trdn_sg0598	279	0	0	0	0	0	0	0	0	0	0	0
trdn_sg0599	852	16	1	0	1	0	0	0	0	0	0	0
trdn_sg0600	1457	4	0	0	0	0	0	0	0	0	0	0
esr1_sg0619	77	0	0	0	0	0	0	0	0	0	0	0
esr1_sg0620	1355	1	0	0	0	0	0	0	0	0	0	0
esr1_sg0621	39	0	0	0	0	0	0	0	0	0	0	0
esr1_sg0622	1211	1	0	0	0	0	0	0	0	0	0	0
esr1_sg0623	382	0	2	0	0	0	0	0	0	0	0	0
esr1_sg0624	392	4	1	0	0	0	0	0	0	0	0	0
ros1_sg0625	457	0	0	0	0	0	0	0	0	0	0	0
ros1_sg0626	1144	3	1	0	0	0	0	0	0	0	0	0
ros1_sg0627	649	8	0	0	0	0	0	0	0	0	0	0
ros1_sg0628	373	12	0	0	0	0	0	0	0	0	0	0
ros1_sg0629	3200	25	1	0	0	0	0	0	0	0	0	0
ros1_sg0630	1208	234	1	0	0	0	0	0	0	0	0	0
syne1_sg0631	1310	20	1	0	1	0	0	0	0	0	0	0
syne1_sg0632	1191	5	1	0	0	0	0	0	0	0	0	0
syne1_sg0633	1508	7	0	0	1	0	0	1	0	0	0	0
syne1_sg0634	1535	4319	135	20	0	2	0	0	0	0	0	0
syne1_sg0635	893	5	0	0	0	0	0	0	0	0	0	0
syne1_sg0636	898	9	0	0	0	0	0	0	0	0	0	0
fabp7_sg0637	910	3	1	0	0	0	0	0	0	0	0	0
fabp7_sg0638	823	7	1	0	0	0	0	0	0	0	0	0
fabp7_sg0639	943	14	0	0	0	0	0	0	0	0	0	0
fabp7_sg0640	876	32	1	0	0	0	0	0	0	0	0	0
fabp7_sg0641	885	1	0	0	1	0	0	0	0	0	0	0
fabp7_sg0642	4	0	0	0	0	0	0	0	0	0	0	0
ank3_sg0673	1102	30256	3888	355	59	17	0	0	39	6	355	5
ank3_sg0674	306	0	1	0	0	0	0	0	0	0	0	0
ank3_sg0675	1351	101	0	6	0	0	0	0	0	0	0	0
ank3_sg0676	1178	5	2	0	0	0	0	0	0	0	0	0
ank3_sg0677	567	2	0	0	0	0	0	0	0	0	0	0
ank3_sg0678	931	9	0	0	0	0	0	0	0	0	0	0
s100b_sg0685	902	25	0	0	0	0	0	0	0	0	0	0
s100b_sg0686	1023	157	5	13	0	0	0	0	0	0	0	0
s100b_sg0687	1317	13	0	0	0	0	0	0	0	0	0	0
s100b_sg0688	91	0	0	0	0	0	0	0	0	0	0	0
s100b_sg0689	503	5	0	0	0	0	0	0	0	0	0	0
s100b_sg0690	85	0	0	0	0	0	0	0	0	0	0	0
cfd_sg0703	1714	5	0	0	0	0	0	0	0	0	0	0
cfd_sg0704	2030	14	0	0	0	0	0	0	20	0	0	0
cfd_sg0705	673	10	1	0	2	0	0	0	13	0	0	0
cfd_sg0706	1172	12092	3396	268	28	35	1	3	61	72	470	50
cfd_sg0707	1551	0	0	0	0	0	0	0	0	0	0	0
cfd_sg0708	572	0	0	0	0	0	0	0	0	0	0	0
stab2_sg0715	266	1	2	0	0	0	0	0	0	0	0	0
stab2_sg0716	2687	14	0	0	1	0	0	0	0	0	0	0
stab2_sg0717	917	4	0	0	0	0	0	0	0	0	0	0
stab2_sg0718	417	0	0	0	0	0	0	0	0	0	0	0
stab2_sg0719	674	1	0	0	0	0	0	0	0	0	0	0
stab2_sg0720	872	4	0	0	0	0	0	0	0	0	0	0
igf1_sg0721	833	3	0	0	0	0	0	0	0	0	0	0
igf1_sg0722	1732	29	0	0	0	0	0	0	0	0	0	0
igf1_sg0723	915	2	1	0	0	0	0	0	0	0	0	0
igf1_sg0724	1007	4	0	0	0	0	0	0	0	1	0	0
igf1_sg0725	940	2	0	0	1	0	0	0	0	0	0	0
igf1_sg0726	98	0	0	0	0	0	0	0	0	0	0	0
mybpc1_sg0727	649	3	0	0	0	0	0	0	0	0	0	0
mybpc1_sg0728	864	2	0	0	0	0	0	0	0	0	0	0
mybpc1_sg0729	473	0	0	0	0	0	0	0	0	0	0	0
mybpc1_sg0730	1453	2	0	0	0	0	0	0	0	0	0	0
mybpc1_sg0731	204	0	0	0	0	0	0	0	0	0	0	0
mybpc1_sg0732	1253	13	2	0	0	0	0	0	0	0	0	0
usp44_sg0745	1254	4	1	0	0	0	0	0	0	0	0	0
usp44_sg0746	503	6	0	0	0	0	0	0	0	0	0	0
usp44_sg0747	660	5	0	0	0	10	0	0	0	0	0	0
usp44_sg0748	1221	3	0	0	0	0	0	0	0	0	0	0
usp44_sg0749	1314	8	0	0	0	0	24	0	0	0	0	0
usp44_sg0750	463	2	0	0	0	0	0	0	0	0	0	0
samd5_sg0757	0	0	0	0	0	0	0	0	0	0	0	0
samd5_sg0758	1279	10	0	0	1	0	4	0	0	0	0	0
samd5_sg0759	1811	1654	70	0	1	0	0	0	0	0	58	0
samd5_sg0760	777	41	2	0	0	0	0	0	0	0	0	0
samd5_sg0761	873	12	0	0	1	0	0	0	0	0	0	0
samd5_sg0762	1136	149	1	0	0	0	0	0	0	0	0	0
krt14_sg0775	2286	457	43	66	0	0	2	0	0	0	0	0
krt14_sg0776	2357	141	22	15	0	0	0	0	0	0	0	0
krt14_sg0777	1476	3374	3	29	0	0	0	0	0	0	26	0
krt14_sg0778	1764	408	1	8	2	0	0	0	0	0	0	0
krt14_sg0779	1547	8	1	0	0	0	0	0	0	0	0	0
krt14_sg0780	1900	14	0	0	0	1	0	0	0	18	0	0
aoc3_sg0781	1408	0	0	0	3	0	0	0	0	0	0	0
aoc3_sg0782	647	0	2	0	0	0	0	0	0	0	0	0
aoc3_sg0783	8	0	0	0	0	0	0	0	0	0	0	0
aoc3_sg0784	2453	387	9	0	0	0	0	0	0	0	0	0
aoc3_sg0785	998	454	31	145	0	0	0	0	0	0	0	0
aoc3_sg0786	661	4	0	0	0	0	0	0	0	0	0	0
brca1_sg0787	450	1	0	0	0	0	0	0	0	0	0	0
brca1_sg0788	369	0	0	0	0	0	0	0	0	0	0	0
brca1_sg0789	1802	6	0	0	0	0	9	0	0	0	0	0
brca1_sg0790	598	8	0	0	0	0	0	0	0	0	0	0
brca1_sg0791	2358	8	0	0	0	0	0	0	0	0	0	0
brca1_sg0792	664	2	0	0	0	0	0	0	0	0	0	0
meox1_sg0793	779	5	1	0	0	0	0	0	0	0	0	0
meox1_sg0794	922	529	16	0	0	0	0	0	0	0	4	0
meox1_sg0795	1373	6	1	0	0	0	0	0	0	0	0	0
meox1_sg0796	1332	38	96	1	2	0	0	0	1	0	9	0
meox1_sg0797	2357	16922	43683	1632	659	488	8	49	896	652	3739	258
meox1_sg0798	1230	6	0	0	1	0	0	0	0	0	0	0
cd300lg_sg0799	1568	376	1	0	0	0	0	0	0	0	0	0
cd300lg_sg0800	1621	454	36	118	0	7	0	0	0	0	33	0
cd300lg_sg0801	365	0	1	0	0	0	0	0	0	0	0	0
cd300lg_sg0802	1836	2	4	0	0	0	0	0	0	0	0	0
cd300lg_sg0803	775	17	0	0	0	0	0	0	0	0	0	0
cd300lg_sg0804	138	0	0	0	0	0	0	0	0	0	0	0
gfap_sg0811	925	4	0	0	0	0	0	0	0	0	0	0
gfap_sg0812	608	11	0	0	0	0	0	0	0	0	0	0
gfap_sg0813	896	0	0	0	0	0	0	0	0	0	0	0
gfap_sg0814	477	42	0	0	0	0	0	0	0	0	0	0
gfap_sg0815	773	1198	79	0	1	0	0	0	0	0	36	0
gfap_sg0816	1009	15	0	0	0	0	0	0	0	0	0	0
scn4a_sg0817	455	4	0	0	0	0	0	0	0	0	0	0
scn4a_sg0818	1020	1	5	0	0	0	0	0	0	0	0	0
scn4a_sg0819	768	65	0	0	0	0	0	0	0	0	0	0
scn4a_sg0820	307	1	0	0	0	0	0	0	0	0	0	0
scn4a_sg0821	591	2	0	0	0	0	0	0	0	0	0	0
scn4a_sg0822	0	0	0	0	0	0	0	0	0	0	0	0
abca8b_sg0829	719	4	0	0	0	0	0	0	0	0	0	0
abca8b_sg0830	660	3	0	0	0	0	0	0	0	0	0	0
abca8b_sg0831	162	0	1	0	0	0	0	0	0	0	0	0
abca8b_sg0832	1208	77	5	0	0	0	0	0	0	0	6	0
abca8b_sg0833	1138	538	6	0	0	0	0	0	0	0	0	0
abca8b_sg0834	301	0	0	0	0	0	0	0	0	0	0	0
abca9_sg0835	77	1	0	0	0	0	0	0	0	0	0	0
abca9_sg0836	1100	3	0	0	0	0	0	0	0	0	0	0
abca9_sg0837	1201	4	0	0	0	0	0	0	0	0	0	0
abca9_sg0838	724	0	0	0	0	0	0	0	6	0	0	0
abca9_sg0839	1103	1	1	0	0	0	0	0	0	0	0	0
abca9_sg0840	445	14	0	0	0	0	0	0	0	0	0	0
abca6_sg0841	844	8	0	0	0	0	0	0	0	0	0	0
abca6_sg0842	950	7	0	0	0	0	0	0	0	0	0	0
abca6_sg0843	342	1	0	0	0	0	0	0	0	0	0	0
abca6_sg0844	420	5	0	0	0	0	0	0	0	0	0	0
abca6_sg0845	601	0	1	0	0	0	0	0	0	0	0	0
abca6_sg0846	1017	17	0	8	0	0	0	0	0	0	0	0
kcnj16_sg0847	848	20	0	0	0	0	0	0	0	0	0	0
kcnj16_sg0848	1286	19229	2366	3362	357	188	6	1	847	282	2034	276
kcnj16_sg0849	884	6	0	0	0	0	0	0	0	0	0	0
kcnj16_sg0850	1213	2	1	0	0	0	0	0	0	0	0	0
kcnj16_sg0851	956	0	1	0	0	0	0	0	0	0	0	0
kcnj16_sg0852	769	0	0	0	0	0	0	0	0	0	0	0
ptchd3_sg0865	2681	14	1	0	0	0	0	0	0	4	0	0
ptchd3_sg0866	1541	5	1	0	0	0	0	0	0	0	0	0
ptchd3_sg0867	1756	3	4	0	0	0	0	0	7	0	0	0
ptchd3_sg0868	1594	3	0	0	0	0	0	0	0	0	0	0
ptchd3_sg0869	1087	4	0	0	0	0	3	0	0	0	0	0
ptchd3_sg0870	470	9	1	0	0	0	0	0	0	0	0	0
egfr_sg0871	1248	9	0	0	1	0	0	0	0	0	18	0
egfr_sg0872	855	11	0	0	0	0	0	0	0	0	0	0
egfr_sg0873	69	0	0	0	0	0	0	0	0	0	0	0
egfr_sg0874	2104	13	0	0	1	0	0	0	0	0	0	0
egfr_sg0875	765	8	0	0	0	0	0	0	0	0	0	0
egfr_sg0876	1908	3	4	0	0	0	0	3	0	0	0	3
pnpt1_sg0877	1226	22	2	0	0	0	0	0	0	0	0	0
pnpt1_sg0878	387	5	0	0	0	0	0	0	0	0	0	0
pnpt1_sg0879	1034	14	0	0	0	0	0	0	0	0	0	0
pnpt1_sg0880	1241	7	0	0	0	0	0	0	0	0	0	0
pnpt1_sg0881	481	5	0	0	0	0	0	0	0	0	0	0
pnpt1_sg0882	351	0	0	0	0	0	0	0	0	0	0	0
hba-a1_sg0883	3166	41	4	0	2	0	0	0	13	0	0	0
hba-a1_sg0884	657	2	0	0	0	0	0	0	0	0	0	0
hba-a1_sg0885	1074	9660	1626	871	23	12	8	0	156	6	267	1
hba-a2_sg0886	1028	0	1	0	1	0	0	0	0	0	0	0
hba-a1_sg0887	2259	10	1	0	0	6	0	0	0	0	0	0
hba-a2_sg0888	3337	17	6	0	1	0	0	0	0	0	0	0
hba-a1_sg0889	1355	6	0	0	0	0	0	0	0	0	0	0
hba-a1_sg0890	2718	11	3	0	0	0	0	0	0	3	0	0
hba-a2_sg0891	1882	10	0	0	0	0	0	0	0	0	18	0
hba-a2_sg0892	2038	17	0	0	0	0	0	0	0	0	0	0
hba-a2_sg0893	1352	3	0	0	0	0	0	0	0	0	0	0
hba-a2_sg0894	2420	9	1	0	1	0	0	0	0	0	0	0
gabrp_sg0895	31	0	0	0	0	0	0	0	0	0	0	0
gabrp_sg0896	479	6	1	0	0	0	0	0	0	0	0	0
gabrp_sg0897	1245	2	2	0	0	0	0	0	0	0	0	0
gabrp_sg0898	1970	2	2	0	0	0	0	0	0	0	0	0
gabrp_sg0899	793	101	9	0	0	0	0	0	0	0	0	0
gabrp_sg0900	1671	29	0	0	0	0	0	0	0	0	0	0
tenm2_sg0901	1181	11	1	0	0	0	0	0	0	0	0	0
tenm2_sg0902	1262	14	0	0	3	0	0	0	0	0	0	0
tenm2_sg0903	840	12	0	0	0	0	0	0	0	0	0	0
tenm2_sg0904	675	15	0	0	0	0	0	0	0	0	0	0
tenm2_sg0905	2068	14	1	0	0	0	0	0	0	0	0	0
tenm2_sg0906	640	0	5	0	0	0	0	0	0	0	0	0
btnl9_sg0913	1554	11	0	0	0	0	0	0	0	0	0	0
btnl9_sg0914	1351	5	0	0	0	0	79	0	0	0	0	0
btnl9_sg0915	1525	3748	46	0	0	16	0	0	15	16	20	0
btnl9_sg0916	1679	62	0	0	0	0	0	0	8	0	0	0
btnl9_sg0917	1157	14	0	0	0	0	0	0	0	0	0	0
btnl9_sg0918	715	6	1	0	0	0	0	0	0	0	0	0
flt4_sg0919	1334	640	305	0	13	7	0	0	12	0	36	0
flt4_sg0920	1149	19	0	0	0	0	4	0	0	0	0	0
flt4_sg0921	1688	187	9	0	0	0	0	0	0	0	0	0
flt4_sg0922	583	10	0	0	0	0	0	0	0	0	0	0
flt4_sg0923	1360	4	0	0	1	0	0	0	0	0	0	0
flt4_sg0924	559	5	0	0	0	0	0	0	0	0	0	0
scgb3a1_sg0925	1470	24	2	8	1	0	0	0	0	0	0	19
scgb3a1_sg0926	747	5	0	0	0	0	0	0	0	0	0	0
scgb3a1_sg0927	36	0	0	0	0	0	0	0	0	0	0	0
scgb3a1_sg0928	1876	14	0	0	0	0	0	0	0	0	0	0
scgb3a1_sg0929	644	2	0	0	1	0	0	0	0	0	0	0
scgb3a1_sg0930	1230	5	0	0	0	0	0	0	0	0	0	0
rasgef1c_sg0931	1696	65	4	0	0	0	0	0	0	3	18	0
rasgef1c_sg0932	1099	14	0	0	0	0	0	0	0	0	0	0
rasgef1c_sg0933	1693	17	2	0	0	0	1	0	0	0	0	0
rasgef1c_sg0934	1131	10	1	0	0	0	0	0	0	0	0	0
rasgef1c_sg0935	1154	16	1	0	0	0	0	0	0	0	0	0
rasgef1c_sg0936	998	3	0	0	0	0	0	0	0	0	0	0
gpx3_sg0943	655	0	0	0	0	0	0	0	0	0	0	0
gpx3_sg0944	1938	448	25	30	0	0	0	0	0	0	0	0
gpx3_sg0945	1292	21	0	0	0	0	0	0	0	0	0	0
gpx3_sg0946	407	1	0	0	0	0	0	0	0	0	0	0
gpx3_sg0947	902	13	1	0	0	0	0	0	0	0	0	0
gpx3_sg0948	808	1	0	0	0	0	6	0	0	0	0	0
fat2_sg0949	105	0	1	0	0	0	0	0	0	0	0	0
fat2_sg0950	932	390	17	39	0	0	0	0	0	0	0	2
fat2_sg0951	965	1	0	0	0	0	0	0	0	0	10	0
fat2_sg0952	1257	9	0	0	1	0	0	0	0	0	0	0
fat2_sg0953	1062	5	0	0	0	0	0	0	0	1	0	0
fat2_sg0954	1161	10	0	0	1	0	0	0	0	3	0	0
gria1_sg0955	822	1	2	0	1	0	0	0	0	0	9	0
mrps24_sg0956	490	3	0	0	0	0	0	0	0	0	0	0
mrps24_sg0957	742	2	2	0	0	0	0	0	0	0	0	0
mrps24_sg0958	1174	13	0	0	0	0	0	0	0	0	0	0
mrps24_sg0959	612	6	0	0	0	0	0	0	0	0	0	0
mrps24_sg0960	181	0	0	0	0	0	0	0	0	0	0	0
mrps24_sg0961	2403	22	0	0	0	0	0	0	0	61	0	0
gria1_sg0962	452	1	0	0	0	0	0	0	0	0	0	0
gria1_sg0963	754	168	8	5	0	0	0	0	0	0	0	0
gria1_sg0964	933	8913	2629	171	6	13	3	0	36	34	418	19
gria1_sg0965	787	2	0	0	0	0	3	0	0	0	0	0
gria1_sg0966	327	0	0	0	0	0	0	0	0	0	0	0
obscn_sg0968	2060	8	1	0	0	0	0	0	0	0	0	0
obscn_sg0969	852	67	0	0	0	0	0	0	0	0	0	0
obscn_sg0970	899	0	0	0	0	0	0	0	0	0	0	0
obscn_sg0971	492	0	0	0	0	0	0	0	0	0	0	0
obscn_sg0974	100	0	0	0	0	0	0	0	0	0	0	0
obscn_sg0977	1708	1061	224	90	0	0	0	0	0	0	0	0
aldh3a1_sg0991	930	176	11	0	0	0	0	0	0	0	0	0
aldh3a1_sg0992	1105	13	0	0	1	0	0	0	0	0	0	0
aldh3a1_sg0993	536	0	0	0	0	0	0	0	0	0	0	0
aldh3a1_sg0994	640	3	0	0	0	0	0	0	0	0	20	0
aldh3a1_sg0995	286	0	0	0	0	0	0	0	0	0	0	0
aldh3a1_sg0996	1594	14	1	0	1	0	0	3	0	0	0	0
mfap4_sg0997	66	0	0	0	0	6	0	0	0	0	0	0
mfap4_sg0998	2628	69	5	0	0	0	0	0	0	1	0	0
mfap4_sg0999	486	0	0	0	0	0	0	0	0	0	0	0
mfap4_sg1000	1749	43	1	0	1	0	0	0	0	0	0	0
mfap4_sg1001	82	0	0	0	0	0	0	0	0	0	0	0
mfap4_sg1002	811	0	0	0	0	0	0	0	0	0	0	0
ncor1_sg1009	1854	11	2	0	0	0	0	0	0	0	0	0
ncor1_sg1010	748	0	0	0	0	0	0	0	0	0	0	0
ncor1_sg1011	41	0	0	0	0	0	0	0	0	0	0	0
ncor1_sg1012	974	8	0	0	0	0	0	0	0	0	0	0
ncor1_sg1013	1229	4	1	0	0	0	0	0	0	0	0	0
ncor1_sg1014	1495	2	0	0	0	0	0	0	0	0	0	0
map2k4_sg1015	420	2	0	0	0	0	0	0	0	0	0	0
map2k4_sg1016	400	2	0	0	0	0	0	0	0	0	0	0
map2k4_sg1017	701	1	1	0	0	0	0	0	0	0	0	0
map2k4_sg1018	799	4	1	0	0	0	0	0	0	0	0	0
map2k4_sg1019	1129	7	0	0	0	0	3	0	0	0	0	0
map2k4_sg1020	1106	15	1	0	1	0	0	0	0	0	0	0
dnah9_sg1021	912	4	1	0	1	0	0	0	0	4	0	0
dnah9_sg1022	980	2	0	0	0	0	0	0	0	0	0	0
dnah9_sg1023	3673	2076	621	314	13	22	8	0	69	26	367	32
dnah9_sg1024	681	8	0	0	0	0	0	0	0	0	0	0
dnah9_sg1025	0	0	0	0	0	0	0	0	0	0	0	0
dnah9_sg1026	2664	19	0	0	1	0	0	0	0	0	0	0
myh1_sg1027	1415	170	2	0	0	0	0	0	0	7	0	0
myh1_sg1028	1222	6	1	0	0	0	0	0	0	0	0	0
myh1_sg1029	563	0	0	0	0	0	0	0	0	0	0	0
myh1_sg1030	1119	6	0	0	0	0	0	0	0	0	0	0
myh1_sg1031	0	0	0	0	0	0	0	0	0	0	0	0
myh1_sg1032	107	7	1	0	0	0	0	0	0	0	0	0
trp53_sg1039	1829	263284	175664	232148	14845	10210	165	1418	16088	6321	82748	13430
trp53_sg1040	1227	12270	3804	31439	244	149	8	40	385	164	2122	130
trp53_sg1041	84	44	0	34	0	10	0	0	0	1	0	0
trp53_sg1042	1500	234752	172435	86921	1187341	825857	1254153	221221	781808	195431	654574	55250
trp53_sg1043	1359	90964	13348	13116	2897	1975	66	157	4263	1365	11901	1747
trp53_sg1044	1902	334917	505480	501228	69652	297548	957	91489	297746	55104	304948	688396
slc2a4_sg1051	1039	8	0	0	0	0	0	0	0	0	0	0
slc2a4_sg1052	1011	8	0	0	0	0	0	0	0	0	0	0
slc2a4_sg1053	1260	5	0	0	1	0	0	0	0	0	0	0
slc2a4_sg1054	1432	17	0	0	0	0	0	0	0	0	0	0
slc2a4_sg1055	811	0	0	11	0	0	0	0	0	0	0	0
slc2a4_sg1056	918	1	2	0	2	0	0	0	0	0	0	0
aspa_sg1087	1544	6	0	0	0	0	0	0	0	0	0	0
aspa_sg1088	439	18	0	0	0	0	0	0	0	0	0	0
aspa_sg1089	656	417	5	0	0	0	0	0	0	0	0	0
aspa_sg1090	1010	12	0	0	0	0	0	0	0	0	0	0
aspa_sg1091	424	1	0	0	0	0	0	0	0	0	0	0
aspa_sg1092	308	0	0	0	0	0	0	0	0	0	0	0
slc13a2_sg1105	1420	9	1	0	0	0	0	0	5	0	0	0
slc13a2_sg1106	475	21701	11373	478	2885	1366	26	126	2149	815	9480	399
slc13a2_sg1107	173	0	0	0	0	0	0	0	0	0	0	0
slc13a2_sg1108	1306	7	0	0	0	0	0	0	0	0	0	0
slc13a2_sg1109	1147	10	1	0	10	0	0	0	0	0	0	0
slc13a2_sg1110	1660	10	0	0	0	0	0	0	0	0	0	0
nf1_sg1111	2671	35	2	0	0	0	0	0	0	0	0	0
nf1_sg1112	70	4	0	0	0	0	0	0	0	0	0	0
nf1_sg1113	733	20658	39653	36932	1978577	973889	2328045	195127	1582548	299681	716541	59535
nf1_sg1114	974	10	1	0	0	0	0	0	0	0	0	0
nf1_sg1115	1546	0	1	0	0	0	0	0	0	0	0	0
nf1_sg1116	1185	16	0	0	0	0	0	0	0	0	0	0
car4_sg1129	584	0	0	0	0	0	0	0	0	0	0	0
car4_sg1130	677	9	0	0	0	0	0	0	0	0	0	0
car4_sg1131	1020	15	1	0	1	0	0	0	0	0	0	0
car4_sg1132	1495	4	1	0	0	0	0	0	0	0	0	0
car4_sg1133	31	0	0	0	0	0	0	0	0	0	0	0
car4_sg1134	1644	8	0	0	0	0	3	0	0	0	0	0
tmem100_sg1135	767	2	1	0	0	0	0	0	0	0	0	0
tmem100_sg1136	1205	20	1	0	0	0	0	0	0	0	0	0
tmem100_sg1137	2478	8	2	0	0	0	0	0	0	0	0	0
tmem100_sg1138	1242	8	0	0	0	0	0	0	0	0	0	0
tmem100_sg1139	2039	17	3	0	0	0	0	0	0	0	0	0
tmem100_sg1140	1931	68	0	0	0	0	0	0	0	0	0	0
hlf_sg1141	1939	1702	140	122	0	6	0	0	0	7	84	0
hlf_sg1142	921	4	1	0	0	0	0	0	0	0	0	0
hlf_sg1143	1146	20283	53393	2126	936	448	5	77	892	878	4159	173
hlf_sg1144	1425	16	0	0	2	0	0	0	0	0	4	0
hlf_sg1145	557	4	1	0	0	0	0	0	0	0	0	0
hlf_sg1146	1803	153	4	3	9	0	0	0	0	4	0	0
ngfr_sg1165	729	11	0	0	0	0	0	0	0	0	0	0
ngfr_sg1166	1462	1	1	0	0	0	0	0	0	0	0	0
ngfr_sg1167	2226	473	13	1	0	0	0	0	0	0	0	8
ngfr_sg1168	2274	32	11	0	0	0	0	0	0	0	0	0
ngfr_sg1169	2289	28	1	0	0	0	0	0	0	0	0	0
ngfr_sg1170	2295	125200	101279	8454	46285	115329	359	144753	28431	67289	156238	51064
stac2_sg1171	813	4	1	0	0	0	0	0	0	0	0	0
stac2_sg1172	976	11	0	0	0	0	0	0	0	0	0	55
stac2_sg1173	538	0	0	0	0	0	0	0	0	0	0	0
stac2_sg1174	45	0	0	0	0	0	0	0	0	0	0	0
stac2_sg1175	1221	1	2	0	0	0	0	0	0	0	0	23
stac2_sg1176	700	0	0	0	0	0	0	0	0	0	0	0
cdk12_sg1177	1015	4	0	0	0	0	0	0	0	0	0	0
cdk12_sg1178	96	0	0	0	0	0	0	0	0	0	0	0
cdk12_sg1179	1114	1	0	0	0	0	0	0	0	0	0	0
cdk12_sg1180	863	5	0	0	0	0	0	0	0	0	0	0
cdk12_sg1181	1008	0	2	0	0	0	0	0	0	0	0	0
cdk12_sg1182	1105	5	0	0	0	0	168	3	0	0	0	0
csf3_sg1183	1323	5	0	0	12	0	0	3	0	1	0	1
csf3_sg1184	1429	1	0	0	0	0	0	0	0	0	0	0
csf3_sg1185	1034	5	0	0	0	0	0	0	0	0	0	0
csf3_sg1186	1370	47590	35262	15272	1878	951	13	120	1701	717	19645	152
csf3_sg1187	558	0	0	0	0	0	0	0	0	0	0	0
csf3_sg1188	528	0	0	0	0	0	0	0	0	0	0	0
rara_sg1189	418	3	0	0	0	0	0	0	0	0	0	0
rara_sg1190	1112	5	1	0	0	0	0	0	0	0	0	0
rara_sg1191	555	0	0	0	0	0	0	0	0	0	0	0
rara_sg1192	0	0	0	0	0	0	0	0	0	0	0	0
rara_sg1193	1346	15	1	0	0	0	0	0	0	0	0	0
rara_sg1194	1432	25	1	0	0	0	0	0	0	0	0	0
trip11_sg1195	516	250	5	0	0	0	0	0	0	0	0	0
trip11_sg1196	1281	1456	261	308	0	7	7	0	0	15	89	0
trip11_sg1197	469	0	1	0	0	0	0	16	0	0	0	0
trip11_sg1198	640	2	0	0	0	0	0	0	0	0	0	0
trip11_sg1199	470	10	0	0	0	0	0	0	0	0	0	0
trip11_sg1200	2847	4	6	0	0	0	0	0	0	0	0	0
dicer1_sg1219	485	3	1	0	0	0	0	0	0	0	0	0
dicer1_sg1220	1054	12	0	0	0	0	0	3	0	0	0	0
dicer1_sg1221	40	0	0	0	0	0	0	0	0	0	0	0
dicer1_sg1222	981	3	1	0	0	0	0	0	0	0	0	0
dicer1_sg1223	937	1	0	0	0	0	0	0	0	0	0	0
dicer1_sg1224	991	8	0	0	1	0	0	0	0	0	0	0
syne3_sg1225	3072	12	0	0	0	6	0	0	0	0	0	0
syne3_sg1226	592	4	2	0	0	0	0	0	0	0	0	0
syne3_sg1227	1528	8	1	0	0	0	0	0	0	0	0	0
syne3_sg1228	1004	1	0	0	0	0	0	0	0	0	0	0
syne3_sg1229	1316	8	0	0	0	0	0	0	0	0	0	0
syne3_sg1230	302	0	0	0	0	0	0	0	0	0	0	0
dlk1_sg1237	1087	4	1	0	0	0	0	0	0	0	0	0
dlk1_sg1238	186	2	0	0	0	0	0	0	0	0	0	0
dlk1_sg1239	51	0	0	0	0	0	0	0	0	0	0	0
dlk1_sg1240	644	5	0	0	0	0	0	0	0	0	0	0
dlk1_sg1241	1021	3594	240	267	18	16	0	0	0	12	84	0
dlk1_sg1242	906	1002	30	41	0	0	0	0	0	0	0	0
a530016l24rik_sg1249	352	2	0	0	0	0	0	0	0	0	0	0
a530016l24rik_sg1250	962	5	0	0	0	0	0	0	0	0	0	0
a530016l24rik_sg1251	1537	41	0	0	0	0	0	0	0	0	0	0
a530016l24rik_sg1252	944	2	1	0	0	0	0	0	0	0	0	0
a530016l24rik_sg1253	1252	29	0	0	0	0	0	0	0	1	0	0
a530016l24rik_sg1254	1968	9	1	0	1	0	3	0	0	0	0	0
dnah11_sg1255	107	0	0	0	0	0	0	0	0	0	0	0
dnah11_sg1256	497	0	0	0	0	0	0	0	0	0	0	0
dnah11_sg1257	1058	10	0	0	0	0	0	0	0	0	0	0
dnah11_sg1258	1148	7	1	0	0	0	0	0	0	0	0	0
dnah11_sg1259	1311	13	1	0	0	0	0	0	0	0	0	0
dnah11_sg1260	504	5	2	0	0	0	0	0	0	0	0	0
abcb5_sg1261	987	23	0	0	0	0	0	0	0	0	0	0
abcb5_sg1262	1804	3	0	0	0	0	0	0	0	0	0	0
abcb5_sg1263	367	1	1	0	0	0	0	0	0	0	0	0
abcb5_sg1264	937	10	0	0	1	0	0	0	0	0	0	0
abcb5_sg1265	233	0	0	0	0	0	0	0	0	0	0	0
abcb5_sg1266	124	53	15	206	0	3	0	0	23	15	0	0
nbas_sg1273	46	0	0	0	0	0	0	0	0	0	0	0
nbas_sg1274	1257	288	2	0	0	0	0	0	0	0	0	0
nbas_sg1275	890	33	2	0	0	0	0	0	0	0	0	0
nbas_sg1276	11	0	0	0	0	0	0	0	0	0	0	0
nbas_sg1277	759	0	1	0	0	0	0	0	0	0	0	0
nbas_sg1278	1652	14	0	0	0	0	0	0	0	0	0	0
tpo_sg1291	243	0	0	0	0	0	0	0	0	0	0	0
tpo_sg1292	1101	1547	726	21675	56	47	0	13	109	44	811	39
tpo_sg1293	1231	2	0	0	0	0	0	0	0	0	0	0
tpo_sg1294	1730	33	0	0	2	0	0	0	0	0	0	0
tpo_sg1295	549	8	0	0	0	0	0	0	0	0	0	0
tpo_sg1296	1239	21	0	0	0	0	0	0	0	0	0	0
sntg2_sg1297	1204	13	0	0	0	0	0	0	0	0	0	0
sntg2_sg1298	295	0	0	0	0	0	0	0	0	0	0	0
sntg2_sg1299	384	0	0	0	0	0	0	0	0	0	0	0
sntg2_sg1300	1031	15	0	0	0	0	0	0	0	0	0	0
sntg2_sg1301	57	0	0	0	0	0	0	0	0	0	0	0
sntg2_sg1302	996	5	0	0	0	0	0	0	0	0	0	0
sostdc1_sg1309	298	1	1	0	0	0	0	0	0	0	0	0
sostdc1_sg1310	924	0	0	0	0	0	0	0	0	0	0	0
sostdc1_sg1311	371	5	0	0	0	0	0	0	0	0	0	0
sostdc1_sg1312	134	0	0	0	0	0	0	0	0	0	0	0
sostdc1_sg1313	762	14	0	0	0	0	0	0	0	0	0	0
sostdc1_sg1314	1508	14	0	0	1	0	151	0	0	0	0	0
meox2_sg1315	1210	2	1	0	0	0	0	0	0	0	0	0
meox2_sg1316	1317	5	0	0	1	0	0	0	0	0	0	0
meox2_sg1317	1554	17	1	0	0	0	0	0	0	0	0	0
meox2_sg1318	45	0	0	0	0	0	0	0	0	0	0	0
meox2_sg1319	986	102	2	0	0	0	0	0	0	0	0	0
meox2_sg1320	1599	2	0	0	0	0	0	0	0	0	0	0
agmo_sg1321	1138	14	0	0	0	0	0	0	0	0	0	0
agmo_sg1322	1970	5	1	0	0	0	0	0	0	0	0	0
agmo_sg1323	375	2	0	0	0	0	0	0	0	0	0	0
agmo_sg1324	384	0	1	0	0	0	0	4	0	0	0	0
agmo_sg1325	988	12	0	0	0	0	0	0	0	6	0	0
agmo_sg1326	801	0	0	0	0	0	0	0	0	0	0	0
dnmt3a_sg1327	422	29	0	0	0	0	0	0	0	0	0	0
dnmt3a_sg1328	1006	3	1	0	0	0	0	0	0	0	0	0
dnmt3a_sg1329	0	0	0	0	0	0	0	0	0	0	0	0
dnmt3a_sg1330	257	3	0	0	0	0	0	0	0	0	0	0
dnmt3a_sg1331	450	1	0	0	0	0	0	0	0	0	0	0
dnmt3a_sg1332	1116	4	0	0	1	0	0	0	0	0	0	0
klhl29_sg1339	634	0	0	0	0	0	0	0	0	0	0	0
klhl29_sg1340	814	1	0	0	0	0	0	0	0	0	0	0
klhl29_sg1341	993	42	0	0	0	0	0	0	0	0	0	0
klhl29_sg1342	2335	1869	675	289	24	47	0	0	81	15	298	4
klhl29_sg1343	622	1	0	0	0	0	0	0	0	0	0	0
klhl29_sg1344	698	0	0	0	0	6	0	0	0	0	0	0
arhgap5_sg1345	469	2	1	0	0	0	0	0	0	0	0	0
arhgap5_sg1346	597	4	0	0	0	0	0	0	0	1	0	0
arhgap5_sg1347	608	1	0	0	0	0	0	0	0	0	0	0
arhgap5_sg1348	149	0	0	0	0	0	0	0	0	0	0	0
arhgap5_sg1349	654	3	1	0	0	0	0	0	0	0	0	0
arhgap5_sg1350	1630	812	5	67	2	1	3	0	0	0	0	0
foxa1_sg1357	3150	19	1	0	0	0	0	0	0	0	0	0
foxa1_sg1358	2809	10	4	0	1	0	0	0	0	0	0	0
foxa1_sg1359	2113	1933	31	38	0	0	0	0	0	0	13	0
foxa1_sg1360	3590	394	5	14	1	0	0	0	0	0	0	0
foxa1_sg1361	1228	21	0	0	0	0	0	0	0	0	0	0
foxa1_sg1362	1693	9	2	0	0	0	0	0	0	0	0	0
sstr1_sg1363	1780	35929	21039	10957	1514	1011	3	100	1457	1067	17493	350
sstr1_sg1364	119	0	0	0	0	0	0	0	0	0	0	0
sstr1_sg1365	972	49	0	0	1	0	0	0	0	0	0	0
sstr1_sg1366	1152	11	0	0	0	0	0	0	0	0	0	0
sstr1_sg1367	449	1	0	0	0	0	0	0	0	0	0	0
sstr1_sg1368	800	2	1	0	0	0	0	0	0	0	0	0
apob_sg1369	1164	5	0	0	0	0	0	0	0	0	0	0
apob_sg1370	886	56	0	0	0	0	0	0	0	0	0	0
apob_sg1371	621	2	1	0	0	0	0	0	0	0	0	0
apob_sg1372	575	4	0	0	0	0	0	0	0	0	0	0
apob_sg1373	1168	148	27	56	0	0	0	0	0	0	0	0
apob_sg1374	1251	7	0	0	0	0	0	0	0	0	0	0
rgs6_sg1381	485	1	0	0	0	0	0	0	0	0	0	0
rgs6_sg1382	886	8683	1367	15370	83	51	0	19	16	28	533	62
rgs6_sg1383	719	5	0	0	1	0	0	0	0	0	0	0
rgs6_sg1384	675	0	1	0	0	0	0	0	0	0	0	0
rgs6_sg1385	449	2	0	0	0	0	0	0	0	0	0	0
rgs6_sg1386	1055	5	3	0	0	0	0	0	0	0	0	0
osr1_sg1393	605	0	0	0	1	0	0	0	0	0	0	0
osr1_sg1394	1013	6	1	0	0	0	0	0	0	0	0	0
osr1_sg1395	603	89	5	3	0	0	0	0	0	0	0	0
osr1_sg1396	8	0	0	0	0	0	0	0	0	0	0	0
osr1_sg1397	654	4	0	0	0	0	0	0	0	0	0	0
osr1_sg1398	2112	11	1	0	0	0	0	0	0	0	0	0
pik3r1_sg1399	1555	14	0	0	0	0	0	0	0	0	0	0
pik3r1_sg1400	579	0	0	0	0	0	0	0	0	0	0	0
pik3r1_sg1401	7	0	1	0	0	0	0	0	0	0	0	0
pik3r1_sg1402	21	0	0	0	0	0	0	0	0	0	0	0
pik3r1_sg1403	537	3	0	0	0	0	0	0	0	0	0	0
pik3r1_sg1404	335	3	0	0	0	0	0	0	0	0	0	0
map3k1_sg1405	1803	5	0	0	0	0	0	0	0	0	0	0
map3k1_sg1406	1053	0	1	0	0	0	0	0	0	0	0	0
map3k1_sg1407	1260	13	0	0	0	0	0	0	0	0	0	0
map3k1_sg1408	145	0	0	0	0	0	0	0	0	0	0	0
map3k1_sg1409	1068	3	1	0	0	0	0	0	0	16	0	0
map3k1_sg1410	1084	6	2	0	0	0	0	0	0	0	0	0
ryr2_sg1423	1954	10	1	0	0	0	0	0	0	0	0	0
ryr2_sg1424	691	1	0	0	0	0	0	0	0	0	0	0
ryr2_sg1425	2488	14	2	0	0	0	0	0	0	0	0	0
ryr2_sg1426	1143	13	1	0	0	0	0	0	0	0	0	0
ryr2_sg1427	1274	4	0	0	0	0	0	0	0	1	0	0
ryr2_sg1428	1771	13	0	0	0	0	0	0	0	0	0	0
fgf10_sg1429	1469	3712	16	0	1	0	0	0	0	0	0	0
fgf10_sg1430	1247	14	0	0	0	0	0	0	0	0	0	0
fgf10_sg1431	599	3	1	0	0	0	0	0	0	0	0	0
fgf10_sg1432	972	12	1	0	1	0	0	0	0	0	0	0
fgf10_sg1433	659	5	0	0	0	0	0	0	0	0	0	0
fgf10_sg1434	323	2	0	0	0	0	7	0	0	0	0	0
ccl28_sg1435	460	1	0	0	0	0	0	0	0	0	0	0
ccl28_sg1436	1835	191	6	65	0	0	0	0	0	0	0	0
ccl28_sg1437	2363	9	3	0	1	0	0	0	0	0	0	0
ccl28_sg1438	907	6	0	0	11	0	0	0	0	0	0	19
ccl28_sg1439	552	2	0	0	0	0	0	0	0	0	0	0
ccl28_sg1440	898	0	0	0	0	0	0	0	0	0	0	0
gpld1_sg1441	833	20	1	0	0	0	0	0	0	0	0	0
gpld1_sg1442	28	0	0	0	0	0	0	0	0	0	0	0
gpld1_sg1443	730	509	16	14	7	0	0	0	0	0	0	0
gpld1_sg1444	631	4014	1513	449	14	31	2	0	30	32	171	2
gpld1_sg1445	648	6	0	0	0	0	0	0	0	0	0	0
gpld1_sg1446	1737	1351	256	246	0	15	0	0	0	12	60	0
tubb2b_sg1447	582	0	0	0	5	0	0	0	0	0	0	0
tubb2b_sg1448	1124	3	1	0	0	0	0	0	0	0	0	0
tubb2b_sg1449	0	0	0	0	0	0	0	0	0	0	0	0
tubb2b_sg1450	796	10	0	0	0	0	0	0	0	0	0	0
tubb2b_sg1451	1639	3	0	0	0	0	0	0	0	0	0	0
tubb2b_sg1452	2054	21	3	0	1	0	0	0	0	0	0	0
id4_sg1453	778	5	1	0	0	0	0	0	0	0	0	0
id4_sg1454	449	0	0	0	0	0	0	0	0	0	0	0
id4_sg1455	115	21	0	0	0	0	0	0	0	0	0	0
id4_sg1456	1784	26	1	4	0	0	0	0	0	0	0	0
id4_sg1457	450	0	0	0	0	0	0	0	0	0	0	0
id4_sg1458	970	8	1	0	0	0	0	0	0	0	0	0
ogn_sg1465	2571	23	1	0	0	0	0	0	0	0	0	0
ogn_sg1466	116	0	0	0	0	0	0	0	0	0	0	0
ogn_sg1467	302	0	0	0	0	0	0	0	0	0	0	0
ogn_sg1468	1401	0	0	0	0	0	0	0	0	0	0	0
ogn_sg1469	829	2	0	0	0	0	0	0	0	0	0	0
ogn_sg1470	714	8	0	0	0	0	0	0	0	0	0	0
nsd1_sg1477	645	0	1	0	0	0	0	0	0	0	0	0
nsd1_sg1478	640	37	0	0	1	0	0	0	0	0	0	0
nsd1_sg1479	85	0	0	0	0	0	0	0	0	0	0	0
nsd1_sg1480	973	3	0	0	0	0	0	0	0	0	0	0
nsd1_sg1481	2831	10	4	0	1	0	0	0	0	0	0	0
nsd1_sg1482	1176	11	3	0	0	0	0	0	0	0	0	0
hnrnpk_sg1501	953	2	0	0	0	0	0	0	0	0	0	0
hnrnpk_sg1502	201	0	0	0	0	0	0	0	0	0	0	0
hnrnpk_sg1503	1538	8	1	0	0	0	0	1	0	0	0	0
hnrnpk_sg1504	118	0	0	0	6	0	0	0	0	0	0	0
hnrnpk_sg1505	861	5	0	0	0	0	0	0	0	0	0	0
hnrnpk_sg1506	1440	0	1	0	2	0	0	0	0	0	0	0
ntrk2_sg1507	559	1	0	0	0	0	0	0	0	0	0	0
ntrk2_sg1508	1275	390	3	0	0	0	0	0	0	0	0	0
ntrk2_sg1509	437	43774	34711	16566	1800	1452	15	222	1500	1081	20701	1357
ntrk2_sg1510	930	5	0	0	0	0	0	0	0	0	0	0
ntrk2_sg1511	280	3	0	0	0	0	0	0	0	0	0	0
ntrk2_sg1512	521	3	1	0	0	0	0	0	0	0	0	0
ptch1_sg1519	1067	4845	919	2582	485	1067	13	32	1077	376	3826	229
ptch1_sg1520	572	8	0	0	2	0	0	0	0	0	0	0
ptch1_sg1521	985	5	0	0	0	0	0	0	0	0	0	0
ptch1_sg1522	1714	6	2	0	0	0	0	0	0	0	0	0
ptch1_sg1523	810	3	1	0	1	0	0	0	0	0	0	0
ptch1_sg1524	475	2	1	0	0	0	0	0	0	0	0	0
cntnap3_sg1525	1564	4	0	13	0	0	0	0	0	0	0	0
cntnap3_sg1526	1147	8	0	0	0	0	0	0	0	0	0	0
cntnap3_sg1527	810	20	0	0	0	0	0	0	0	0	0	0
cntnap3_sg1528	393	0	0	0	0	0	0	0	0	0	0	0
cntnap3_sg1529	1079	4	0	0	1	3	0	0	0	0	0	0
cntnap3_sg1530	200	0	0	0	1	0	0	0	0	0	0	0
irx1_sg1531	266	0	0	0	0	0	0	0	0	0	0	0
irx1_sg1532	795	0	0	0	0	0	0	0	0	3	0	0
irx1_sg1533	913	1	0	0	0	0	0	0	0	0	0	0
irx1_sg1534	972	5	1	0	1	0	2	0	0	0	0	0
irx1_sg1535	1195	7	1	0	0	0	0	0	0	0	0	0
irx1_sg1536	2037	14	2	0	0	0	0	0	14	0	0	0
tert_sg1537	556	5	0	0	0	0	0	0	0	0	0	0
tert_sg1538	1090	15	0	0	0	0	0	0	0	0	0	0
tert_sg1539	989	15	1	0	0	0	0	0	0	0	0	0
tert_sg1540	3245	25	1	0	0	0	0	0	0	0	0	0
tert_sg1541	622	4	0	0	0	0	0	0	0	0	0	0
tert_sg1542	1340	4	0	0	1	0	0	0	0	0	0	0
ckmt2_sg1567	589	1	0	0	0	0	0	0	0	0	0	0
ckmt2_sg1568	184	0	0	0	0	0	0	0	0	0	0	0
ckmt2_sg1569	2386	23890	1934	119	40	7	0	9	23	67	523	42
ckmt2_sg1570	1047	1	0	0	0	0	0	0	0	0	0	0
ckmt2_sg1571	746	1	0	0	0	0	0	0	0	0	0	5
ckmt2_sg1572	668	5	0	0	0	0	0	0	0	0	0	0
bhmt2_sg1579	1364	7223	2086	751	0	7	0	0	0	0	44	1
bhmt2_sg1580	996	3	0	0	0	0	0	0	0	0	0	0
bhmt2_sg1581	1838	3	0	0	0	0	0	0	0	0	0	0
bhmt2_sg1582	789	8	2	0	2	0	0	0	0	0	0	0
bhmt2_sg1583	800	3	2	0	0	0	0	0	0	0	0	0
bhmt2_sg1584	1263	5	0	0	0	0	0	0	0	0	0	0
crhbp_sg1585	106	0	0	0	0	0	0	0	0	0	0	0
crhbp_sg1586	647	2	0	0	0	0	0	0	0	0	0	0
crhbp_sg1587	634	4	1	0	0	0	0	0	0	0	0	0
crhbp_sg1588	1129	10	0	0	1	0	0	0	0	0	0	0
crhbp_sg1589	1341	18	0	0	0	0	0	0	0	0	0	0
crhbp_sg1590	1485	19	0	0	0	0	0	0	0	0	0	0
dct_sg1603	540	1	0	0	1	0	0	0	0	0	0	0
dct_sg1604	516	3	1	0	1	0	0	0	0	0	0	0
dct_sg1605	1147	5	1	0	0	0	0	0	0	0	0	0
dct_sg1606	728	0	0	0	1	0	0	0	0	0	0	0
dct_sg1607	1247	0	2	0	0	0	1	0	0	0	0	0
dct_sg1608	1175	319	49	169	0	0	0	0	0	0	0	0
oxgr1_sg1615	74	0	0	0	0	0	0	0	0	0	0	0
oxgr1_sg1616	922	1	0	0	0	0	0	0	0	0	0	0
oxgr1_sg1617	333	2	0	0	0	0	0	0	0	0	0	0
oxgr1_sg1618	1026	3	0	0	1	0	0	0	0	0	0	0
oxgr1_sg1619	976	4	1	0	0	0	0	0	0	0	0	0
oxgr1_sg1620	78	0	0	0	0	0	0	0	0	0	0	0
lrrc3b_sg1621	584	1	0	0	1	0	7	0	0	0	0	0
lrrc3b_sg1622	49	0	0	0	0	0	0	0	0	0	0	0
lrrc3b_sg1623	725	7	0	0	0	0	3	0	0	0	0	0
lrrc3b_sg1624	858	5	0	0	0	0	0	0	0	0	0	0
lrrc3b_sg1625	1267	10	0	0	0	0	0	0	7	0	13	0
lrrc3b_sg1626	1291	6	0	0	0	0	0	0	0	0	0	0
kat6b_sg1627	896	5	1	0	0	0	0	0	0	0	0	0
kat6b_sg1628	1013	3158	38	41	0	0	0	0	0	0	0	0
kat6b_sg1629	782	1	0	12	0	0	0	0	0	0	19	0
kat6b_sg1630	1363	154	53	18	0	17	0	1	0	0	18	0
kat6b_sg1631	2741	23	3	0	0	0	0	0	0	0	0	0
kat6b_sg1632	1275	4	0	0	0	0	0	0	5	0	0	0
plac9b_sg1633	972	4	1	0	0	0	0	0	0	0	0	0
plac9a_sg1634	1576	21	1	0	0	0	0	0	0	0	10	0
plac9a_sg1635	559	919	227	20	3	4	0	3	5	0	54	1
plac9a_sg1636	1730	10	0	0	0	0	0	0	0	0	0	0
plac9a_sg1637	78	0	0	0	0	0	0	0	0	0	0	0
plac9b_sg1638	753	2	0	0	0	0	0	0	0	0	0	0
plac9a_sg1639	1339	5	0	0	0	0	0	13	0	0	0	0
plac9b_sg1640	1069	3	0	0	0	0	0	0	0	0	0	0
plac9a_sg1641	1812	43	0	0	0	0	0	0	0	0	0	0
plac9b_sg1642	1149	3	0	0	0	0	0	0	0	0	0	0
plac9b_sg1643	2325	32	0	0	0	0	0	0	0	0	0	0
plac9b_sg1644	892	15	0	0	0	0	0	0	0	0	0	0
cacna1d_sg1645	1157	2	1	0	0	0	0	0	0	0	0	0
cacna1d_sg1646	800	1	0	0	0	0	0	0	0	0	0	0
cacna1d_sg1647	857	3	2	0	0	0	0	0	0	0	0	0
cacna1d_sg1648	170	0	0	0	0	0	0	0	0	0	0	0
cacna1d_sg1649	691	5	4	0	0	0	0	0	0	0	0	0
cacna1d_sg1650	1367	10	0	0	2	0	0	0	0	0	0	0
pbrm1_sg1651	136	0	0	0	0	0	0	0	0	0	0	0
pbrm1_sg1652	1033	1	1	0	0	0	0	0	0	0	0	0
pbrm1_sg1653	560	2	0	0	0	0	0	0	0	0	0	0
pbrm1_sg1654	1160	4	0	0	0	0	0	0	0	0	0	0
pbrm1_sg1655	568	4	1	0	0	0	0	0	0	0	0	0
pbrm1_sg1656	387	6	0	0	0	0	0	0	0	0	0	0
galnt15_sg1663	2195	20	1	0	0	0	0	0	0	0	0	0
galnt15_sg1664	68	0	0	0	0	0	0	0	0	0	0	0
galnt15_sg1665	1906	5	0	0	0	0	0	0	0	0	0	0
galnt15_sg1666	1676	14	0	0	0	0	0	0	0	0	0	8
galnt15_sg1667	291	0	1	0	0	0	0	0	0	0	0	0
galnt15_sg1668	1201	4	0	0	0	0	0	0	0	0	0	0
gdf10_sg1669	1442	6	1	0	0	0	0	0	0	0	0	0
gdf10_sg1670	456	1	0	0	0	0	0	0	0	0	0	0
gdf10_sg1671	820	0	0	0	0	0	0	0	0	0	0	0
gdf10_sg1672	941	11	0	0	0	0	0	0	0	0	0	0
gdf10_sg1673	155	0	0	0	0	0	0	0	0	0	0	0
gdf10_sg1674	1802	1	2	0	0	0	0	0	0	0	0	0
cmtm5_sg1741	4542	64	5	0	0	0	0	0	0	0	0	0
cmtm5_sg1742	1167	12	0	0	0	0	0	0	15	1	0	0
cmtm5_sg1743	588	52	5	172	1	0	0	0	0	1	0	0
cmtm5_sg1744	808	11	1	0	1	0	0	0	0	0	0	0
cmtm5_sg1745	145	0	0	0	0	0	0	0	0	0	0	0
cmtm5_sg1746	879	5	1	0	0	0	0	0	0	0	0	0
cma1_sg1753	1161	41	18	0	0	0	0	0	0	0	0	0
cma1_sg1754	1699	6	1	0	0	0	0	0	0	0	0	0
cma1_sg1755	351	5	0	0	0	0	0	0	0	0	0	0
cma1_sg1756	37	0	0	0	0	0	0	0	0	0	0	0
cma1_sg1757	558	2	0	0	0	0	0	0	0	0	0	0
cma1_sg1758	191	0	0	0	0	0	0	0	0	0	0	0
ctsg_sg1759	511	0	0	0	0	0	0	0	0	0	0	0
ctsg_sg1760	1400	9	2	0	0	0	0	0	0	0	0	0
ctsg_sg1761	472	0	0	0	0	0	0	0	0	0	0	0
ctsg_sg1762	732	20	1	0	0	0	0	0	0	0	0	0
ctsg_sg1763	445	0	1	0	0	0	0	0	0	0	0	0
ctsg_sg1764	282	0	0	0	0	0	0	0	0	0	0	0
mrpl57_sg1765	1683	168	3	0	0	0	0	0	0	0	0	0
mrpl57_sg1766	668	1	1	0	1	0	0	0	0	0	0	26
mrpl57_sg1767	832	4	0	0	1	0	0	0	0	0	0	0
mrpl57_sg1768	1475	22	0	0	0	0	0	0	0	0	0	0
mrpl57_sg1769	1234	16	0	0	0	0	0	0	0	0	0	0
mrpl57_sg1770	63	0	0	0	0	0	0	0	0	0	0	0
c1qtnf9_sg1771	1208	3	2	0	0	0	0	0	0	0	0	0
c1qtnf9_sg1772	1581	25	1	0	2	0	0	0	0	6	0	0
c1qtnf9_sg1773	1630	2	0	0	1	0	0	0	0	0	0	0
c1qtnf9_sg1774	1016	5	1	0	0	0	0	0	0	4	0	0
c1qtnf9_sg1775	976	2	2	0	2	0	0	0	0	0	0	0
c1qtnf9_sg1776	1878	8	0	0	0	0	0	0	0	0	0	0
sgcg_sg1777	761	6	0	0	0	0	0	0	0	0	0	0
sgcg_sg1778	813	5	0	0	0	0	0	0	0	0	0	0
sgcg_sg1779	2939	24	4	0	0	0	0	0	0	0	0	0
sgcg_sg1780	91	4	0	0	0	0	0	0	0	0	0	0
sgcg_sg1781	941	7	0	0	0	0	0	0	0	0	0	0
sgcg_sg1782	1278	8	1	0	0	0	0	0	0	0	0	0
scara5_sg1783	1050	4	0	0	0	0	0	0	0	0	0	0
scara5_sg1784	413	246	101	474	11	35	5	1	33	7	227	4
scara5_sg1785	1546	12	1	0	0	0	0	0	0	0	0	0
scara5_sg1786	947	21	0	0	0	0	0	0	0	0	0	0
scara5_sg1787	186	2	0	0	0	0	0	0	0	0	0	0
scara5_sg1788	1224	12	2	0	0	0	1	0	0	0	0	0
adra1a_sg1789	1008	0	1	0	0	0	55	0	0	0	0	0
adra1a_sg1790	572	2	0	0	0	0	0	0	0	0	0	0
adra1a_sg1791	1951	7	1	0	0	0	0	0	0	0	0	0
adra1a_sg1792	1174	48	0	0	0	0	0	0	0	0	0	0
adra1a_sg1793	247	0	0	0	0	0	0	0	0	0	0	0
adra1a_sg1794	429	8	0	0	0	0	0	0	0	0	0	0
ccar2_sg1795	1992	8	1	0	0	0	0	0	0	0	0	0
ccar2_sg1796	839	0	3	0	0	0	0	0	0	0	0	0
ccar2_sg1797	969	4	0	0	0	0	0	0	0	0	0	0
ccar2_sg1798	37	2	0	0	0	0	14	0	0	0	0	0
ccar2_sg1799	1343	9	2	0	0	0	0	0	0	0	0	0
ccar2_sg1800	1823	8	1	0	0	0	0	0	0	0	0	0
rb1_sg1801	1082	0	0	0	1	0	0	0	0	0	0	0
rb1_sg1802	1077	923	94	11	0	0	0	0	0	0	0	0
rb1_sg1803	679	5	0	0	0	0	0	0	0	3	0	0
rb1_sg1804	580	3	0	0	0	0	0	0	0	0	0	0
rb1_sg1805	1037	16	1	0	0	1	0	0	0	0	0	0
rb1_sg1806	451	0	1	0	0	0	0	0	0	0	0	0
dnase1l3_sg1813	1626	17003	5474	27707	253	107	15	19	287	137	1880	114
dnase1l3_sg1814	1635	6	1	0	1	0	0	0	0	0	0	0
dnase1l3_sg1815	1916	9	1	0	0	0	0	0	0	0	0	0
dnase1l3_sg1816	783	13	0	0	0	0	0	0	0	0	0	0
dnase1l3_sg1817	496	2	5	0	0	0	1	0	0	0	0	0
dnase1l3_sg1818	583	0	0	0	0	0	0	0	0	0	0	0
olfm4_sg1819	1124	4	1	0	0	0	0	0	0	0	0	0
olfm4_sg1820	3584	18	0	0	1	0	0	0	0	0	0	0
olfm4_sg1821	1782	2	1	0	0	0	0	0	0	0	0	0
olfm4_sg1822	689	15	0	0	0	0	0	0	0	0	0	0
olfm4_sg1823	865	0	0	0	0	0	0	0	0	0	0	0
olfm4_sg1824	540	4	0	0	0	0	0	0	0	0	0	0
fam107a_sg1825	1321	5	0	0	1	0	0	0	0	0	0	0
fam107a_sg1826	633	1	0	0	0	0	0	0	0	0	0	0
fam107a_sg1827	949	7	1	0	0	0	0	0	0	0	0	0
fam107a_sg1828	1206	3	0	0	0	0	0	0	0	0	0	0
fam107a_sg1829	323	2	0	0	0	0	0	0	0	0	0	0
fam107a_sg1830	1468	399	8	0	0	0	0	0	0	4	0	0
oit1_sg1831	348	3	1	0	0	0	0	0	0	0	0	0
oit1_sg1832	979	1	1	0	0	0	0	0	0	1	0	0
oit1_sg1833	1028	1	0	0	0	0	0	0	0	0	0	0
oit1_sg1834	635	16	0	0	2	0	0	0	0	0	0	0
oit1_sg1835	491	224	8	9	0	0	0	0	0	0	0	0
oit1_sg1836	826	0	0	0	0	0	0	0	0	0	0	0
pcdh9_sg1837	672	5386	2594	19194	2002	2426	69	163	3293	1077	7248	965
pcdh9_sg1838	435	1348	633	13	38	0	0	0	0	16	18	0
pcdh9_sg1839	750	8	0	0	1	0	0	0	0	0	0	0
pcdh9_sg1840	603	1	0	0	0	0	0	0	0	0	0	0
pcdh9_sg1841	1001	8	0	0	0	0	0	0	0	0	0	0
pcdh9_sg1842	1336	14	1	0	0	0	1	0	0	0	0	0
krt5_sg1849	883	0	0	0	0	0	0	0	0	0	0	0
krt5_sg1850	1648	28	12	0	0	0	9	0	0	0	0	0
krt5_sg1851	1067	4	1	0	0	0	0	0	0	0	0	0
krt5_sg1852	466	5	0	0	0	0	0	0	0	0	15	0
krt5_sg1853	2072	13	0	0	0	0	0	0	0	0	0	0
krt5_sg1854	653	2	0	0	0	0	0	0	0	0	0	0
igfbp6_sg1855	1907	5	1	0	1	0	0	0	0	0	0	0
igfbp6_sg1856	2620	14	0	0	0	0	0	0	0	0	0	0
igfbp6_sg1857	1566	0	0	0	0	0	0	0	0	0	0	0
igfbp6_sg1858	1715	6	1	0	0	0	0	0	0	0	0	0
igfbp6_sg1859	1050	2	0	0	1	0	0	0	0	0	0	0
igfbp6_sg1860	987	7	1	0	0	0	0	0	0	0	0	0
ppp1r1a_sg1867	1697	31	3	0	0	0	0	0	0	0	0	0
ppp1r1a_sg1868	1120	2	0	0	0	0	0	0	0	3	0	0
ppp1r1a_sg1869	1447	13	2	0	0	0	0	0	7	0	0	0
ppp1r1a_sg1870	322	0	0	0	0	0	0	0	0	0	0	0
ppp1r1a_sg1871	1208	0	0	0	0	0	0	0	0	0	0	3
ppp1r1a_sg1872	1788	2	1	15	0	0	0	0	0	0	0	0
dnah5_sg1879	887	1	1	0	0	0	0	0	0	0	0	0
dnah5_sg1880	966	3	0	0	0	0	0	0	0	0	0	0
dnah5_sg1881	877	4	0	0	0	0	0	0	0	0	0	0
dnah5_sg1882	762	1	0	0	0	0	0	0	0	0	0	0
dnah5_sg1883	879	32	0	0	0	0	0	0	0	0	0	0
dnah5_sg1884	922	0	1	0	0	0	0	0	0	0	0	0
matn2_sg1897	238	341	2	3	0	0	0	0	0	0	0	0
matn2_sg1898	1084	7	0	0	0	0	0	0	0	63	0	0
matn2_sg1899	1264	11	2	0	0	0	96	0	0	0	0	0
matn2_sg1900	254	11	1	0	0	0	0	0	0	0	0	0
matn2_sg1901	1372	240	21	0	1	0	0	0	0	0	0	0
matn2_sg1902	10	0	0	0	0	0	0	0	0	0	0	0
ubr5_sg1915	1101	0	0	0	0	0	0	0	0	0	0	0
ubr5_sg1916	777	59	1	0	0	0	0	0	0	0	0	0
ubr5_sg1917	1126	0	3	0	0	0	0	0	0	0	0	0
ubr5_sg1918	754	5	0	0	0	0	0	0	0	0	0	0
ubr5_sg1919	874	11	0	0	1	0	0	0	0	0	0	0
ubr5_sg1920	512	3	0	0	0	0	0	0	0	0	0	0
plcxd3_sg1921	917	10	0	0	0	0	0	0	0	0	0	0
pkhd1l1_sg1922	444	1	0	0	0	0	0	0	0	0	0	0
pkhd1l1_sg1923	898	5	1	0	0	0	0	0	0	0	0	0
pkhd1l1_sg1924	1258	24	1	0	0	0	0	10	0	1	0	0
pkhd1l1_sg1925	424	4	0	0	0	0	0	0	0	0	0	0
pkhd1l1_sg1926	225	0	0	0	0	1	8	0	0	0	0	0
pkhd1l1_sg1927	218	0	0	0	1	0	0	0	0	0	0	0
plcxd3_sg1928	1201	13	2	0	0	0	0	0	0	0	0	0
plcxd3_sg1929	664	9	0	0	0	0	0	0	0	0	0	0
plcxd3_sg1930	325	2	0	0	0	0	0	0	0	0	0	0
plcxd3_sg1931	826	4	0	0	0	0	0	0	0	0	0	0
plcxd3_sg1932	182	4	0	0	0	0	0	0	0	0	0	0
c6_sg1933	1329	17	1	0	0	0	0	0	0	0	0	0
c6_sg1934	651	4	0	0	0	0	0	0	0	0	0	0
c6_sg1935	295	2	0	0	0	0	0	0	0	0	0	0
csmd3_sg1936	597	6	0	0	0	0	0	0	0	0	0	0
c6_sg1937	716	3	0	0	0	0	0	0	0	0	0	0
csmd3_sg1938	355	0	0	0	0	0	0	0	0	0	0	0
c6_sg1939	754	19	1	0	0	0	0	0	0	0	0	0
csmd3_sg1940	756	0	0	0	2	0	0	1	0	0	0	0
csmd3_sg1941	781	23	8	0	0	0	0	0	0	0	0	0
c6_sg1942	394	4	0	0	0	0	0	0	0	0	0	0
csmd3_sg1943	2313	7	1	0	0	0	0	1	0	0	0	0
csmd3_sg1944	1066	3	0	0	0	0	0	0	0	0	0	0
c7_sg1945	638	2	0	0	0	0	0	0	0	0	0	0
c7_sg1946	986	1	0	0	0	0	0	0	0	0	0	0
c7_sg1947	427	8	0	0	0	0	0	0	0	0	0	0
c7_sg1948	867	4	0	0	0	0	0	0	0	0	0	0
c7_sg1949	811	0	2	0	0	0	0	0	0	0	0	0
c7_sg1950	1249	8	0	0	0	0	0	0	0	0	0	0
fam135b_sg1969	1595	11	2	0	0	0	0	0	0	0	15	0
fam135b_sg1970	860	3	0	0	0	0	0	0	0	0	0	0
fam135b_sg1971	930	20	0	0	0	0	0	0	0	0	0	0
fam135b_sg1972	1135	6	0	0	0	0	0	0	0	0	0	0
fam135b_sg1973	403	0	1	0	0	0	0	0	0	0	0	0
fam135b_sg1974	548	1	0	0	0	0	0	0	0	0	0	0
gpihbp1_sg1993	77	11	0	0	0	0	0	0	0	0	0	0
gpihbp1_sg1994	940	0	0	0	0	0	0	0	21	0	0	0
gpihbp1_sg1995	908	3	0	5	0	0	0	0	0	0	0	0
gpihbp1_sg1996	1003	1937	84	14	0	0	0	0	0	0	0	0
gpihbp1_sg1997	1599	23	1	0	0	0	0	0	0	0	0	0
gpihbp1_sg1998	1596	13	0	0	0	0	0	0	0	0	0	0
cyc1_sg1999	2404	18	1	0	1	0	1	0	0	0	0	0
cyc1_sg2000	1461	5	0	0	0	0	0	0	0	1	0	0
cyc1_sg2001	1425	5	1	0	0	0	0	0	0	0	0	0
cyc1_sg2002	1626	226	13	0	0	0	0	0	0	0	0	0
cyc1_sg2003	1459	3082	918	51	258	70	0	13	297	95	835	3
cyc1_sg2004	9	3	0	0	0	0	0	0	0	0	0	0
myh9_sg2005	2079	13	2	0	0	0	0	0	0	0	0	0
myh9_sg2006	523	1	0	0	1	0	0	0	0	0	0	0
myh9_sg2007	1357	18	0	0	1	0	0	0	0	0	0	0
myh9_sg2008	773	6	1	0	0	0	0	0	0	0	0	0
myh9_sg2009	442	6	1	0	0	0	0	0	0	0	0	0
myh9_sg2010	88	0	0	0	0	0	0	0	0	0	0	0
sox10_sg2023	486	4090	1472	1367	72	90	2	4	158	20	888	16
sox10_sg2024	1106	16	0	0	0	0	0	0	0	0	0	0
sox10_sg2025	1194	2	0	0	0	0	0	0	0	0	0	0
sox10_sg2026	816	5	0	0	0	0	0	0	0	0	0	0
sox10_sg2027	112	0	0	0	0	0	0	0	0	0	0	0
sox10_sg2028	1347	0	1	0	0	0	0	0	0	0	0	0
ep300_sg2035	287	153	0	0	0	0	0	0	0	0	0	0
ep300_sg2036	864	4	0	0	0	0	0	0	0	0	0	0
ep300_sg2037	200	1	0	0	0	0	0	0	0	0	0	0
ep300_sg2038	1059	4	1	0	1	0	0	0	0	0	0	0
ep300_sg2039	487	3	0	0	0	0	0	0	0	0	0	0
ep300_sg2040	905	5	0	3	1	0	0	0	0	0	0	0
abcd2_sg2107	1080	17	4	0	0	0	0	0	0	0	0	0
abcd2_sg2108	1116	17	1	0	0	0	0	0	0	0	0	0
abcd2_sg2109	1594	6	1	0	0	0	0	0	0	0	0	0
abcd2_sg2110	434	5	1	0	1	0	0	0	0	0	0	0
abcd2_sg2111	21	0	0	0	0	0	0	0	0	0	0	0
abcd2_sg2112	1428	10	1	0	0	0	0	0	0	1	0	0
arid2_sg2119	976	0	0	0	0	0	0	0	0	0	0	0
arid2_sg2120	1231	5	1	0	0	0	2	0	0	0	0	0
arid2_sg2121	1121	0	0	0	1	1	0	0	0	0	0	0
arid2_sg2122	132	0	0	0	0	0	0	0	0	0	0	0
arid2_sg2123	850	6	1	0	2	0	0	0	0	0	0	0
arid2_sg2124	885	8	1	0	0	0	0	0	0	0	0	0
lalba_sg2131	993	6	2	0	0	0	0	0	0	0	0	0
lalba_sg2132	844	13	0	0	0	0	0	0	0	0	0	0
lalba_sg2133	4	0	0	0	0	0	0	0	0	0	0	0
lalba_sg2134	420	0	0	0	0	0	0	0	0	0	0	0
lalba_sg2135	141	0	0	0	0	0	0	0	0	0	0	0
lalba_sg2136	870	7	0	0	0	0	0	0	0	0	0	0
kmt2d_sg2137	350	6	1	0	0	0	0	0	0	0	0	0
kmt2d_sg2138	94	0	1	0	0	0	0	0	0	0	0	0
kmt2d_sg2139	1251	3	1	0	0	0	0	0	0	0	0	0
kmt2d_sg2140	1476	0	0	0	0	0	0	0	0	0	0	8
kmt2d_sg2141	1774	0	1	0	0	0	0	0	0	0	0	0
kmt2d_sg2142	1775	2	0	0	0	0	0	0	0	0	0	0
gpd1_sg2143	1250	14	3	0	0	0	0	0	0	0	0	0
gpd1_sg2144	495	0	1	0	0	0	0	0	0	0	0	0
gpd1_sg2145	126	0	0	0	0	0	0	0	0	0	0	0
gpd1_sg2146	952	5	0	0	0	0	0	0	0	0	0	0
gpd1_sg2147	186	0	0	0	0	0	0	0	0	0	0	0
gpd1_sg2148	1000	13	0	0	0	0	0	0	0	0	0	0
myh11_sg2149	810	6	0	0	0	0	0	0	0	0	0	0
myh11_sg2150	699	2	1	0	0	0	0	0	0	0	0	0
myh11_sg2151	393	5	0	0	0	0	0	0	0	0	0	0
myh11_sg2152	1322	5	1	0	1	0	0	0	0	0	0	0
myh11_sg2153	887	23	1	0	0	0	0	0	0	0	0	0
myh11_sg2154	906	7	0	0	0	0	0	0	0	0	0	0
efcab1_sg2155	500	243	52	122	0	0	0	0	0	0	0	0
efcab1_sg2156	2	0	0	0	0	0	0	0	0	0	0	0
efcab1_sg2157	763	1	0	0	0	0	0	0	0	0	0	0
efcab1_sg2158	1325	13	0	0	0	0	0	0	0	0	0	0
efcab1_sg2159	1597	22	2	0	12	0	0	0	0	0	0	0
efcab1_sg2160	1223	1575	381	517	0	19	6	0	0	13	44	1
p2rx6_sg2173	1680	11	0	0	0	0	0	0	0	0	0	0
p2rx6_sg2174	1562	7	0	0	0	0	0	0	0	0	0	0
p2rx6_sg2175	1459	14	0	0	0	0	0	0	0	0	0	0
p2rx6_sg2176	1486	24	2	0	0	0	0	0	0	0	0	0
p2rx6_sg2177	1050	20	0	0	0	0	0	0	0	0	0	0
p2rx6_sg2178	48	0	0	0	0	0	0	0	0	0	0	0
cldn5_sg2185	1137	0	0	0	1	0	0	0	0	0	0	0
cldn5_sg2186	0	0	0	0	0	0	0	0	0	0	0	0
cldn5_sg2187	2456	8	2	0	0	0	0	0	0	0	0	0
cldn5_sg2188	96	0	0	0	0	0	0	0	0	0	0	0
cldn5_sg2189	0	0	0	0	0	0	0	0	0	0	0	0
cldn5_sg2190	2696	21	0	0	0	0	0	0	0	0	0	0
adipoq_sg2203	1027	110	3	0	1	0	0	0	0	0	0	0
adipoq_sg2204	1323	140	19	0	0	0	0	0	0	0	0	0
adipoq_sg2205	949	285	34	0	0	0	0	0	21	0	0	0
adipoq_sg2206	170	1	0	0	0	0	0	0	0	0	0	0
adipoq_sg2207	889	4	0	0	0	0	0	0	0	0	0	0
adipoq_sg2208	1199	6	0	0	0	0	0	0	0	0	0	0
masp1_sg2209	794	8	0	0	0	0	0	0	0	0	0	0
masp1_sg2210	623	38	10	35	0	0	0	0	0	0	0	0
masp1_sg2211	1384	4	0	0	0	0	0	0	0	0	0	0
masp1_sg2212	1234	5	0	0	0	0	0	4	0	0	0	0
masp1_sg2213	407	0	0	0	0	0	0	0	0	0	0	0
masp1_sg2214	2397	9292	1433	778	31	15	2	0	87	7	354	1
trp63_sg2215	1802	27	0	0	0	0	0	0	0	0	0	0
trp63_sg2216	1427	45	2	0	1	0	0	0	0	0	0	0
trp63_sg2217	525	0	0	0	0	0	0	0	0	0	0	0
trp63_sg2218	1102	0	1	0	0	0	0	0	0	0	0	0
trp63_sg2219	404	14	1	0	0	0	0	0	0	0	0	0
trp63_sg2220	2698	18	1	0	0	0	0	0	0	0	0	0
atp13a5_sg2221	1968	9	1	0	0	0	0	0	0	0	0	0
atp13a5_sg2222	1698	5	0	0	0	0	0	0	0	0	0	0
atp13a5_sg2223	929	5	0	0	0	0	0	0	0	0	0	0
atp13a5_sg2224	902	117	6	5	1	0	0	0	0	0	0	0
atp13a5_sg2225	1666	5	0	0	0	0	3	0	0	0	0	0
atp13a5_sg2226	17	0	0	0	0	0	0	0	0	0	0	0
apod_sg2239	926	5	1	0	1	0	0	0	0	0	0	0
apod_sg2240	2191	1	0	0	1	0	0	0	0	0	0	0
apod_sg2241	870	4	0	0	0	0	0	0	0	0	0	0
apod_sg2242	11	0	0	0	0	0	0	0	0	0	0	0
apod_sg2243	0	0	0	0	0	0	0	0	0	0	0	0
apod_sg2244	1019	6	2	0	0	0	0	0	0	0	0	0
ropn1_sg2257	2212	2025	168	0	2	0	0	0	0	0	0	0
ropn1_sg2258	3989	64	4	0	0	0	0	0	16	0	0	0
ropn1_sg2259	1364	11	1	0	2	0	0	0	0	0	0	0
ropn1_sg2260	2023	17	1	0	1	0	0	0	0	0	0	0
ropn1_sg2261	2388	1135	113	0	0	0	0	0	0	0	51	0
ropn1_sg2262	2216	11	0	0	0	0	0	0	0	0	0	0
adcy5_sg2263	2633	18	2	0	0	0	0	0	0	0	0	0
adcy5_sg2264	759	6	0	0	0	0	0	0	0	0	0	0
adcy5_sg2265	3449	8	0	0	1	0	0	0	8	0	0	0
adcy5_sg2266	1031	6	0	0	0	0	0	0	0	0	0	0
adcy5_sg2267	1153	8	1	0	0	0	0	0	0	0	0	0
adcy5_sg2268	1500	51	1	0	0	0	0	0	0	0	0	0
polq_sg2275	146	1	1	0	0	0	0	0	0	0	0	0
polq_sg2276	1010	120	11	28	1	0	2	0	0	0	0	0
polq_sg2277	569	1	1	0	0	0	0	0	0	0	0	0
polq_sg2278	906	2	0	0	0	0	0	0	0	0	0	0
polq_sg2279	1105	5	0	0	0	0	0	0	0	0	0	0
polq_sg2280	720	10	1	0	0	2	0	0	0	0	0	0
crebbp_sg2287	1420	8	3	0	0	0	0	0	6	0	0	0
crebbp_sg2288	56	0	0	0	0	0	0	0	0	0	0	0
crebbp_sg2289	695	3	0	0	0	0	0	0	0	0	0	0
crebbp_sg2290	841	10	1	0	0	4	0	0	0	0	0	0
crebbp_sg2291	930	54	10	0	0	0	0	0	0	0	0	0
crebbp_sg2292	356	0	0	0	0	0	0	0	0	0	0	0
au021092_sg2293	73	0	0	0	0	0	0	0	0	0	0	0
au021092_sg2294	1520	10	1	0	0	0	0	0	0	0	0	0
au021092_sg2295	903	2	0	0	0	0	0	0	0	0	0	0
au021092_sg2296	872	2	0	0	0	2	0	0	0	0	0	0
au021092_sg2297	624	16	0	0	0	0	0	0	0	0	0	0
au021092_sg2298	0	0	0	0	0	0	0	0	0	0	0	0
abi3bp_sg2299	342	0	1	0	0	0	0	0	0	0	0	0
abi3bp_sg2300	647	3	0	0	0	0	0	0	0	0	0	0
abi3bp_sg2301	330	2	0	0	0	0	13	0	0	0	0	0
abi3bp_sg2302	94	0	0	0	0	0	0	0	0	0	0	0
abi3bp_sg2303	358	0	0	0	0	0	0	0	0	0	0	0
abi3bp_sg2304	1596	123	1	0	1	0	0	0	0	0	0	0
robo2_sg2317	50	0	0	0	0	0	0	0	0	0	0	0
robo2_sg2318	531	3	0	0	0	0	0	0	0	0	0	0
robo2_sg2319	125	0	0	0	0	0	0	0	0	0	0	0
robo2_sg2320	435	0	0	0	0	0	0	0	0	0	0	0
robo2_sg2321	1380	17	1	0	0	0	0	0	0	0	0	0
robo2_sg2322	1038	26	2	0	0	0	0	0	0	0	0	0
adamts5_sg2329	838	10	1	0	0	0	0	0	0	0	0	0
adamts5_sg2330	0	0	0	0	0	0	0	0	0	0	0	0
adamts5_sg2331	700	4	0	0	0	0	0	0	0	0	0	0
adamts5_sg2332	510	11	0	0	0	0	0	0	16	0	0	0
adamts5_sg2333	1086	5	0	0	0	0	0	0	0	0	0	0
adamts5_sg2334	1144	4	0	0	0	0	0	0	0	0	0	0
grik1_sg2335	872	2	0	0	0	0	0	0	0	0	0	0
grik1_sg2336	1528	0	0	0	0	0	0	0	0	0	0	0
grik1_sg2337	817	116	9	3	0	0	0	0	0	0	0	0
grik1_sg2338	1307	7	1	0	0	0	0	0	0	0	0	0
grik1_sg2339	992	4	0	0	2	0	0	0	0	0	0	0
grik1_sg2340	964	7	0	0	0	0	0	0	0	0	0	0
mrap_sg2341	1340	14	3	0	9	4	0	0	0	0	0	0
mrap_sg2342	750	2	0	0	1	0	0	0	0	0	0	0
mrap_sg2343	628	3	0	0	0	0	0	0	0	0	0	0
mrap_sg2344	772	12	0	0	0	0	0	0	0	0	0	0
mrap_sg2345	1349	27	1	0	0	0	0	0	0	0	0	0
mrap_sg2346	1191	19	0	0	0	0	0	0	0	0	0	0
kcne1_sg2353	152	0	0	0	0	0	0	0	0	0	0	0
kcne1_sg2354	1008	4	2	0	0	0	0	0	0	0	0	0
kcne1_sg2355	1410	10	0	0	0	0	0	0	0	0	0	0
kcne1_sg2356	1208	5	0	0	0	0	0	0	22	1	0	0
kcne1_sg2357	395	0	0	0	0	0	0	0	0	0	0	0
kcne1_sg2358	1351	10	2	0	0	1	0	0	0	0	0	0
runx1_sg2365	1139	10	3	0	0	0	0	0	0	0	0	0
runx1_sg2366	32	0	0	0	0	0	0	0	0	0	0	0
runx1_sg2367	28	0	0	0	0	0	0	0	0	0	0	0
runx1_sg2368	2217	29	1	0	0	0	0	0	0	0	0	0
runx1_sg2369	893	12	0	0	0	0	0	0	0	0	0	15
runx1_sg2370	1776	122	19	6	0	0	0	0	0	0	0	0
grin2a_sg2371	421	14	0	0	0	0	0	0	0	0	0	0
grin2a_sg2372	881	7	0	0	0	0	0	0	0	0	0	0
grin2a_sg2373	824	7267	1818	756	9	7	0	10	11	0	128	0
grin2a_sg2374	1860	25	0	0	7	0	0	0	0	0	0	0
grin2a_sg2375	684	4	1	0	0	0	0	0	0	0	0	0
grin2a_sg2376	191	0	0	0	0	0	0	0	0	0	0	0
slc22a3_sg2383	276	0	0	0	0	0	0	0	0	0	0	0
slc22a3_sg2384	380	0	0	0	0	0	0	0	0	0	0	0
slc22a3_sg2385	490	2	1	0	0	0	0	0	0	0	0	0
slc22a3_sg2386	370	6	0	0	0	0	0	0	0	0	0	0
slc22a3_sg2387	634	0	0	0	0	0	0	0	0	0	0	0
slc22a3_sg2388	239	0	0	0	0	0	0	0	0	0	0	0
dact2_sg2395	1925	5	1	0	5	0	0	0	0	0	0	0
dact2_sg2396	914	4	0	0	0	0	0	0	0	0	0	0
dact2_sg2397	584	5	1	0	0	0	0	0	0	0	0	0
dact2_sg2398	43	5	0	0	0	0	0	0	0	0	0	0
dact2_sg2399	1461	11	2	0	0	0	0	0	0	0	0	0
dact2_sg2400	2557	31	3	0	0	0	0	0	0	0	0	0
srrm2_sg2425	1663	8	2	0	2	0	0	0	0	0	0	0
srrm2_sg2426	544	1	0	0	0	0	0	0	0	0	0	0
srrm2_sg2427	17	0	0	0	0	0	0	0	0	0	0	0
srrm2_sg2428	668	6	0	0	0	0	0	0	0	0	0	0
srrm2_sg2429	768	12	0	0	0	3	0	0	0	0	0	0
srrm2_sg2430	883	3	2	0	2	0	0	0	0	0	0	0
tsc2_sg2437	1150	1	1	0	0	0	0	0	0	0	0	0
tsc2_sg2438	1120	0	0	0	0	0	0	0	0	0	0	0
tsc2_sg2439	1795	3	1	0	2	0	0	0	0	1	0	0
tsc2_sg2440	1287	26	0	0	0	0	0	0	0	0	0	0
tsc2_sg2441	1922	5	0	0	0	0	0	0	0	0	0	0
tsc2_sg2442	723	0	0	0	0	0	0	0	0	0	0	0
spdef_sg2455	940	4	1	0	0	0	0	0	0	0	0	0
spdef_sg2456	393	3	0	0	0	0	0	0	0	0	0	0
spdef_sg2457	920	12	1	0	0	0	0	0	0	0	0	0
spdef_sg2458	1670	8	0	0	0	0	0	0	0	0	0	0
spdef_sg2459	670	5	1	0	2	0	0	0	0	0	0	0
spdef_sg2460	854	0	0	0	2	0	0	0	0	0	0	0
pi16_sg2467	675	1605	282	382	0	0	0	0	0	32	134	0
pi16_sg2468	986	9	1	0	0	0	0	0	0	0	0	0
pi16_sg2469	1447	8	1	0	1	0	0	0	0	0	0	0
pi16_sg2470	1133	9	0	0	0	0	0	0	0	0	0	0
pi16_sg2471	967	8	0	0	0	0	0	0	0	0	0	0
pi16_sg2472	1774	117	0	0	1	0	0	0	0	0	0	0
dnah8_sg2473	1465	116	70	0	3	0	0	0	0	0	41	0
dnah8_sg2474	1075	13	0	0	0	0	0	6	0	0	0	0
dnah8_sg2475	38	0	0	0	0	0	0	0	0	0	0	0
dnah8_sg2476	1484	12	0	0	0	0	0	0	0	0	1	0
dnah8_sg2477	1098	4	1	0	0	0	0	0	0	0	0	0
dnah8_sg2478	0	0	0	0	0	0	0	0	0	0	0	0
tnxb_sg2509	832	11	0	0	0	0	0	0	0	0	0	0
tnxb_sg2510	1814	6	0	0	0	0	0	0	0	0	0	0
tnxb_sg2511	2206	17	0	0	0	0	5	0	0	0	0	0
tnxb_sg2512	2035	1636	317	361	0	5	0	0	0	3	92	7
tnxb_sg2513	1843	5	1	0	1	0	0	0	0	0	0	0
tnxb_sg2514	2525	6	0	0	0	0	0	0	0	0	0	0
csnk2b_sg2515	1121	2	1	0	0	0	0	0	0	0	0	0
csnk2b_sg2516	1040	0	2	0	11	0	0	0	0	0	0	0
csnk2b_sg2517	369	0	0	0	0	0	0	0	0	0	0	0
csnk2b_sg2518	545	0	1	0	0	0	0	0	0	0	0	0
csnk2b_sg2519	583	1	0	0	0	0	0	0	0	0	0	0
csnk2b_sg2520	1380	4	2	0	0	0	0	0	0	0	0	0
slc25a27_sg2527	849	3	1	0	0	0	0	0	0	0	0	0
slc25a27_sg2528	1049	5	0	0	1	0	0	0	0	0	0	0
slc25a27_sg2529	1099	7	0	0	0	0	0	0	0	0	0	0
slc25a27_sg2530	1947	71	5	0	0	0	0	0	0	0	0	0
slc25a27_sg2531	1064	13	0	0	0	0	0	0	0	0	0	0
slc25a27_sg2532	1329	6	1	0	0	0	0	0	0	0	0	0
capn11_sg2539	1166	5	0	0	1	0	0	0	0	0	0	0
capn11_sg2540	1292	309	25	165	0	0	0	0	0	0	0	0
capn11_sg2541	25	0	0	0	0	0	0	0	0	0	0	0
capn11_sg2542	1810	5	2	0	0	0	0	0	0	0	0	0
capn11_sg2543	836	4	0	0	0	0	0	0	0	0	0	0
capn11_sg2544	0	0	0	0	0	0	0	0	0	0	0	0
dlk2_sg2545	651	5	0	0	0	0	0	0	0	0	0	0
dlk2_sg2546	2102	65	6	0	0	0	0	0	0	0	0	0
dlk2_sg2547	1728	9	1	0	1	0	98	0	0	0	0	0
dlk2_sg2548	1005	6	1	0	0	0	0	0	0	0	0	0
dlk2_sg2549	1350	18	0	0	0	0	0	0	0	0	0	0
dlk2_sg2550	1235	2	1	0	0	0	0	0	0	0	0	0
arid1b_sg2563	2369	14	0	0	0	0	0	0	0	0	0	0
kcnh8_sg2564	390	9	0	0	0	0	0	0	0	0	0	0
kcnh8_sg2565	754	4	0	0	0	0	0	0	0	0	0	0
kcnh8_sg2566	1424	3	2	0	0	0	0	0	0	0	0	0
kcnh8_sg2567	59	0	0	0	0	0	0	0	0	0	0	0
kcnh8_sg2568	1055	3	0	0	0	0	0	0	0	0	0	16
kcnh8_sg2569	454	0	1	0	0	0	0	0	0	0	0	0
arid1b_sg2570	569	5	0	0	0	0	0	0	0	0	0	0
arid1b_sg2571	1203	3	0	0	0	0	0	0	0	3	0	0
arid1b_sg2572	594	8	0	0	0	0	0	0	0	0	0	0
arid1b_sg2573	325	0	1	0	0	0	0	0	0	0	0	0
arid1b_sg2574	2023	14234	3778	18754	562	482	13	39	1038	275	3667	80
plin4_sg2581	1491	5	0	5	0	0	0	0	0	0	9	0
plin4_sg2582	982	2	0	0	0	0	0	0	0	0	0	0
plin4_sg2583	539	2	0	0	0	0	0	0	0	0	0	0
plin4_sg2584	587	4	0	0	0	0	0	0	0	0	0	0
plin4_sg2585	2033	209	13	54	0	0	0	0	0	0	6	0
plin4_sg2586	1861	11	0	0	0	0	0	0	0	0	0	0
lonp1_sg2587	793	5	0	0	0	0	0	0	0	0	0	0
lonp1_sg2588	317	0	0	0	0	0	0	0	0	0	0	0
lonp1_sg2589	1828	16	1	0	0	0	0	0	0	1	0	0
lonp1_sg2590	10	0	0	0	0	0	0	0	0	0	0	0
lonp1_sg2591	1803	3	1	0	0	0	0	0	0	0	0	0
lonp1_sg2592	1556	4	1	0	0	0	0	0	0	0	0	0
myom1_sg2593	142	8	0	0	0	0	0	0	0	0	0	0
myom1_sg2594	802	2	1	0	0	0	0	0	0	0	0	0
myom1_sg2595	1756	10	1	0	0	0	0	0	0	0	0	0
myom1_sg2596	1437	4	0	0	0	0	0	0	0	0	0	0
myom1_sg2597	1232	2	0	0	0	0	0	0	0	0	0	0
myom1_sg2598	0	0	0	0	0	0	0	0	0	0	0	0
birc6_sg2605	653	8	0	0	0	0	0	0	0	1	0	0
birc6_sg2606	390	8	0	0	0	0	0	0	0	0	0	0
birc6_sg2607	1070	12	0	0	0	0	0	0	0	0	0	0
birc6_sg2608	459	0	1	0	0	0	0	0	0	0	0	0
birc6_sg2609	384	0	1	0	0	0	0	0	0	0	0	0
birc6_sg2610	541	0	0	0	0	0	0	0	0	0	0	0
vit_sg2611	1637	60	0	0	1	0	0	0	0	0	0	0
vit_sg2612	486	2	1	8	0	0	0	0	0	0	0	0
vit_sg2613	690	1	1	0	0	0	0	0	0	0	0	0
vit_sg2614	502	13523	36029	1317	436	225	9	19	762	441	3631	16
vit_sg2615	584	317	3	0	0	0	0	0	0	0	0	0
vit_sg2616	1873	30	1	0	0	0	0	0	0	0	0	0
lhcgr_sg2629	470	0	0	0	0	0	0	0	0	0	0	0
lhcgr_sg2630	1420	3	0	0	0	0	0	4	0	0	0	0
lhcgr_sg2631	282	5	1	0	0	0	0	0	0	0	0	0
lhcgr_sg2632	316	0	0	0	0	0	0	0	0	0	0	0
lhcgr_sg2633	2634	30	1	0	0	0	7	0	0	0	0	0
lhcgr_sg2634	1325	6	2	0	0	0	0	0	0	0	0	0
nrxn1_sg2635	2106	104	14	0	1	0	0	0	0	0	6	0
nrxn1_sg2636	1014	5	0	0	1	0	0	0	0	0	0	0
nrxn1_sg2637	263	0	0	0	0	0	0	0	0	0	0	0
nrxn1_sg2638	2088	298	22	35	1	0	0	0	0	0	56	1
nrxn1_sg2639	1536	18	0	0	1	0	0	0	0	0	0	0
nrxn1_sg2640	1516	22	1	0	0	0	0	0	0	19	0	0
chst9_sg2647	1168	5	1	0	0	0	0	0	0	0	0	0
chst9_sg2648	821	2	0	0	0	0	0	0	0	0	0	0
chst9_sg2649	223	1	0	0	0	0	0	0	0	0	0	0
chst9_sg2650	2454	41	4	0	1	0	0	0	0	0	0	0
chst9_sg2651	25	0	0	0	0	0	0	0	0	0	0	0
chst9_sg2652	372	0	1	0	0	0	0	0	0	0	0	0
dsg1c_sg2653	401	0	0	0	0	0	0	0	0	0	0	0
dsg1c_sg2654	18	0	0	0	0	0	0	0	0	0	0	0
dsg1c_sg2655	1140	5	0	0	0	0	0	0	0	0	0	0
dsg1c_sg2656	1316	104	6	26	0	0	0	1	64	4	20	0
dsg1c_sg2657	953	4	0	0	0	0	0	0	0	0	0	0
dsg1c_sg2658	815	4	0	0	0	0	0	0	0	0	0	0
dsg1a_sg2659	796	5	0	0	0	0	0	0	0	0	0	0
dsg1a_sg2660	838	5	1	0	0	0	0	0	0	0	0	0
dsg1a_sg2661	1732	8	1	0	0	0	0	0	0	0	0	0
dsg1a_sg2662	1244	5	1	0	0	0	0	0	0	0	0	0
dsg1a_sg2663	1006	7	1	0	0	0	0	0	0	0	0	0
dsg1a_sg2664	567	2	0	0	0	0	0	0	0	0	0	0
dsg1b_sg2665	840	48	0	14	0	0	0	0	0	0	0	0
dsg1b_sg2666	418	2	0	0	0	0	0	0	0	0	0	0
dsg1b_sg2667	836	6	0	0	0	0	0	0	0	0	0	0
dsg1b_sg2668	1582	13	0	0	0	0	0	0	0	1	0	0
dsg1b_sg2669	867	1	0	0	1	0	0	0	0	0	0	0
dsg1b_sg2670	978	3	0	0	0	0	0	0	0	0	0	0
ccdc178_sg2683	390	81	0	0	0	0	0	0	0	0	0	0
ccdc178_sg2684	677	10	0	0	0	0	0	0	0	0	0	0
ccdc178_sg2685	714	0	0	0	0	0	0	0	0	0	0	0
ccdc178_sg2686	550	0	0	0	0	0	0	0	8	0	0	0
ccdc178_sg2687	107	4	0	0	0	0	0	0	0	0	0	0
ccdc178_sg2688	44	0	0	0	0	0	0	0	0	0	0	0
gpr17_sg2695	662	3	0	0	2	0	0	0	0	0	0	0
gpr17_sg2696	611	390	1	0	0	0	0	0	0	0	0	0
gpr17_sg2697	445	1	0	0	0	0	0	0	0	0	0	0
gpr17_sg2698	361	4	0	0	0	0	0	0	0	0	0	0
gpr17_sg2699	38	0	0	0	0	0	0	0	0	0	0	0
gpr17_sg2700	1414	2	1	0	0	0	0	0	0	0	0	0
tslp_sg2701	539	0	0	0	0	0	0	0	0	0	0	0
tslp_sg2702	36	0	0	0	0	0	0	0	0	0	0	0
tslp_sg2703	1010	15	0	0	0	0	0	0	0	0	0	0
tslp_sg2704	836	5	0	0	0	0	0	0	0	0	0	0
tslp_sg2705	1046	5	0	8	0	0	0	0	0	0	0	0
tslp_sg2706	333	0	0	0	0	0	0	0	0	0	0	0
apc_sg2707	1783	1141	16	0	0	0	0	0	0	0	0	0
apc_sg2708	853	5	0	0	6	0	0	0	0	0	0	0
apc_sg2709	1067	0	1	0	1	0	0	0	0	0	0	0
apc_sg2710	686	2	0	0	0	0	0	0	0	0	0	0
apc_sg2711	506	5	0	0	2	0	0	0	0	0	0	0
apc_sg2712	435	4	0	0	0	0	0	0	0	0	0	0
nrg2_sg2719	978	7	0	0	0	0	0	0	0	0	0	0
nrg2_sg2720	1534	9	2	0	0	0	0	0	0	0	0	0
nrg2_sg2721	901	3	1	0	0	0	0	0	0	0	0	0
nrg2_sg2722	1207	6	0	0	1	0	0	0	0	0	0	0
nrg2_sg2723	1777	1	0	0	0	0	0	0	0	0	0	0
nrg2_sg2724	1823	60	1	0	0	0	0	0	0	0	0	0
cdo1_sg2731	394	0	1	0	0	0	0	0	0	0	0	0
cdo1_sg2732	1294	0	0	0	0	0	0	0	0	0	0	0
cdo1_sg2733	1979	1711	149	148	0	0	0	1	0	4	112	0
cdo1_sg2734	1157	4	0	0	1	0	0	0	0	0	0	0
cdo1_sg2735	1202	2	2	0	0	0	0	0	0	0	0	0
cdo1_sg2736	780	6	0	0	0	0	0	0	0	0	0	0
lvrn_sg2737	1917	15	1	0	0	0	0	0	0	0	0	0
lvrn_sg2738	1418	7	0	0	0	0	0	0	0	0	0	0
lvrn_sg2739	1262	3	1	0	1	0	0	0	0	0	3	0
lvrn_sg2740	310	5	0	0	0	0	0	0	0	0	0	0
lvrn_sg2741	1035	3	0	0	0	0	0	0	0	0	0	0
lvrn_sg2742	2250	19040	4839	3286	60	59	1	26	97	113	1585	109
slc27a6_sg2749	900	14	0	0	0	0	0	0	0	0	0	0
slc27a6_sg2750	781	2	0	0	0	0	0	0	0	0	0	0
slc27a6_sg2751	450	1	0	0	0	0	0	13	0	0	0	2
slc27a6_sg2752	586	16	2	8	0	0	0	0	0	0	0	0
slc27a6_sg2753	626	600	182	0	0	0	0	0	0	4	4	0
slc27a6_sg2754	705	0	0	0	0	0	0	0	0	0	0	0
il17b_sg2755	1400	174	4	0	0	0	0	0	0	0	0	0
il17b_sg2756	498	3	0	0	2	0	0	0	0	0	0	0
il17b_sg2757	739	14	0	0	0	0	0	0	0	0	0	0
il17b_sg2758	1310	5	0	9	0	0	0	0	0	0	0	0
il17b_sg2759	2837	61711	457892	1018653	13075	512234	1267	994777	263432	1313009	74606	1141265
il17b_sg2760	384	2	0	0	0	0	0	0	0	0	0	0
adrb2_sg2761	1360	27	2	0	0	0	0	0	0	0	0	0
adrb2_sg2762	515	11	0	0	0	0	0	0	0	0	0	0
adrb2_sg2763	1599	141	13	42	0	2	0	0	0	0	0	0
adrb2_sg2764	874	39	0	0	0	0	0	0	0	0	0	9
adrb2_sg2765	572	8811	2604	830	1	7	0	0	18	0	186	0
adrb2_sg2766	1018	6	1	0	0	0	0	0	0	0	0	0
cidea_sg2773	933	21023	6583	2764	75	51	3	7	104	53	1244	17
cidea_sg2774	935	7	0	0	0	0	0	0	0	0	0	0
cidea_sg2775	1475	51	1	0	0	0	0	0	0	0	0	0
cidea_sg2776	0	0	0	0	0	0	0	0	0	0	0	0
cidea_sg2777	174	0	0	0	0	0	0	0	0	0	0	0
cidea_sg2778	675	5	0	0	0	0	0	0	0	0	0	0
dcc_sg2779	307	3	0	0	0	0	0	0	0	0	0	0
dcc_sg2780	1067	9	1	0	0	0	0	0	0	0	0	0
dcc_sg2781	956	0	1	0	0	0	0	0	0	0	0	0
dcc_sg2782	417	10	0	0	0	0	0	0	0	0	0	0
dcc_sg2783	963	5	0	0	0	0	0	0	0	0	0	0
dcc_sg2784	518	1	0	0	0	0	0	0	0	0	0	0
smad4_sg2785	1455	20	0	0	0	0	0	0	0	0	0	0
smad4_sg2786	1804	117	7	0	2	0	0	0	0	10	0	0
smad4_sg2787	1067	0	0	0	0	0	0	0	0	0	0	0
smad4_sg2788	1646	19	1	0	0	0	0	0	0	0	0	0
smad4_sg2789	344	5	0	0	0	0	0	0	0	0	0	0
smad4_sg2790	440	0	0	0	0	0	0	0	0	0	0	0
mapk4_sg2791	1457	6	0	0	0	0	0	0	0	0	0	0
mapk4_sg2792	2078	16	0	0	0	0	0	0	0	0	0	0
mapk4_sg2793	1657	7	0	0	0	0	0	0	0	0	0	0
mapk4_sg2794	0	0	0	0	0	0	0	0	0	0	0	0
mapk4_sg2795	653	0	1	0	0	0	0	0	0	0	0	0
mapk4_sg2796	2080	7	1	0	2	0	0	0	0	0	0	38
glyat_sg2815	1159	11	3	57	2	0	0	0	0	0	0	0
glyat_sg2816	1418	16	0	0	0	0	0	0	0	0	0	0
glyat_sg2817	939	6	0	0	0	0	0	0	0	0	0	0
glyat_sg2818	717	1	0	0	3	0	0	0	0	0	0	0
glyat_sg2819	684	4	0	0	0	0	0	6	0	0	0	0
glyat_sg2820	699	11	0	0	0	0	0	0	0	0	0	0
trpm6_sg2827	533	4	0	0	1	0	0	0	0	0	0	0
trpm6_sg2828	338	0	0	0	0	0	0	0	0	0	0	0
trpm6_sg2829	787	0	0	0	0	0	1	0	0	0	0	0
trpm6_sg2830	60	0	0	0	0	0	0	0	0	0	0	0
trpm6_sg2831	915	10	1	0	0	0	0	0	0	0	0	0
trpm6_sg2832	880	1	0	0	0	0	0	0	0	0	0	0
trpm3_sg2839	916	1	0	0	0	0	0	0	0	66	0	0
trpm3_sg2840	2021	23	0	0	0	0	0	0	0	0	0	10
trpm3_sg2841	839	2	1	0	0	0	0	0	0	0	0	0
trpm3_sg2842	1	0	0	0	0	0	0	0	0	0	0	0
trpm3_sg2843	596	5	1	0	0	0	0	0	0	0	0	0
trpm3_sg2844	55	0	0	0	0	0	0	0	0	0	0	0
mamdc2_sg2845	734	0	0	0	0	0	0	0	0	0	0	0
mamdc2_sg2846	20	0	0	0	0	0	0	0	0	0	0	0
mamdc2_sg2847	864	8	0	0	0	0	0	0	0	0	0	0
mamdc2_sg2848	1717	14	2	0	0	0	0	0	0	0	0	0
mamdc2_sg2849	933	6	0	0	1	0	0	0	0	0	0	0
mamdc2_sg2850	823	14	2	0	0	0	1	0	0	0	0	0
fam189a2_sg2851	928	10	0	0	0	0	0	0	0	0	0	0
fam189a2_sg2852	520	3	0	0	0	0	0	0	0	0	0	0
fam189a2_sg2853	910	8	5	0	0	4	0	0	0	0	0	0
fam189a2_sg2854	1391	88	1	0	0	0	0	0	0	0	0	0
fam189a2_sg2855	606	1	0	0	0	0	0	0	0	0	0	0
fam189a2_sg2856	1955	364	6	0	1	0	0	0	0	0	0	0
pgm5_sg2857	1016	32	0	0	0	0	0	0	0	0	0	0
pgm5_sg2858	1400	10	0	0	1	0	0	0	0	0	0	0
pgm5_sg2859	561	0	0	0	0	0	0	0	0	0	0	0
pgm5_sg2860	610	3	1	0	0	0	0	0	0	0	0	0
pgm5_sg2861	784	4	2	0	0	0	0	0	0	0	0	0
pgm5_sg2862	1543	9	1	0	0	0	0	0	0	0	0	0
il33_sg2863	1415	11	1	0	0	0	0	0	0	0	0	0
il33_sg2864	23	0	0	0	0	0	0	0	0	0	0	0
il33_sg2865	452	0	0	0	0	0	0	0	0	0	0	0
il33_sg2866	316	6	1	0	0	0	0	0	0	0	0	0
il33_sg2867	1548	1757	142	51	0	5	0	0	0	0	0	0
il33_sg2868	2091	12	0	0	1	0	0	0	0	0	0	0
pten_sg2869	876	20415	237843	160337	5045	60998	559	806121	90537	554675	25430	746862
pten_sg2870	834	7	0	0	0	0	0	0	0	0	0	0
pten_sg2871	1220	5	0	0	0	0	0	0	0	0	0	0
pten_sg2872	1469	12	1	0	0	0	0	0	0	0	0	0
pten_sg2873	808	4	0	0	0	0	0	0	0	0	0	0
pten_sg2874	1173	4	0	0	23	0	0	0	0	0	0	0
slc16a12_sg2875	2487	5	0	0	0	0	0	0	0	0	0	0
slc16a12_sg2876	536	5	2	0	0	0	0	0	0	0	0	0
slc16a12_sg2877	453	5	0	0	0	0	0	0	0	0	0	0
slc16a12_sg2878	876	0	0	0	0	0	0	0	0	0	0	0
slc16a12_sg2879	454	23	0	0	0	0	0	0	0	0	0	0
slc16a12_sg2880	1289	91	1	0	0	0	0	0	0	0	0	0
rbp4_sg2887	760	4	0	0	0	0	0	0	0	0	0	0
rbp4_sg2888	1026	1	0	0	0	0	0	0	0	0	0	0
rbp4_sg2889	2068	1657	430	334	70	24	0	3	59	26	413	0
rbp4_sg2890	866	7	1	0	0	0	0	0	0	0	0	0
rbp4_sg2891	1328	6	0	0	0	0	0	0	0	0	0	0
rbp4_sg2892	949	93	7	0	21	0	0	0	0	0	0	0
sorbs1_sg2899	40	1	0	0	0	0	0	0	0	0	0	0
sorbs1_sg2900	1100	14	0	0	0	0	0	1	0	0	0	0
sorbs1_sg2901	497	0	0	0	0	0	0	0	0	0	0	0
sorbs1_sg2902	930	9	0	0	0	0	0	0	0	0	0	0
sorbs1_sg2903	1101	8	0	0	2	0	0	0	0	0	0	0
sorbs1_sg2904	534	9	0	0	0	0	0	0	0	0	0	0
crtac1_sg2917	1344	5	1	0	0	0	0	0	0	0	0	0
crtac1_sg2918	977	5	0	0	0	0	0	0	0	0	0	0
crtac1_sg2919	1520	16	1	0	0	0	5	0	0	0	0	0
crtac1_sg2920	823	7	0	0	0	0	0	0	0	0	0	0
crtac1_sg2921	757	0	1	0	0	0	0	0	0	0	0	0
crtac1_sg2922	1351	40	5	0	0	0	0	0	0	0	0	0
hpse2_sg2923	176	201	14	3	0	0	0	0	0	0	0	0
hpse2_sg2924	957	11	0	0	2	0	0	0	0	0	0	0
hpse2_sg2925	815	2	0	0	0	0	0	0	0	0	0	0
hpse2_sg2926	1294	8	0	0	0	0	0	0	0	0	0	0
hpse2_sg2927	2398	46	1	0	0	0	0	0	0	0	0	0
hpse2_sg2928	878	11	0	0	0	0	0	0	0	0	0	0
kcnip2_sg2929	715	1	0	0	0	0	0	0	0	0	0	0
kcnip2_sg2930	179	0	0	0	0	0	0	0	0	0	0	0
kcnip2_sg2931	332	1	0	0	0	0	0	0	0	0	0	0
kcnip2_sg2932	180	5	0	0	0	0	0	0	0	0	0	0
kcnip2_sg2933	508	0	1	0	0	0	0	0	0	0	0	0
kcnip2_sg2934	813	3	2	0	0	0	2	0	0	0	0	0
col17a1_sg2935	2604	11	0	0	1	0	0	0	0	0	0	0
col17a1_sg2936	1613	18	0	0	0	0	0	0	0	0	0	0
col17a1_sg2937	1542	11	0	0	0	0	0	0	0	4	0	0
col17a1_sg2938	0	0	0	0	0	0	0	0	0	0	0	0
col17a1_sg2939	146	0	0	0	0	0	0	0	0	0	0	0
col17a1_sg2940	51	0	0	0	0	0	0	0	0	0	0	0
gpam_sg2947	1951	1	0	0	0	0	0	0	0	0	0	0
gpam_sg2948	580	0	0	0	0	0	0	0	0	0	0	0
gpam_sg2949	1103	0	0	0	0	0	0	0	0	0	0	0
gpam_sg2950	116	0	0	0	0	0	0	0	0	0	0	0
gpam_sg2951	1234	5	1	0	0	0	0	0	0	0	0	0
gpam_sg2952	879	1	1	0	0	0	0	0	0	0	0	0
men1_sg2959	1754	1	2	0	1	0	0	0	0	0	0	0
men1_sg2960	1385	9	2	0	0	0	0	0	0	0	0	0
men1_sg2961	1011	3	0	0	0	0	0	0	0	0	0	0
men1_sg2962	1183	9	1	0	0	0	0	0	0	0	0	0
men1_sg2963	403	1	0	0	0	0	0	0	0	0	0	0
men1_sg2964	1010	5	0	0	0	0	0	0	0	0	0	0
pygm_sg2965	1198	12	1	0	0	0	11	0	0	0	0	0
pygm_sg2966	1028	2	1	0	0	0	0	0	0	0	0	0
pygm_sg2967	1870	8	1	0	0	0	0	0	0	0	0	0
pygm_sg2968	1298	113	3	0	0	0	0	0	0	0	0	0
pygm_sg2969	864	5	0	0	0	0	0	0	0	0	0	0
pygm_sg2970	716	11	1	0	0	0	0	0	0	0	0	0
slc22a12_sg2971	2521	576	1	0	1	0	0	0	0	0	0	0
slc22a12_sg2972	872	3	1	0	0	0	0	0	0	0	0	0
slc22a12_sg2973	1125	132868	94921	8480	41552	99968	367	81864	54551	56801	151331	33743
slc22a12_sg2974	1476	10	1	0	0	0	0	0	0	0	0	0
slc22a12_sg2975	1204	12	0	0	0	0	0	0	0	0	0	0
slc22a12_sg2976	1721	1	0	0	0	0	0	0	0	0	0	0
lgals12_sg2977	850	1	0	0	1	0	0	0	0	0	0	0
lgals12_sg2978	68	0	0	0	0	0	0	0	0	0	0	0
lgals12_sg2979	452	0	0	0	0	0	0	0	0	3	0	0
lgals12_sg2980	810	14	1	0	0	0	0	0	0	0	0	0
lgals12_sg2981	1087	12	0	0	0	0	0	0	0	0	0	0
lgals12_sg2982	1482	15	1	0	0	0	0	0	0	0	0	0
lrrn4cl_sg2983	127	0	0	0	0	0	0	0	0	0	0	0
lrrn4cl_sg2984	1262	7	2	0	1	0	0	0	0	0	0	0
lrrn4cl_sg2985	1427	74	17	0	0	0	0	0	20	0	0	0
lrrn4cl_sg2986	696	4	1	0	0	0	0	0	0	0	0	0
lrrn4cl_sg2987	74	0	0	0	0	0	0	0	0	0	0	0
lrrn4cl_sg2988	1005	123	8	8	0	0	0	0	0	0	0	0
itih2_sg2989	1334	3	1	0	2	0	0	0	0	0	0	0
itih2_sg2990	1016	2	0	0	0	0	0	0	0	0	0	0
itih2_sg2991	82	0	0	0	0	0	0	0	0	0	0	0
itih2_sg2992	335	14	0	0	0	0	0	0	0	0	0	0
itih2_sg2993	412	0	0	0	0	0	0	0	0	0	0	0
itih2_sg2994	535	3	0	0	0	0	0	0	0	0	0	0
itih5_sg2995	843	0	0	0	0	0	0	0	0	0	0	0
itih5_sg2996	649	10	4	0	0	0	0	0	0	0	0	0
itih5_sg2997	1520	18	0	0	0	0	0	0	0	0	0	0
itih5_sg2998	869	8	6	0	0	0	0	0	0	0	0	0
itih5_sg2999	78	0	0	0	0	0	0	0	0	0	0	0
itih5_sg3000	1234	26	0	0	0	0	0	0	0	0	0	0
pamr1_sg3001	557	5	0	0	1	0	0	0	0	0	0	0
pamr1_sg3002	566	11	1	0	1	0	0	0	0	0	0	0
pamr1_sg3003	980	8	1	0	1	0	0	0	0	0	0	0
pamr1_sg3004	1469	4	2	0	0	0	0	0	0	0	0	0
pamr1_sg3005	1730	428	97	964	23	7	0	16	12	18	147	15
pamr1_sg3006	173	0	0	0	0	0	0	0	0	0	0	0
elf5_sg3007	763	4	0	0	1	0	0	0	0	0	0	0
elf5_sg3008	1380	8	0	0	0	0	0	0	0	0	0	0
elf5_sg3009	777	5	0	0	0	0	0	0	0	0	0	0
elf5_sg3010	1112	104	6	0	0	9	0	0	0	0	0	0
elf5_sg3011	820	2	0	0	0	0	0	0	0	0	0	0
elf5_sg3012	761	10	0	0	0	0	0	0	0	0	0	0
bbox1_sg3013	527	5	0	0	0	0	0	0	0	0	0	0
bbox1_sg3014	1013	4	1	0	0	0	0	0	0	0	0	0
bbox1_sg3015	1271	11	0	0	1	0	0	0	0	0	0	0
bbox1_sg3016	155	3	0	0	0	0	0	0	0	0	0	0
bbox1_sg3017	588	0	0	0	0	0	0	0	0	0	0	0
bbox1_sg3018	813	0	0	0	0	0	0	0	0	0	0	0
ano3_sg3019	1297	14	1	0	0	0	0	0	0	0	0	0
ano3_sg3020	381	47	2	4	0	0	0	0	0	0	0	0
ano3_sg3021	476	3	0	0	0	0	0	0	0	0	0	0
ano3_sg3022	842	12	0	0	0	0	0	0	0	0	0	0
ano3_sg3023	1252	2	2	0	0	0	0	0	0	0	0	0
ano3_sg3024	934	1	0	0	1	0	0	0	0	0	0	0
ryr3_sg3025	627	2	0	0	0	0	0	0	0	0	0	0
ryr3_sg3026	394	0	0	0	0	0	0	0	0	0	0	0
ryr3_sg3027	930	0	1	0	0	0	0	0	0	0	0	0
ryr3_sg3028	583	0	2	0	0	3	0	0	0	0	0	0
ryr3_sg3029	2243	5	1	0	0	0	3	0	0	1	0	0
ryr3_sg3030	1581	13	0	0	0	0	0	0	0	0	0	0
adam33_sg3049	867	5	1	0	0	0	0	0	3	0	0	0
adam33_sg3050	1639	23	0	0	0	0	0	0	0	0	0	73
adam33_sg3051	5	0	0	0	0	0	0	0	0	0	0	0
adam33_sg3052	237	3	0	0	0	0	0	0	0	0	0	0
adam33_sg3053	2096	20	0	0	0	0	0	0	0	0	0	0
adam33_sg3054	1944	4931	189	0	0	7	0	0	0	0	16	1
angpt4_sg3061	1065	5	1	0	0	1	331	0	0	0	0	0
angpt4_sg3062	1292	15	2	0	0	0	0	0	0	0	0	0
angpt4_sg3063	690	422	69	30	0	7	0	0	0	0	10	0
angpt4_sg3064	481	0	0	0	0	0	0	0	0	0	0	0
angpt4_sg3065	1007	5	0	0	0	0	2	0	0	0	0	0
angpt4_sg3066	874	5	0	0	0	0	0	0	0	0	0	0
defb22_sg3067	1460	13586	289	138	0	12	0	0	27	9	159	50
defb22_sg3068	1579	17	0	0	0	0	0	0	0	0	0	0
defb22_sg3069	642	2	0	0	0	0	0	0	0	0	0	0
defb22_sg3070	867	6	0	0	0	0	0	0	0	0	0	0
defb22_sg3071	359	4	1	0	0	0	0	0	0	0	0	0
defb22_sg3072	1865	11	0	0	0	0	0	0	0	0	0	0
asxl1_sg3073	312	7	0	0	0	0	0	0	0	0	0	0
asxl1_sg3074	1229	5	1	0	0	0	0	0	0	0	0	0
asxl1_sg3075	505	1	0	0	1	0	0	0	0	0	0	0
asxl1_sg3076	431	173	0	0	0	0	0	0	0	0	0	5
asxl1_sg3077	1010	16	0	0	0	0	0	0	0	0	0	0
asxl1_sg3078	550	157	0	0	0	0	0	0	0	0	0	0
eif6_sg3079	1211	8	0	0	0	0	0	0	0	0	0	0
eif6_sg3080	845	0	0	0	0	0	0	0	0	0	0	0
eif6_sg3081	899	17	0	0	14	0	0	0	0	0	0	0
eif6_sg3082	864	2	1	0	0	0	0	0	0	0	0	0
eif6_sg3083	26	0	0	0	0	0	0	0	0	0	0	0
eif6_sg3084	1455	1	0	0	0	0	0	0	27	0	0	0
plcg1_sg3085	1272	3	1	0	0	0	0	0	0	0	0	0
plcg1_sg3086	2364	26	0	0	0	0	0	0	0	0	0	0
plcg1_sg3087	1220	5	0	0	0	0	4	0	0	0	0	0
plcg1_sg3088	1802	18	1	0	0	0	0	0	0	0	0	0
plcg1_sg3089	613	6	0	0	0	0	0	0	0	0	0	0
plcg1_sg3090	1033	0	0	0	0	0	0	0	0	0	0	0
emilin3_sg3091	1003	4	0	0	0	0	0	0	0	0	0	0
emilin3_sg3092	928	11	1	0	0	0	0	0	0	0	0	0
emilin3_sg3093	1673	4197	647	377	10	3	1	0	32	6	123	1
emilin3_sg3094	1537	5	0	0	0	0	0	0	0	0	0	0
emilin3_sg3095	2144	168	1	0	0	2	0	0	0	0	0	0
emilin3_sg3096	338	5	0	0	0	0	0	0	0	0	0	0
ptprt_sg3097	863	1	1	0	0	0	1	0	0	0	0	0
ptprt_sg3098	1312	4	1	0	0	0	0	0	0	0	0	0
ptprt_sg3099	1877	4	0	0	0	0	0	0	0	0	0	0
ptprt_sg3100	560	2	0	0	0	0	0	0	0	0	0	0
ptprt_sg3101	1343	5	0	0	1	0	0	0	0	0	0	0
ptprt_sg3102	744	3	0	0	0	0	0	0	0	0	0	0
sgk2_sg3103	9	0	0	0	0	0	0	0	0	0	0	0
sgk2_sg3104	1330	12	0	0	0	0	0	0	0	0	0	0
sgk2_sg3105	997	5	0	0	1	0	0	0	0	0	0	0
sgk2_sg3106	655	4	1	0	0	0	0	0	0	0	0	0
sgk2_sg3107	799	2	0	0	0	0	0	0	0	0	0	0
sgk2_sg3108	2543	4	1	0	0	0	0	0	0	0	0	0
jph2_sg3109	867	12	0	0	0	0	0	0	0	0	0	0
jph2_sg3110	1716	5	0	0	0	0	0	0	0	0	0	0
jph2_sg3111	265	0	0	0	0	0	0	0	0	0	0	0
jph2_sg3112	2244	5	0	0	0	0	0	0	0	0	0	0
jph2_sg3113	1665	2	0	0	2	0	0	0	0	0	0	0
jph2_sg3114	2017	9	0	0	0	0	0	0	0	0	0	0
kcnb1_sg3115	554	1	1	0	0	0	0	0	0	0	0	0
kcnb1_sg3116	1184	4	3	0	0	0	0	0	0	0	0	0
kcnb1_sg3117	1184	9	1	0	0	4	0	0	0	0	0	0
kcnb1_sg3118	1119	11	0	0	0	0	0	0	0	0	0	0
kcnb1_sg3119	1339	16	0	0	0	0	0	0	0	0	0	0
kcnb1_sg3120	1831	8	0	0	0	0	0	0	0	0	0	0
tshz2_sg3127	2222	14	0	0	0	0	0	0	0	0	0	0
tshz2_sg3128	11	0	0	0	0	0	0	0	0	0	0	0
tshz2_sg3129	1562	14	0	0	0	0	0	0	0	0	0	0
tshz2_sg3130	1158	1	1	0	0	0	0	0	0	0	0	0
tshz2_sg3131	1143	1	1	0	0	0	0	0	0	0	0	0
tshz2_sg3132	1846	4	0	0	1	0	0	0	0	0	0	0
pck1_sg3133	868	2	0	0	0	0	0	0	0	0	0	0
pck1_sg3134	728	3	0	0	0	0	0	0	0	0	0	0
pck1_sg3135	1520	9	1	0	0	0	0	0	0	1	0	0
pck1_sg3136	1024	8	1	0	0	0	0	0	0	0	0	0
pck1_sg3137	1167	256	80	554	64	38	0	1	56	23	191	17
pck1_sg3138	651	141	10	189	0	0	0	0	0	0	0	0
edn3_sg3139	2220	1	0	0	0	0	0	0	0	3	0	0
edn3_sg3140	998	9	0	0	0	0	0	0	0	0	0	0
edn3_sg3141	1240	9	0	0	0	0	0	0	0	0	0	0
edn3_sg3142	1425	7	0	0	0	0	95	0	0	0	0	0
edn3_sg3143	67	0	0	0	0	0	0	0	0	0	0	0
edn3_sg3144	902	2	0	0	0	0	0	0	0	0	0	0
dido1_sg3151	377	1	0	0	0	0	0	0	0	0	0	0
dido1_sg3152	1236	6	0	0	0	0	0	0	0	0	0	0
dido1_sg3153	1354	8	0	0	0	0	0	0	0	0	0	0
dido1_sg3154	632	298	127	2051	80	99	1	1	171	18	388	28
dido1_sg3155	949	0	1	0	0	0	0	0	0	1	0	0
dido1_sg3156	767	6	0	0	0	0	0	0	0	0	0	0
lcn10_sg3163	565	2	1	0	0	0	0	0	0	3	0	0
lcn10_sg3164	631	56	0	0	0	0	0	0	0	0	0	0
lcn10_sg3165	922	23	0	0	0	0	0	0	0	0	0	0
lcn10_sg3166	2187	13	0	0	0	0	0	0	0	0	0	0
lcn10_sg3167	1749	14	0	0	0	0	0	6	0	0	0	0
lcn10_sg3168	2004	3	0	0	0	0	0	0	0	0	0	0
notch1_sg3169	572	4	0	3	0	0	2	0	0	0	0	0
notch1_sg3170	1161	15	1	0	0	0	0	0	0	0	0	0
notch1_sg3171	37	0	0	0	0	0	0	0	0	0	0	0
notch1_sg3172	1043	10	0	0	0	0	0	0	0	0	0	0
notch1_sg3173	134	0	0	0	0	0	0	0	0	0	0	0
notch1_sg3174	1346	87	0	0	0	0	0	0	0	0	0	21
prrc2b_sg3211	253	0	0	0	0	0	0	0	0	0	0	0
prrc2b_sg3212	1237	0	0	0	3	0	0	0	0	0	0	0
prrc2b_sg3213	1060	41	0	7	0	0	0	0	0	0	0	0
prrc2b_sg3214	984	3	0	0	0	12	0	0	0	0	0	0
prrc2b_sg3215	676	6	2	0	0	0	0	0	0	0	0	0
prrc2b_sg3216	2213	18	1	0	0	0	0	0	0	0	0	0
hspa5_sg3217	1248	5	1	0	0	0	0	0	0	0	0	0
hspa5_sg3218	510	2	0	0	0	0	0	0	0	0	0	0
hspa5_sg3219	1101	3	0	0	0	0	0	0	0	0	0	0
hspa5_sg3220	1828	1	0	0	0	2	0	0	0	0	0	0
hspa5_sg3221	1570	0	0	0	0	0	0	0	0	0	0	0
hspa5_sg3222	1465	1	2	0	0	0	0	0	37	0	0	0
lrp1b_sg3229	940	4	1	0	0	0	0	0	0	0	0	0
lrp1b_sg3230	1168	21	5	0	0	0	0	0	0	0	0	0
lrp1b_sg3231	1166	4	1	0	0	0	0	0	0	0	0	0
lrp1b_sg3232	15	0	0	0	0	0	0	0	0	0	0	0
lrp1b_sg3233	40	0	0	0	0	0	0	0	0	0	0	0
lrp1b_sg3234	74	0	0	0	0	0	0	0	0	0	0	0
neb_sg3241	1498	8	0	0	0	0	0	0	0	0	0	0
neb_sg3242	1634	9	1	0	0	0	0	0	0	7	0	0
neb_sg3243	751	0	0	0	0	0	0	0	0	0	0	0
neb_sg3244	278	5	0	0	0	0	0	0	0	0	0	0
neb_sg3245	1654	834	628	2213	110	94	20	25	262	61	687	33
neb_sg3246	59	0	0	0	0	0	0	0	0	0	0	0
acvr1c_sg3247	451	4	0	0	0	0	0	0	0	0	0	0
acvr1c_sg3248	852	4	0	0	0	0	0	6	0	0	0	0
acvr1c_sg3249	0	0	0	0	0	0	0	0	0	0	0	0
acvr1c_sg3250	853	4	0	0	0	0	0	0	0	0	0	0
acvr1c_sg3251	290	0	0	0	0	0	0	0	0	0	0	0
acvr1c_sg3252	1938	17	2	0	0	0	0	0	0	0	0	0
scn3a_sg3253	45	0	0	0	0	0	0	0	0	0	0	0
scn3a_sg3254	73	0	0	0	0	0	0	0	0	0	0	0
scn3a_sg3255	722	2	0	0	1	0	0	0	0	0	0	0
scn3a_sg3256	1647	8	0	0	0	0	0	0	0	0	0	0
scn3a_sg3257	1264	5	0	0	0	0	0	0	0	0	0	0
scn3a_sg3258	623	6	1	0	0	0	0	0	0	0	0	0
scn7a_sg3259	559	4	0	0	0	0	0	0	0	0	0	0
scn7a_sg3260	467	2	0	0	0	0	0	0	0	0	0	0
scn7a_sg3261	635	0	0	0	0	0	0	0	0	0	0	0
scn7a_sg3262	245	11163	1449	991	0	15	3	1	78	12	424	0
scn7a_sg3263	1018	11	0	0	0	0	0	0	0	0	0	0
scn7a_sg3264	537	0	0	0	0	0	0	0	0	0	0	0
xirp2_sg3265	832	2	2	0	0	0	0	0	0	0	0	0
xirp2_sg3266	777	7	0	0	0	0	0	0	0	0	0	0
xirp2_sg3267	824	5	0	0	0	0	0	0	0	0	0	0
xirp2_sg3268	1045	9	0	0	0	0	0	0	0	0	0	0
xirp2_sg3269	23	0	0	0	0	0	0	0	0	0	0	0
xirp2_sg3270	978	3665	1075	42	137	60	0	6	260	89	736	1
b3galt1_sg3271	790	27	2	0	0	0	0	0	0	0	0	0
b3galt1_sg3272	930	14	0	0	0	0	0	0	0	0	0	0
b3galt1_sg3273	275	1	0	0	0	0	0	0	0	0	0	0
b3galt1_sg3274	255	6	0	0	0	0	0	0	0	0	0	0
b3galt1_sg3275	574	0	0	0	0	0	0	0	0	0	0	0
b3galt1_sg3276	422	5	0	0	1	0	0	0	2	0	0	0
lrp2_sg3277	1279	5	0	0	0	0	567	0	0	0	0	0
lrp2_sg3278	102	0	0	0	0	0	0	0	0	0	0	0
lrp2_sg3279	1043	1	1	0	0	0	0	0	0	0	0	0
lrp2_sg3280	181	0	0	0	0	0	0	0	0	0	0	0
lrp2_sg3281	1175	6	0	0	2	0	0	6	0	0	0	0
lrp2_sg3282	1679	28	0	0	0	0	0	0	0	0	0	0
alx4_sg3295	2812	142	23	13	0	0	0	0	0	0	0	0
alx4_sg3296	1925	2233	464	219	74	53	0	9	14	29	237	0
alx4_sg3297	1112	5	1	0	0	0	0	0	0	0	0	0
alx4_sg3298	164	0	0	0	0	0	0	0	0	0	0	0
alx4_sg3299	1203	2406	31	10	3	0	0	0	0	0	0	0
alx4_sg3300	1039	5	0	0	0	0	4	0	0	0	0	0
gata3_sg3307	707	0	0	0	0	0	0	0	0	0	0	0
gata3_sg3308	697	12	0	0	0	0	0	0	0	0	0	0
gata3_sg3309	894	7	0	0	0	0	0	0	0	0	0	0
gata3_sg3310	1478	16	1	0	3	0	0	0	0	0	0	0
gata3_sg3311	876	19	1	0	1	0	0	0	0	0	0	0
gata3_sg3312	1863	23	0	0	0	0	0	0	0	0	0	0
fabp4_sg3319	116	0	0	0	0	0	0	0	0	0	0	0
fabp4_sg3320	992	4	0	0	0	0	2	603	2	3	0	21
fabp4_sg3321	675	25	0	0	0	0	0	0	0	0	0	0
fabp4_sg3322	947	18	0	0	0	0	0	0	0	0	0	0
fabp4_sg3323	2095	17	1	0	0	0	0	0	0	0	0	0
fabp4_sg3324	0	0	0	0	0	0	0	0	0	0	0	0
casq2_sg3325	1152	4	0	0	0	0	0	0	0	0	0	0
casq2_sg3326	1370	45	0	11	0	0	0	0	0	0	0	0
casq2_sg3327	649	10	2	0	0	0	0	0	0	0	0	0
casq2_sg3328	240	2	0	0	0	0	0	0	0	0	0	0
casq2_sg3329	1012	29	0	0	0	0	0	0	0	1	0	0
casq2_sg3330	1262	17	1	0	0	0	0	0	0	0	0	0
neurog2_sg3355	1422	5	0	0	0	0	0	7	0	0	0	0
neurog2_sg3356	2141	28	1	0	1	0	0	0	0	0	0	0
neurog2_sg3357	648	9	0	0	0	0	0	0	0	0	0	0
neurog2_sg3358	996	5	0	0	0	0	0	0	0	0	0	0
neurog2_sg3359	826	0	0	0	0	0	0	0	0	0	0	0
neurog2_sg3360	1456	9	1	0	1	0	0	0	0	0	0	0
col25a1_sg3361	1464	5	0	0	0	0	0	0	0	0	0	0
col25a1_sg3362	332	0	0	0	0	0	0	0	0	0	0	0
col25a1_sg3363	1152	1	2	0	0	0	0	0	0	0	0	0
col25a1_sg3364	1296	38	7	0	0	0	0	0	0	0	0	0
col25a1_sg3365	2646	14	0	0	0	0	0	0	0	0	0	0
col25a1_sg3366	1461	0	0	0	0	0	0	0	0	0	0	0
tet2_sg3367	246	0	0	0	0	0	0	0	0	0	0	0
tet2_sg3368	729	3	0	0	0	0	0	0	0	0	0	0
tet2_sg3369	683	1	0	0	0	0	0	0	0	0	0	0
tet2_sg3370	742	1	0	0	0	0	0	0	0	0	0	0
tet2_sg3371	621	7	5	0	0	0	0	0	0	0	0	0
tet2_sg3372	826	3	0	0	0	0	0	0	7	0	0	0
adh1_sg3379	6249	67	2	0	0	0	0	0	0	0	0	0
adh1_sg3380	2018	29	0	0	0	0	0	0	0	0	0	0
adh1_sg3381	3176	29	4	0	0	0	0	1	0	0	0	0
adh1_sg3382	2686	115	33	24	1	2	0	0	0	0	4	0
adh1_sg3383	1718	93	13	164	0	0	0	0	0	0	0	0
adh1_sg3384	3662	18	1	0	10	0	0	0	0	0	0	0
adh4_sg3385	307	0	0	0	0	0	0	0	0	0	0	0
adh4_sg3386	660	5	0	0	0	0	0	0	0	0	0	0
adh4_sg3387	897	13	0	0	0	0	0	0	0	0	0	0
adh4_sg3388	271	3	0	0	0	0	0	0	0	0	0	0
adh4_sg3389	437	9	0	0	0	0	0	0	0	0	0	0
adh4_sg3390	1043	483	43	67	1	16	1	0	0	4	97	20
clca4b_sg3397	903	6	1	0	0	0	0	0	0	0	0	0
clca4b_sg3398	965	1	1	0	0	0	0	0	0	0	0	0
clca4b_sg3399	1062	175	1	17	1	0	0	0	0	4	0	1
clca4b_sg3400	651	5	0	0	0	0	0	0	0	0	0	0
clca4b_sg3401	3407	30	2	0	0	0	0	0	0	0	0	0
clca4b_sg3402	936	3	2	0	0	0	0	0	8	4	0	0
clca4a_sg3403	1051	7	0	0	0	0	0	0	0	0	0	0
clca4a_sg3404	1392	17499	1231	1403	43	55	0	1	42	28	337	8
clca4a_sg3405	806	2	0	0	0	0	0	0	0	0	0	0
clca4a_sg3406	874	9	0	0	0	0	0	0	0	0	0	0
clca4a_sg3407	1236	5	1	0	0	0	0	0	0	0	0	0
clca4a_sg3408	1087	4	1	0	1	0	0	0	0	0	0	0
car3_sg3409	972	6	0	0	0	0	0	0	0	0	0	0
car3_sg3410	944	2	0	0	0	0	0	0	0	0	0	0
car3_sg3411	473	3	0	0	0	0	0	0	0	0	0	0
car3_sg3412	538	0	0	0	0	0	0	0	0	0	0	0
car3_sg3413	2570	26	0	0	1	0	0	0	0	0	0	0
car3_sg3414	1663	5	0	0	0	0	0	0	0	0	0	0
ptgfr_sg3415	1207	7	0	0	0	0	0	0	0	0	0	0
ptgfr_sg3416	1096	180	25	32	0	0	0	0	0	0	115	21
ptgfr_sg3417	1215	9	0	0	0	0	0	0	0	0	0	0
ptgfr_sg3418	307	4	0	0	0	0	0	0	0	0	0	0
ptgfr_sg3419	1006	8	0	0	0	0	0	0	0	127	0	0
ptgfr_sg3420	628	1	0	0	0	0	0	0	0	0	0	0
gipc2_sg3421	24	0	0	0	0	0	0	0	0	0	0	0
gipc2_sg3422	1641	21	1	0	0	0	0	0	0	0	0	0
gipc2_sg3423	144	4	0	0	0	0	0	0	0	7	0	0
gipc2_sg3424	385	5	1	0	0	0	0	0	0	0	0	0
gipc2_sg3425	2087	17	2	0	0	0	0	0	0	0	0	0
gipc2_sg3426	1509	5	0	0	0	0	1	0	0	0	0	0
ak5_sg3427	1964	17	0	0	1	0	0	0	0	0	0	0
ak5_sg3428	1174	4	1	0	0	0	21	0	0	0	0	0
ak5_sg3429	1800	4	0	0	0	0	0	0	9	0	0	0
ak5_sg3430	1130	6	0	0	0	0	0	0	0	0	0	0
ak5_sg3431	1457	6	2	0	0	0	0	0	0	0	0	0
ak5_sg3432	1050	0	1	0	0	0	0	0	0	0	0	0
nlgn1_sg3433	269	5	0	0	0	0	0	0	0	0	0	0
nlgn1_sg3434	1048	12	0	0	0	0	0	0	0	0	0	0
nlgn1_sg3435	636	3	0	0	0	0	0	0	0	0	0	0
nlgn1_sg3436	581	7	0	0	0	0	0	0	0	0	0	0
nlgn1_sg3437	913	5	1	0	0	0	0	0	0	0	0	0
nlgn1_sg3438	1334	47	0	0	0	0	0	0	0	0	0	0
cldn11_sg3445	1520	27	8	8	0	0	0	0	0	0	0	0
cldn11_sg3446	885	37	0	0	0	0	0	0	0	0	0	0
cldn11_sg3447	1433	7	1	0	0	0	0	0	0	0	0	0
cldn11_sg3448	1481	71	34	0	0	0	0	0	0	0	0	0
cldn11_sg3449	1643	5	0	0	0	0	0	0	0	0	0	0
cldn11_sg3450	962	4	1	0	0	0	0	0	0	0	0	0
slc7a14_sg3451	608	3	0	0	0	0	0	1	0	0	0	0
slc7a14_sg3452	1266	4	0	0	0	0	0	0	0	0	0	0
slc7a14_sg3453	996	0	0	0	0	0	0	0	0	0	0	0
slc7a14_sg3454	2768	10	0	0	0	0	0	0	0	0	0	0
slc7a14_sg3455	725	10	0	0	0	0	0	0	0	0	0	0
slc7a14_sg3456	736	3	1	0	0	0	0	0	0	0	0	0
4932438a13rik_sg3463	115	0	0	0	0	0	0	0	0	0	0	0
4932438a13rik_sg3464	967	2	1	0	1	0	0	0	0	0	0	0
4932438a13rik_sg3465	1101	32	0	0	0	0	0	0	0	0	0	0
4932438a13rik_sg3466	714	1	0	0	1	0	0	0	0	0	0	0
4932438a13rik_sg3467	871	21	0	0	0	0	0	0	0	0	0	0
4932438a13rik_sg3468	500	8	0	0	0	0	0	0	0	0	0	0
fgf2_sg3469	2597	13071	1364	323	43	14	0	1	8	9	232	1
fgf2_sg3470	905	6	1	0	0	0	0	0	0	0	0	0
fgf2_sg3471	1174	193	4	52	0	2	0	0	0	0	0	0
fgf2_sg3472	955	3	0	0	0	0	0	0	0	0	0	0
fgf2_sg3473	1113	25	0	0	1	0	0	0	0	0	0	0
fgf2_sg3474	1549	5	2	0	0	0	0	0	0	0	0	0
fat4_sg3475	946	24	0	0	1	0	1	0	0	0	0	0
[truncated: 1,685 more rows]
