# Supplementary material for: Functional CRISPR Screens Define Genetic Drivers for Cancer Transformation and Progression from Non-Cancerous Cells
Source: Int J Mol Sci. 2026 Apr 2;27(7):3223. doi: 10.3390/ijms27073223 (PMC13072818; doi:10.3390/ijms27073223)
Supplement: Supplementary file 1 [file ijms-27-03223-s001.zip › TableS5. Summary of sgRNA abundance across hBRCA-KO screening samples.xls]

## Sheet: hBRCA_normalized_counts_Add_day
ID	hBRCA - Day0	hBRCA - Sub1	hBRCA - Sub2	hBRCA - Sub3	hBRCA - Liver meta1	hBRCA - Liver meta2	hBRCA - Liver meta3	hBRCA - Liver meta4	hBRCA - Liver meta5	hBRCA - Liver meta6	hBRCA - Liver meta7	hBRCA - Liver meta8	hBRCA - Liver meta9	hBRCA - Liver meta10	hBRCA - Spleen meta	hBRCA - Lung meta	hBRCA - Abdomen meta
Zhang_937_sg0001	1.2	0	0	0	0	0	0	0	0	0	0	0	0	0	0	0	0
AGRN_sg0008	2.4	0	0	0	0	0	0	0	0	0	0	0	0	0	0	0	0
AGRN_sg0009	1.2	0	0	0	0	0	0	0	0	0	0	0	0	0	0	0	0
AGRN_sg0010	0	0	0	0	0	0	0	0	0	0	0	0	0	0	0	0	0
AGRN_sg0011	0	0	0	0	0	0	0	0	0	0	0	0	0	0	0	0	0
AGRN_sg0012	84	0	0	0	0	0	0	0	0	0	0	0	0	0	0	0	0
AGRN_sg0013	7.2	0	0	0	0	0	0	0	0	0	0	0	0	0	0	0	0
GSTM5_sg0014	0	0	0	0	0	0	0	0	0	0	0	0	0	0	0	0	0
GSTM5_sg0015	0	0	0	0	0	0	0	0	0	0	0	0	0	0	0	0	0
GSTM5_sg0016	0	0	0	0	0	0	0	0	0	0	0	0	0	0	0	0	0
GSTM5_sg0017	0	0	0	0	0	0	0	0	0	0	0	0	0	0	0	0	0
GSTM5_sg0018	6	0	0	0	0	0	0	0	0	0	0	0	0	0	0	0	0
GSTM5_sg0019	0	0	0	0	0	0	0	0	0	0	0	0	0	0	0	0	0
ANGPTL7_sg0026	1.2	0	0	0	0	0	0	0	0	0	0	0	0	0	0	0	0
ANGPTL7_sg0027	2.4	0	0	0	0	0	0	0	0	0	0	0	0	0	0	0	0
ANGPTL7_sg0028	7.2	0	0	0	0	0	0	0	0	0	0	0	0	0	0	0	0
ANGPTL7_sg0029	0	0	0	0	0	0	0	0	0	0	0	0	0	0	0	0	0
ANGPTL7_sg0030	0	0	0	0	0	0	0	0	0	0	0	0	0	0	0	0	0
ANGPTL7_sg0031	0	0	0	0	0	0	0	0	0	0	0	0	0	0	0	0	0
MTOR_sg0038	0	0	0	0	0	0	0	0	0	0	0	0	0	0	0	0	0
MTOR_sg0039	8.4	0	0	0	0	0	0	0	0	0	0	0	0	0	0	0	0
MTOR_sg0040	0	164	0	0	0	0	0	0	0	0	0	0	0	0	0	0	0
MTOR_sg0041	3.6	0	0	0	0	0	0	0	0	0	0	0	0	0	0	0	0
MTOR_sg0042	0	0	0	0	0	0	0	0	0	0	0	0	0	0	0	0	0
MTOR_sg0043	8.4	0	0	0	0	0	0	0	0	2	0	0	0	0	0	0	0
CASQ2_sg0044	0	0	0	0	0	0	0	0	0	0	0	0	0	0	0	0	0
CASQ2_sg0045	350.4	0	0	0	0	0	0	0	0	0	0	0	0	0	0	0	0
CASQ2_sg0046	1.2	0	0	0	0	0	0	0	0	0	0	0	0	0	0	0	0
CASQ2_sg0047	0	0	0	0	0	0	0	0	0	0	0	0	0	0	0	0	0
CASQ2_sg0048	0	0	0	0	0	0	0	0	0	0	0	0	0	0	0	0	0
CASQ2_sg0049	0	0	0	0	0	0	0	0	0	0	0	0	0	0	0	0	0
HMGCS2_sg0074	2.4	0	0	0	0	0	0	0	0	0	0	0	0	0	0	0	0
HMGCS2_sg0075	6	0	0	0	0	0	0	0	0	0	0	0	0	0	0	0	0
HMGCS2_sg0076	44.4	0	0	0	0	0	0	0	0	0	0	0	0	0	0	0	0
HMGCS2_sg0077	0	0	0	0	0	0	0	0	0	0	0	0	0	0	0	0	0
HMGCS2_sg0078	4.8	0	0	0	0	0	0	0	0	0	0	0	0	0	0	0	0
HMGCS2_sg0079	3.6	0	0	0	0	0	0	0	0	0	0	0	0	0	0	0	0
NOTCH2_sg0080	0	0	0	0	0	0	0	0	0	0	0	0	0	0	0	0	0
NOTCH2_sg0081	2.4	0	0	0	0	0	0	0	0	0	0	0	0	0	0	0	0
NOTCH2_sg0082	0	0	0	0	0	0	0	0	0	0	0	0	0	0	0	0	0
NOTCH2_sg0083	0	0	0	0	0	0	0	0	0	0	0	0	0	0	0	0	0
NOTCH2_sg0084	0	0	0	0	0	0	0	0	0	0	0	0	0	0	0	0	0
NOTCH2_sg0085	72	0	0	0	0	0	0	0	0	0	0	0	0	0	0	0	0
SEC22B_sg0086	0	0	0	0	0	0	0	0	0	0	0	0	0	0	0	0	0
SEC22B_sg0087	0	0	0	0	0	0	0	0	0	0	0	0	0	0	0	0	0
SEC22B_sg0088	0	0	0	0	0	0	0	0	0	0	0	0	0	0	0	0	0
SEC22B_sg0089	1.2	0	0	0	0	0	0	0	0	0	0	0	0	0	0	0	0
SEC22B_sg0090	0	0	0	0	0	0	0	0	0	0	0	0	0	0	0	0	0
SEC22B_sg0091	103.2	0	0	0	0	0	0	0	0	0	0	0	0	0	0	0	0
PPIAL4E_sg0098	0	0	0	0	0	0	0	0	0	0	0	0	0	0	0	0	0
PPIAL4E_sg0099	3.6	0	0	0	0	0	0	0	0	0	0	0	0	0	0	0	0
PPIAL4E_sg0100	3.6	0	0	0	0	0	0	0	0	0	0	0	0	0	0	0	0
PPIAL4E_sg0101	3.6	0	0	0	0	0	0	0	0	0	0	0	0	0	0	0	0
PDE4DIP_sg0102	1.2	0	0	0	0	0	0	0	0	0	0	0	0	0	0	0	0
PDE4DIP_sg0103	0	0	0	0	0	0	0	0	0	0	0	0	0	0	0	0	0
PDE4DIP_sg0104	0	0	0	0	0	0	0	0	0	0	0	0	0	0	0	0	0
PDE4DIP_sg0105	2.4	0	0	0	0	0	0	0	0	0	0	0	0	0	0	0	0
PDE4DIP_sg0106	0	0	0	0	0	0	0	0	0	0	0	0	0	0	0	0	0
PDE4DIP_sg0107	4.8	0	0	0	0	0	0	0	0	0	0	0	0	0	0	0	0
TARS2_sg0114	24	0	0	0	0	0	0	0	0	0	0	0	0	0	0	0	0
TARS2_sg0115	2.4	0	0	0	0	0	0	0	0	0	0	0	0	0	0	0	0
TARS2_sg0116	8.4	0	0	0	0	0	0	0	0	0	0	0	0	0	0	0	0
TARS2_sg0117	14.4	0	0	0	0	0	0	0	0	0	0	0	0	0	0	0	0
TARS2_sg0118	0	0	0	0	0	0	0	0	0	0	0	0	0	0	0	0	0
TARS2_sg0119	0	0	0	0	0	0	0	0	0	0	0	0	0	0	0	0	0
FLG_sg0126	0	0	0	0	0	0	0	0	0	0	0	0	0	0	0	0	0
FLG_sg0127	0	0	0	0	0	0	0	0	0	0	0	0	0	0	0	0	0
FLG_sg0128	7.2	0	0	0	0	0	0	0	0	0	0	0	0	0	0	0	0
FLG_sg0129	201.6	0	0	0	0	0	0	0	0	0	0	0	0	0	0	0	0
FLG_sg0130	2.4	0	0	0	0	0	0	0	0	0	0	0	0	0	0	0	0
FLG_sg0131	2.4	0	0	0	0	0	0	0	0	0	0	0	0	0	0	0	0
NPR1_sg0138	0	0	0	0	0	0	0	0	0	0	0	0	0	0	0	0	0
NPR1_sg0139	0	0	0	0	0	0	0	0	0	0	0	0	0	0	0	0	0
NPR1_sg0140	0	0	0	0	0	0	0	0	0	0	0	0	0	0	0	0	0
NPR1_sg0141	3.6	0	0	0	0	0	0	0	0	0	0	0	0	0	0	0	0
NPR1_sg0142	0	0	0	0	0	0	0	0	0	0	0	0	0	0	0	0	0
NPR1_sg0143	19.2	0	0	0	0	0	0	0	0	0	0	0	0	0	0	0	0
TDRD10_sg0144	0	0	0	0	0	0	0	0	0	0	0	0	0	0	0	0	0
TDRD10_sg0145	0	0	0	0	0	0	0	0	0	0	0	0	0	0	0	0	0
TDRD10_sg0146	26.4	0	0	0	0	0	0	0	0	0	0	0	0	0	0	0	0
TDRD10_sg0147	0	0	0	0	0	0	0	0	0	0	0	0	0	0	0	0	0
TDRD10_sg0148	0	0	0	0	0	0	0	0	0	0	0	0	0	0	0	0	0
TDRD10_sg0149	0	0	0	0	0	0	0	0	0	0	0	0	0	0	0	0	0
SPTA1_sg0180	0	0	0	0	0	0	0	0	0	0	0	0	0	0	0	0	0
SPTA1_sg0181	0	0	0	0	0	0	0	0	0	0	0	0	0	0	0	0	0
SPTA1_sg0182	0	0	0	0	0	0	0	0	0	0	0	0	0	0	0	0	0
SPTA1_sg0183	34.8	0	0	0	0	0	0	0	0	0	0	0	0	0	0	0	0
SPTA1_sg0184	0	0	0	0	0	0	0	0	0	0	0	0	0	0	0	0	0
SPEN_sg0185	7.2	0	0	0	0	0	0	0	0	0	0	0	0	0	0	0	0
CADM3_sg0186	8.4	0	0	0	0	0	0	0	0	0	0	0	0	0	0	0	0
CADM3_sg0187	28.8	0	0	0	0	0	0	0	0	0	0	0	0	0	0	0	0
CADM3_sg0188	3.6	0	0	0	0	0	0	0	0	0	0	0	0	0	0	0	0
CADM3_sg0189	7.2	0	0	0	0	0	0	0	0	0	0	0	0	0	0	0	0
CADM3_sg0190	3.6	0	0	0	0	0	0	0	0	0	0	0	0	0	0	0	0
CADM3_sg0191	0	0	0	0	0	0	0	0	0	0	0	0	0	0	0	0	0
ACKR1_sg0192	0	0	0	0	0	0	0	0	0	0	0	0	0	0	0	0	0
ACKR1_sg0193	0	0	0	0	0	0	0	0	0	0	0	0	0	0	0	0	0
ACKR1_sg0194	0	0	0	0	0	0	0	0	0	0	0	0	0	0	0	0	0
ACKR1_sg0195	7.2	0	0	0	0	0	0	0	0	0	0	0	0	0	0	0	0
ACKR1_sg0196	0	0	0	0	0	0	0	0	0	0	0	0	0	0	0	0	0
ACKR1_sg0197	0	0	0	0	0	0	0	0	0	0	0	0	0	0	0	0	0
SPEN_sg0198	0	0	0	0	0	0	0	0	0	0	0	0	0	0	0	0	0
SPEN_sg0199	0	0	0	0	0	0	0	0	0	0	0	0	0	0	0	0	0
SPEN_sg0200	0	0	0	0	0	0	0	0	0	0	0	0	0	0	0	0	0
SPEN_sg0201	0	0	0	0	0	0	0	0	0	0	0	0	0	0	0	0	0
SPEN_sg0202	2.4	0	0	0	0	0	0	0	0	0	0	0	0	0	0	0	0
ATP1A2_sg0209	64.8	0	0	0	0	0	0	0	0	0	0	0	0	0	0	0	0
ATP1A2_sg0210	4.8	1	0	0	0	1	1	1	0	0	0	0	0	0	0	0	2601
ATP1A2_sg0211	24	0	0	0	0	0	0	0	0	0	0	0	0	0	0	0	0
ATP1A2_sg0212	0	0	0	0	0	0	0	0	0	0	0	0	0	0	0	0	0
ATP1A2_sg0213	7.2	0	0	0	0	0	0	0	0	0	0	0	0	0	0	0	0
ATP1A2_sg0214	19.2	0	1	0	0	1	0	0	1350	0	0	0	0	0	0	0	0
HSPB7_sg0215	0	0	0	0	0	0	0	0	0	0	0	0	0	0	0	0	0
HSPB7_sg0216	0	0	0	0	0	0	0	0	0	0	0	0	0	0	0	0	0
HSPB7_sg0217	6	0	0	0	0	0	0	0	0	0	0	512	0	0	0	0	0
HSPB7_sg0218	0	0	0	0	0	0	0	0	0	0	0	0	0	0	0	0	0
HSPB7_sg0219	54	0	0	0	0	0	0	0	0	0	0	0	0	0	0	0	0
HSPB7_sg0220	0	0	0	0	0	0	0	0	0	0	0	0	0	0	0	0	0
RXRG_sg0233	0	0	0	0	0	0	0	0	0	0	0	0	0	0	0	0	0
RXRG_sg0234	7.2	0	0	0	0	0	0	0	0	0	0	0	0	0	0	0	0
RXRG_sg0235	0	0	0	0	0	0	0	0	0	0	0	0	0	0	0	0	0
RXRG_sg0236	0	0	0	0	0	0	0	0	0	0	0	0	0	0	0	0	0
RXRG_sg0237	0	0	0	0	0	0	0	0	0	0	0	0	0	0	0	0	0
RXRG_sg0238	4.8	0	0	0	0	0	0	0	0	0	0	0	0	0	0	0	0
DPT_sg0239	0	0	0	0	0	0	0	0	0	0	0	0	0	0	0	0	0
DPT_sg0240	3.6	0	0	0	0	0	0	0	0	0	0	0	0	0	0	0	0
DPT_sg0241	1.2	0	0	0	0	0	0	0	0	0	0	0	0	0	0	0	0
DPT_sg0242	9.6	0	0	0	0	0	0	0	0	0	0	0	0	0	0	0	0
DPT_sg0243	27.6	0	0	0	0	0	0	0	0	0	0	0	0	0	0	0	0
DPT_sg0244	0	0	0	0	0	0	0	0	0	0	0	0	0	0	0	0	0
SDHB_sg0251	6	0	0	0	0	0	0	0	0	0	0	0	0	0	0	0	0
SDHB_sg0252	8.4	0	0	0	0	0	0	0	0	0	0	0	0	0	0	0	0
SDHB_sg0253	7.2	0	0	0	0	0	0	0	0	0	0	0	0	0	0	0	0
SDHB_sg0254	0	0	0	0	0	0	0	0	0	0	0	0	0	0	0	0	0
SDHB_sg0255	4.8	0	0	0	0	0	0	0	0	0	0	0	0	0	0	0	0
SDHB_sg0256	0	0	0	0	0	0	0	0	0	0	0	0	0	0	0	0	0
FMO2_sg0257	4.8	0	0	0	0	0	0	0	0	0	0	0	0	0	0	0	0
FMO2_sg0258	3.6	0	0	0	0	0	0	0	0	0	0	0	0	0	0	0	0
FMO2_sg0259	0	0	0	0	0	0	0	0	0	0	0	0	0	0	0	0	0
FMO2_sg0260	0	0	0	0	0	0	0	0	0	0	0	0	0	0	0	0	0
FMO2_sg0261	3.6	0	0	0	0	0	0	0	0	0	0	0	0	0	0	0	0
FMO2_sg0262	7.2	0	0	0	0	0	0	0	0	0	0	0	0	0	0	0	0
MYOC_sg0263	2.4	0	0	0	0	0	0	0	0	0	0	0	0	0	0	0	0
MYOC_sg0264	0	0	0	0	0	0	0	0	0	0	0	0	0	0	0	0	0
MYOC_sg0265	0	0	0	0	0	0	0	0	0	0	0	0	0	0	0	0	0
MYOC_sg0266	2.4	0	0	0	0	0	0	0	0	0	0	0	0	0	0	0	0
MYOC_sg0267	1.2	0	0	0	0	0	0	0	0	0	0	0	0	0	0	0	0
MYOC_sg0268	0	0	0	0	0	0	0	0	0	0	0	0	0	0	0	0	0
PAPPA2_sg0281	0	0	0	0	0	0	0	0	0	0	0	0	0	0	0	0	0
PAPPA2_sg0282	0	0	0	0	0	0	0	0	0	0	0	0	0	0	0	0	0
PAPPA2_sg0283	7.2	0	0	0	0	0	0	0	0	0	0	0	0	0	0	0	0
PAPPA2_sg0284	0	0	0	0	0	1	0	1349	0	0	0	0	0	0	0	0	0
PAPPA2_sg0285	3.6	0	0	0	0	0	0	0	0	0	0	0	0	0	0	0	0
PAPPA2_sg0286	0	0	0	0	0	0	0	0	0	0	0	0	0	0	0	0	0
ASTN1_sg0287	0	0	0	0	0	0	0	0	0	0	0	0	0	0	0	0	0
ASTN1_sg0288	3.6	0	0	0	0	0	0	0	0	0	0	0	0	0	0	0	0
ASTN1_sg0289	9.6	0	0	0	0	0	0	0	0	0	0	0	0	0	0	0	0
ASTN1_sg0290	6	1	0	0	0	1	0	1	0	0	0	0	0	0	0	3	3317
ASTN1_sg0291	0	0	0	0	0	0	0	0	0	0	0	0	0	0	0	0	0
ASTN1_sg0292	0	0	0	0	0	0	0	0	0	0	0	0	0	0	0	0	0
ANGPTL1_sg0293	7.2	0	0	0	0	0	0	0	0	0	0	0	0	0	0	0	0
ANGPTL1_sg0294	0	0	0	0	0	0	0	0	0	0	0	0	0	0	0	0	0
ANGPTL1_sg0295	0	0	0	0	0	0	0	0	0	0	0	0	0	0	0	0	0
ANGPTL1_sg0296	0	0	0	0	0	0	0	0	0	0	0	0	0	0	0	0	0
ANGPTL1_sg0297	3.6	0	0	0	0	0	0	0	0	0	0	0	0	0	0	0	0
ANGPTL1_sg0298	1.2	0	0	0	0	0	0	0	0	0	0	0	0	0	0	0	0
CACNA1E_sg0299	12	0	3	3044	0	0	4	0	0	0	0	0	0	0	2	0	2
CACNA1E_sg0300	43.2	0	0	0	0	0	0	0	0	2	0	0	0	0	0	0	0
CACNA1E_sg0301	0	0	0	0	0	0	0	0	0	0	0	0	0	0	0	0	0
CACNA1E_sg0302	0	0	0	0	0	0	0	0	0	0	0	0	0	0	0	0	0
CACNA1E_sg0303	0	0	0	0	0	0	0	0	0	0	0	0	0	0	0	0	0
CACNA1E_sg0304	8.4	0	0	0	0	0	0	0	0	0	0	0	0	0	0	0	0
HMCN1_sg0305	0	0	0	0	0	0	0	0	0	0	0	0	0	0	0	0	0
HMCN1_sg0306	0	0	0	0	0	0	0	0	0	0	0	0	0	0	0	0	0
HMCN1_sg0307	0	0	0	0	0	0	0	0	0	0	0	0	0	0	0	0	0
HMCN1_sg0308	0	0	0	0	0	0	0	0	0	0	0	0	0	0	0	0	0
HMCN1_sg0309	0	0	0	0	0	0	0	0	0	0	0	0	0	0	0	0	0
HMCN1_sg0310	0	0	0	0	0	0	0	0	0	0	0	0	0	0	0	0	0
TPR_sg0317	18	0	0	0	0	0	0	0	0	0	0	0	0	0	0	0	0
TPR_sg0318	0	0	0	0	0	0	0	0	0	0	0	0	0	0	0	0	0
TPR_sg0319	0	0	0	0	0	0	0	0	0	0	0	0	0	0	0	0	0
TPR_sg0320	0	0	0	0	0	0	0	0	0	0	0	0	0	0	0	0	0
TPR_sg0321	6	0	0	0	0	0	0	0	0	0	0	0	0	0	0	0	0
TPR_sg0322	0	0	0	0	0	0	0	0	0	0	0	0	0	0	0	0	0
RNF186_sg0359	0	0	0	0	0	0	0	0	0	0	0	0	0	0	0	0	0
RNF186_sg0360	0	0	0	0	0	0	0	0	0	0	0	0	0	0	0	0	0
RNF186_sg0361	6	0	0	0	0	0	0	0	0	0	0	0	0	0	0	0	0
RNF186_sg0362	1.2	0	0	0	0	0	0	0	0	0	0	0	0	0	0	0	0
RNF186_sg0363	3.6	0	0	0	0	0	0	0	0	0	0	0	0	0	0	0	0
RNF186_sg0364	0	1	0	0	0	0	2	1	0	0	0	0	0	0	0	0	1687
PTPRC_sg0365	2.4	0	0	0	0	0	0	0	0	0	0	0	0	0	0	0	0
PTPRC_sg0366	0	0	0	0	0	0	0	0	0	0	0	0	0	0	0	0	0
PTPRC_sg0367	3.6	0	0	0	0	0	0	0	0	0	0	0	0	0	0	0	0
PTPRC_sg0368	1.2	0	0	0	0	0	0	0	0	0	0	0	0	0	0	0	0
LMOD1_sg0375	0	0	0	0	0	0	0	0	0	0	0	0	0	0	0	0	0
LMOD1_sg0376	0	0	0	0	0	0	0	0	0	0	0	0	0	0	0	0	0
LMOD1_sg0377	0	0	0	0	0	0	0	0	0	0	0	0	0	0	0	0	0
LMOD1_sg0378	0	0	0	0	0	0	0	0	0	0	0	0	0	0	0	0	0
LMOD1_sg0379	3.6	0	0	0	0	0	0	0	0	0	0	0	0	0	0	0	0
LMOD1_sg0380	2.4	0	0	0	0	0	0	0	0	0	0	0	0	0	0	0	0
LGR6_sg0381	0	0	0	0	0	0	0	0	0	0	0	0	0	0	0	0	0
LGR6_sg0382	0	0	0	0	0	0	0	0	0	0	0	0	0	0	0	0	0
LGR6_sg0383	0	0	0	0	0	0	0	0	0	0	0	0	0	0	0	0	0
LGR6_sg0384	21.6	0	0	0	0	0	0	0	0	0	0	0	0	0	0	0	0
LGR6_sg0385	328.8	0	0	0	0	0	0	0	0	0	0	0	0	0	0	0	0
LGR6_sg0386	6	0	0	0	0	0	0	0	0	0	0	0	0	0	0	0	0
PIGR_sg0387	16.8	0	0	0	0	0	0	0	0	0	0	0	0	0	0	0	0
PIGR_sg0388	0	0	0	0	0	0	0	0	0	0	0	0	0	0	0	0	0
PIGR_sg0389	1514.4	479	0	0	0	0	1	0	0	0	0	0	0	0	0	0	3
PIGR_sg0390	3.6	0	0	0	0	0	0	0	0	0	0	0	0	0	0	0	0
PIGR_sg0391	14.4	0	0	0	0	0	0	0	0	0	0	0	0	0	0	0	0
PIGR_sg0392	0	0	0	0	0	0	0	0	0	0	0	0	0	0	0	0	0
C4BPA_sg0393	0	0	0	0	0	0	0	0	0	0	0	0	0	0	0	0	0
C4BPA_sg0394	0	0	0	0	0	0	0	0	0	0	0	0	0	0	0	0	0
C4BPA_sg0395	0	0	0	0	0	0	0	0	0	0	0	0	0	0	0	0	0
C4BPA_sg0396	0	0	0	0	0	0	0	0	0	0	0	0	0	0	0	0	0
C4BPA_sg0397	1.2	0	0	0	0	0	0	0	0	0	0	0	0	0	0	0	0
C4BPA_sg0398	0	0	0	0	0	0	0	0	0	0	0	0	0	0	0	0	0
G0S2_sg0399	0	0	0	0	0	0	0	0	0	0	0	0	0	0	0	0	0
G0S2_sg0400	4.8	0	0	0	0	0	0	0	0	0	0	0	0	0	0	0	0
G0S2_sg0401	6	0	0	0	0	0	0	0	0	0	0	0	0	0	0	0	0
G0S2_sg0402	0	0	0	0	0	0	0	0	0	0	0	0	0	0	0	0	0
G0S2_sg0403	0	0	0	0	0	0	0	0	0	0	0	0	0	0	0	0	0
G0S2_sg0404	2.4	0	0	0	0	0	0	0	0	0	0	0	0	0	0	0	0
USH2A_sg0417	88.8	0	0	0	0	0	0	0	0	0	0	0	0	0	0	0	0
USH2A_sg0418	0	0	0	0	0	0	0	0	0	0	0	0	0	0	0	0	0
USH2A_sg0419	0	0	0	0	0	0	0	0	0	0	0	0	0	0	0	0	0
USH2A_sg0420	34.8	0	10	0	0	0	0	0	0	0	0	0	0	0	0	0	0
USH2A_sg0421	0	0	0	0	0	0	0	0	0	0	0	0	0	0	0	0	0
USH2A_sg0422	7.2	0	0	0	0	0	0	0	0	0	0	0	0	0	0	0	0
OBSCN_sg0423	9.6	0	0	0	0	0	0	0	0	0	0	0	0	0	0	0	0
OBSCN_sg0424	0	0	0	0	0	0	0	0	0	0	0	0	0	0	0	0	0
OBSCN_sg0425	357.6	0	0	0	0	0	0	0	0	0	0	0	0	0	0	0	0
OBSCN_sg0426	4.8	0	0	0	0	0	0	0	0	0	0	0	0	0	0	0	0
OBSCN_sg0427	0	0	0	0	0	0	0	0	0	0	0	0	0	0	0	0	0
OBSCN_sg0428	2.4	0	0	0	0	0	0	0	0	0	0	0	0	0	0	0	0
RPL11_sg0429	0	0	0	2	0	0	0	0	0	0	0	0	0	0	0	0	0
RPL11_sg0430	0	0	0	0	0	0	0	0	0	0	0	0	0	0	0	0	0
RPL11_sg0431	2.4	0	0	0	0	0	0	0	0	0	0	0	0	0	0	0	0
RPL11_sg0432	0	0	0	0	0	1	927	2	1175	0	0	0	0	0	3	0	2
RPL11_sg0433	0	0	0	0	0	0	0	0	0	0	0	0	0	0	0	0	0
RPL11_sg0434	1.2	0	0	2	0	0	0	0	0	0	0	0	0	0	0	0	0
RYR2_sg0435	0	0	0	0	0	0	0	0	0	0	0	0	0	0	0	0	0
RYR2_sg0436	0	0	0	0	0	0	0	0	0	0	0	0	0	0	0	0	0
RYR2_sg0437	0	0	0	0	0	0	0	0	0	0	0	0	0	0	0	0	0
RYR2_sg0438	0	0	0	0	0	0	0	0	0	0	0	0	0	0	0	0	0
RYR2_sg0439	22.8	0	0	0	0	0	0	0	0	0	0	0	0	0	0	0	0
RYR2_sg0440	0	0	0	0	0	0	0	0	0	0	0	0	0	0	0	0	0
FMN2_sg0441	0	0	0	0	0	0	0	0	0	0	0	0	0	0	0	0	0
FMN2_sg0442	0	0	0	0	0	0	0	0	0	0	0	0	0	0	0	0	0
FMN2_sg0443	4.8	0	0	0	0	0	0	0	0	0	0	0	0	0	0	0	0
FMN2_sg0444	213.6	0	0	0	0	0	0	0	0	0	0	0	0	0	0	0	0
FMN2_sg0445	4.8	0	0	0	0	0	0	0	0	0	0	0	0	0	0	0	0
FMN2_sg0446	0	0	0	0	0	0	0	0	0	0	0	0	0	0	0	0	0
MAP1LC3C_sg0459	0	0	0	0	0	0	0	0	0	0	0	0	0	0	0	0	0
MAP1LC3C_sg0460	2.4	0	0	0	0	0	0	0	0	0	0	0	0	0	0	0	0
MAP1LC3C_sg0461	58.8	0	0	0	0	0	0	0	0	0	0	0	0	0	0	0	0
MAP1LC3C_sg0462	0	0	0	0	0	0	0	0	0	0	0	0	0	0	0	0	0
MAP1LC3C_sg0463	2.4	0	0	0	0	0	0	0	0	0	0	0	0	0	0	0	0
MAP1LC3C_sg0464	19.2	0	0	0	0	0	0	0	0	0	0	0	0	0	0	0	0
PLD5_sg0465	0	0	0	0	0	0	0	0	0	0	0	0	0	0	0	0	0
PLD5_sg0466	0	0	0	0	0	0	0	0	0	0	0	0	0	0	0	0	0
PLD5_sg0467	1.2	0	0	0	0	0	0	0	0	0	0	0	0	0	0	0	0
PLD5_sg0468	33.6	0	0	0	0	0	0	0	0	0	0	0	0	0	0	0	0
PLD5_sg0469	8.4	0	0	0	0	0	0	0	0	0	0	0	0	0	0	0	0
PLD5_sg0470	0	0	0	0	0	0	0	0	0	0	0	0	0	0	0	0	0
ARID1A_sg0471	3.6	0	0	0	0	0	0	0	0	0	0	0	0	0	0	0	0
ARID1A_sg0472	3.6	0	0	0	0	0	0	0	0	0	0	0	0	0	0	0	0
ARID1A_sg0473	1.2	0	0	0	0	0	0	0	0	0	0	0	0	0	0	0	0
ARID1A_sg0474	10.8	0	0	0	0	0	0	0	0	0	0	0	0	0	0	0	0
ARID1A_sg0475	2.4	0	0	0	0	0	0	0	0	0	0	0	0	0	0	0	0
ARID1A_sg0476	7.2	0	0	0	0	0	0	0	0	0	0	0	0	0	0	0	0
CLDN19_sg0501	12	0	0	0	0	0	0	0	0	0	0	0	0	0	0	0	0
CLDN19_sg0502	0	0	0	0	0	0	0	0	0	0	0	0	0	0	0	0	0
CLDN19_sg0503	0	0	0	0	0	0	0	0	0	0	0	0	0	0	0	0	0
CLDN19_sg0504	0	0	0	0	0	0	0	0	0	0	0	0	0	0	0	0	0
CLDN19_sg0505	6	0	0	0	0	0	0	0	0	0	0	0	0	0	0	0	0
CLDN19_sg0506	10.8	0	0	0	0	0	0	0	0	0	0	0	0	0	0	0	0
RPS8_sg0507	0	0	0	0	0	0	0	0	0	0	0	0	0	0	0	0	0
RPS8_sg0508	6	0	0	0	0	0	0	0	0	0	0	0	0	0	0	0	0
RPS8_sg0509	2.4	0	0	0	0	0	0	0	0	0	0	0	0	0	0	0	0
RPS8_sg0510	0	0	0	0	0	0	0	0	0	0	0	0	0	0	0	0	0
RPS8_sg0511	0	0	0	0	0	0	0	0	0	0	0	0	0	0	0	0	0
RPS8_sg0512	0	0	0	0	0	0	0	0	0	0	0	0	0	0	0	0	0
KTI12_sg0525	2.4	0	0	0	0	0	0	0	0	0	0	0	0	0	0	0	0
KTI12_sg0526	1.2	0	0	0	0	0	0	0	0	0	0	0	0	0	0	0	0
KTI12_sg0527	0	0	0	0	0	0	0	0	0	0	0	0	0	0	0	0	0
KTI12_sg0528	16.8	0	0	0	0	0	0	0	0	0	0	0	0	0	0	0	0
KTI12_sg0529	0	0	0	0	0	0	0	0	0	0	0	0	0	0	0	0	0
KTI12_sg0530	1.2	0	0	0	0	0	0	0	0	0	0	0	0	0	0	0	0
JAK1_sg0555	3.6	0	0	0	0	0	0	0	0	0	0	0	0	0	0	0	0
JAK1_sg0556	1.2	0	0	0	0	0	0	0	0	0	0	0	0	0	0	0	0
JAK1_sg0557	0	0	0	0	0	0	0	0	0	0	0	0	0	0	0	0	0
JAK1_sg0558	0	0	0	0	0	0	0	0	0	0	0	0	0	0	0	0	0
JAK1_sg0559	6	0	0	0	0	0	0	0	0	0	0	0	0	0	0	0	0
JAK1_sg0560	0	0	0	0	0	0	0	0	0	0	0	0	0	0	0	0	0
AK5_sg0581	1.2	0	0	0	0	0	0	0	0	0	0	0	0	0	0	0	0
AK5_sg0582	204	0	0	0	0	0	0	0	0	0	0	0	0	0	0	0	0
AK5_sg0583	0	0	0	0	0	0	0	0	0	0	0	0	0	0	0	0	0
AK5_sg0584	2.4	0	0	0	0	0	0	0	0	0	0	0	0	0	0	0	0
AK5_sg0585	0	0	0	0	0	0	0	0	0	0	0	0	0	0	0	0	0
AK5_sg0588	2.4	0	0	0	0	0	0	0	0	0	0	0	0	0	0	0	0
GIPC2_sg0591	0	0	0	0	0	0	0	0	0	0	0	0	0	0	0	0	0
GIPC2_sg0592	0	0	0	0	0	0	0	0	0	0	0	0	0	0	0	0	0
GIPC2_sg0593	1.2	0	0	0	0	0	0	0	0	0	0	0	0	0	0	0	0
GIPC2_sg0594	0	0	0	0	0	0	0	0	0	0	1	0	1141	0	0	0	0
GIPC2_sg0595	0	0	0	0	0	0	0	0	0	0	0	0	0	0	0	0	0
GIPC2_sg0596	0	0	0	0	0	0	0	0	0	0	0	0	0	0	0	0	0
PTGFR_sg0597	56.4	0	0	0	0	0	0	0	0	0	0	0	0	0	0	0	0
PTGFR_sg0598	0	0	0	0	0	0	0	0	0	1	0	0	0	0	0	0	0
PTGFR_sg0599	12	1	0	2	0	0	1	0	1533	0	0	0	0	0	0	1	0
PTGFR_sg0600	0	0	0	0	889	0	0	0	0	0	0	0	0	0	0	0	0
PTGFR_sg0601	0	0	0	0	0	0	0	0	0	0	0	0	0	0	0	0	0
PTGFR_sg0602	0	0	0	0	0	0	0	0	0	0	0	0	0	0	0	0	0
CLCA4_sg0603	721.2	0	0	0	0	0	0	0	0	0	0	0	0	0	0	0	0
CLCA4_sg0604	0	0	0	0	0	0	0	0	0	0	0	0	0	0	0	0	0
CLCA4_sg0605	12	0	0	0	0	0	0	0	0	0	0	0	0	0	0	0	0
CLCA4_sg0606	0	0	0	0	0	0	0	0	0	0	0	0	0	0	0	0	0
CLCA4_sg0607	0	0	0	0	0	0	0	0	0	0	0	0	0	0	0	0	0
CLCA4_sg0608	0	0	0	0	0	0	0	0	0	0	0	0	0	0	0	0	0
CA6_sg0615	4.8	0	0	0	0	0	0	0	0	0	0	0	0	0	0	0	0
CA6_sg0616	4.8	0	0	0	0	0	0	0	0	1	0	0	0	0	0	0	0
CA6_sg0617	0	0	0	0	0	0	0	0	0	0	0	0	0	0	0	0	0
CA6_sg0618	8.4	0	0	0	0	0	0	0	0	1	0	0	0	0	0	0	0
CA6_sg0619	0	0	0	0	0	0	0	0	0	0	0	0	0	0	0	0	0
CA6_sg0620	0	0	0	0	0	1	0	0	861	0	0	0	0	0	1	0	0
TGFBR3_sg0621	0	0	0	0	0	0	0	0	0	0	0	0	0	0	0	0	0
TGFBR3_sg0622	6	0	0	0	0	0	0	0	0	0	0	0	0	0	0	0	0
TGFBR3_sg0623	1.2	1	0	0	0	0	0	1	1482	0	0	0	0	0	0	0	2
TGFBR3_sg0624	1.2	0	0	0	0	0	0	0	0	0	0	0	0	0	0	0	0
TGFBR3_sg0625	2.4	0	0	0	0	0	0	0	0	0	0	0	0	0	0	0	0
TGFBR3_sg0626	0	0	0	0	0	0	0	0	0	0	0	0	0	0	0	0	0
PTPRC_sg0627	10.8	0	0	0	0	0	0	0	0	0	0	0	0	0	0	0	0
PTPRC_sg0628	10.8	0	0	0	0	0	916	0	2	0	0	0	0	0	0	0	2
KCNIP2_sg0629	0	0	0	0	0	0	0	0	0	0	0	0	0	0	0	0	0
KCNIP2_sg0630	1.2	0	0	0	0	0	0	0	0	0	0	0	0	0	0	0	0
KCNIP2_sg0631	0	0	0	0	0	0	0	0	0	0	0	0	0	0	0	0	0
KCNIP2_sg0632	8.4	0	0	0	0	0	0	0	0	0	0	0	0	0	0	0	0
KCNIP2_sg0633	4.8	0	0	0	0	0	0	0	0	0	0	0	0	0	0	0	0
KCNIP2_sg0634	0	0	0	0	0	0	0	0	0	0	0	0	0	0	0	0	0
COL17A1_sg0635	8.4	0	0	0	0	0	0	0	0	0	0	0	0	0	0	0	0
COL17A1_sg0636	0	0	0	0	0	0	0	0	0	0	0	0	0	0	0	0	0
COL17A1_sg0637	14.4	0	0	0	0	0	0	0	0	0	0	0	0	0	0	0	0
COL17A1_sg0638	12	0	0	0	0	0	0	0	0	0	0	0	0	0	0	0	0
COL17A1_sg0639	3.6	0	0	0	0	0	0	0	0	0	0	0	0	0	0	0	0
COL17A1_sg0640	0	0	0	0	0	0	0	0	0	0	0	0	0	0	0	0	0
GPAM_sg0641	0	0	0	0	0	0	0	0	0	0	0	0	0	0	0	0	0
GPAM_sg0642	2.4	0	0	0	0	0	0	0	0	0	0	0	0	0	0	0	0
GPAM_sg0643	0	0	0	0	0	0	0	0	0	0	0	0	0	0	0	0	0
GPAM_sg0644	2.4	0	0	0	0	0	0	0	0	0	0	0	0	0	0	0	0
GPAM_sg0645	0	0	0	0	0	0	0	0	0	0	0	0	0	0	0	0	0
GPAM_sg0646	0	0	0	0	0	0	0	0	0	0	0	0	0	0	0	0	0
C10orf90_sg0657	0	0	0	0	0	0	0	0	0	0	0	0	0	0	0	0	0
C10orf90_sg0658	0	0	0	0	0	0	0	0	0	0	0	0	0	0	0	0	0
C10orf90_sg0659	12	0	0	0	0	0	0	0	0	0	0	0	0	0	0	0	0
C10orf90_sg0660	3.6	0	0	0	0	0	0	0	0	0	0	0	0	0	0	0	0
C10orf90_sg0661	0	0	0	0	0	0	0	0	0	0	0	0	0	0	0	0	0
C10orf90_sg0662	0	0	0	0	0	0	0	0	0	0	0	0	0	0	0	0	0
SYCE1_sg0681	0	0	0	0	0	0	0	0	0	0	0	0	0	0	0	0	0
SYCE1_sg0682	1010.4	0	0	0	0	0	0	0	0	0	0	0	0	0	0	0	0
SYCE1_sg0683	0	0	0	0	0	0	0	0	0	0	0	0	0	0	0	0	0
SYCE1_sg0684	1.2	0	0	0	0	0	0	0	0	0	0	0	0	0	0	0	0
SYCE1_sg0685	0	0	0	0	0	0	0	0	0	0	0	0	0	0	0	0	0
SYCE1_sg0686	0	0	0	0	0	0	0	0	0	0	0	0	0	0	0	0	0
MYO3A_sg0693	0	0	0	0	0	0	0	0	0	0	0	0	0	0	0	0	0
MYO3A_sg0694	0	0	0	0	0	0	0	0	0	0	0	0	0	0	0	0	0
MYO3A_sg0695	0	0	0	0	0	0	0	0	0	0	0	0	0	0	0	0	0
MYO3A_sg0696	6	0	0	0	0	0	0	0	0	0	0	0	0	0	0	0	0
MYO3A_sg0697	0	0	0	0	0	0	0	0	0	0	0	0	0	0	0	0	0
MYO3A_sg0698	1.2	0	0	0	0	0	0	0	0	0	0	0	0	0	0	0	0
PTCHD3_sg0699	0	0	0	0	0	0	0	0	0	0	0	0	0	0	0	0	0
PTCHD3_sg0700	6	0	0	0	0	0	0	0	0	0	0	0	0	0	0	0	0
PTCHD3_sg0701	14.4	0	0	0	0	0	0	0	0	0	0	0	0	0	0	0	0
PTCHD3_sg0702	2.4	0	0	0	0	0	0	0	0	0	0	0	0	0	0	0	0
PTCHD3_sg0703	4.8	0	0	0	0	0	0	0	0	0	0	0	0	0	0	0	0
PTCHD3_sg0704	0	0	0	0	3	0	0	0	0	1	1	2524	1	0	0	0	0
GDF10_sg0729	19.2	0	0	0	0	0	0	0	0	0	0	0	0	0	0	0	0
GDF10_sg0730	3.6	0	0	0	0	0	0	0	0	0	0	0	0	0	0	0	0
GDF10_sg0731	2.4	0	0	0	0	0	0	0	0	0	0	0	0	0	0	0	0
GDF10_sg0732	0	0	0	0	0	0	0	0	0	0	0	0	0	0	0	0	0
GDF10_sg0733	0	0	0	0	0	0	0	0	0	0	0	0	0	0	0	0	0
GDF10_sg0734	0	0	0	0	0	0	0	0	0	0	0	0	0	0	0	0	0
AKR1C1_sg0747	0	0	0	0	0	0	0	0	0	0	0	0	0	0	0	0	0
AKR1C1_sg0748	0	0	0	0	0	0	0	0	0	0	0	0	0	0	0	0	0
AKR1C1_sg0749	0	0	0	0	0	0	0	0	0	0	0	0	0	0	0	0	0
AKR1C1_sg0750	0	0	0	0	0	0	0	0	0	0	0	0	0	0	0	0	0
AKR1C1_sg0751	0	0	78	0	0	0	0	0	0	0	0	0	0	0	0	0	0
AKR1C1_sg0752	0	0	0	0	0	0	0	0	0	0	0	0	0	0	0	0	0
AKR1C2_sg0753	7.2	0	0	0	0	0	0	0	0	0	0	0	0	0	0	0	0
AKR1C2_sg0754	0	0	0	0	0	0	0	0	0	0	0	0	0	0	0	0	0
AKR1C2_sg0755	0	0	0	0	0	0	0	0	0	0	0	0	0	0	0	0	0
AKR1C2_sg0756	0	0	0	0	0	0	0	0	0	0	0	0	0	0	0	0	0
AKR1C2_sg0757	0	0	0	0	0	0	0	0	0	0	0	0	0	0	0	0	0
AKR1C2_sg0758	0	0	0	0	0	0	0	0	0	0	0	0	0	0	0	0	0
ANK3_sg0765	0	0	0	0	0	0	0	0	0	0	0	0	0	0	0	0	0
ANK3_sg0766	0	0	0	0	0	1	0	0	0	0	0	0	0	0	0	0	736
ANK3_sg0767	2.4	0	0	0	0	0	0	0	0	0	0	0	0	0	0	0	0
ANK3_sg0768	0	0	0	0	0	0	0	0	0	0	0	0	0	0	0	0	0
ANK3_sg0769	0	0	0	0	0	0	0	0	0	0	0	0	0	0	0	0	0
ANK3_sg0770	0	698	1	0	0	0	0	0	0	0	0	0	0	0	0	0	0
KAT6B_sg0795	9.6	0	0	0	0	0	0	0	0	0	0	0	0	0	0	0	0
KAT6B_sg0796	1.2	0	0	0	0	0	0	0	0	0	0	0	0	0	0	0	0
KAT6B_sg0797	0	0	0	0	0	0	0	0	0	0	0	0	0	0	0	0	0
KAT6B_sg0798	32.4	0	0	0	0	0	0	0	0	0	0	0	0	0	0	0	0
KAT6B_sg0799	0	0	0	0	0	0	0	0	0	0	0	0	0	0	0	0	0
KAT6B_sg0800	8.4	0	0	0	0	0	0	0	0	0	0	0	0	0	0	0	0
ITIH5_sg0801	0	0	0	0	0	0	0	0	0	0	0	0	0	0	0	0	0
ITIH5_sg0802	1.2	0	0	0	0	0	0	0	0	0	0	0	0	0	0	0	0
ITIH5_sg0803	10.8	0	0	0	0	0	0	0	0	0	0	0	0	0	0	0	0
ITIH5_sg0804	0	0	0	0	0	0	0	0	0	0	0	0	0	0	0	0	0
ITIH5_sg0805	0	0	0	0	0	0	0	0	0	0	0	0	0	0	0	0	0
ITIH5_sg0806	0	0	0	0	0	0	0	0	0	0	0	0	0	0	0	0	0
ITIH2_sg0807	0	0	0	0	0	0	0	0	0	0	0	0	0	0	0	0	0
ITIH2_sg0808	0	0	0	0	0	0	0	0	0	0	0	0	0	0	0	0	0
ITIH2_sg0809	0	45	10	2	538	108	490	221	332	112	195	381	91	216	37	156	891
ITIH2_sg0810	3.6	0	0	0	0	0	0	0	0	0	0	0	0	0	0	0	0
ITIH2_sg0811	0	0	0	0	0	0	0	0	0	0	0	0	0	0	0	0	0
ITIH2_sg0812	0	0	0	0	0	0	0	0	0	0	0	0	0	0	0	0	0
PLAC9_sg0813	0	0	0	0	0	0	0	0	0	0	0	0	0	0	0	0	0
PLAC9_sg0814	0	0	0	0	0	0	0	0	0	0	0	0	0	0	0	0	0
PLAC9_sg0815	0	0	0	0	0	0	0	0	0	0	0	0	0	0	0	0	0
PLAC9_sg0816	30	0	0	0	0	0	0	0	0	0	0	0	0	0	0	0	0
PLAC9_sg0817	8.4	0	0	0	0	0	0	0	0	0	0	0	0	0	0	0	0
PLAC9_sg0818	0	0	0	0	0	0	0	0	0	0	0	0	0	0	0	0	0
GATA3_sg0819	0	0	0	0	0	0	0	0	0	0	0	0	0	0	0	0	0
GATA3_sg0820	4.8	0	0	0	0	0	0	0	0	0	0	0	0	0	0	0	0
GATA3_sg0821	3.6	0	0	0	0	0	0	0	0	0	0	0	0	0	0	0	0
GATA3_sg0822	32.4	0	0	0	0	0	0	0	0	752	0	0	0	0	0	0	0
GATA3_sg0823	0	0	0	0	0	0	0	0	0	0	0	0	0	0	0	0	0
GATA3_sg0824	6	0	0	0	0	0	0	0	0	0	0	0	0	0	0	0	0
PTEN_sg0831	3.6	0	123	0	0	0	0	0	0	0	0	0	0	0	0	0	0
PTEN_sg0832	8.4	7019	1786	51339	36838	22565	35977	15886	29911	5630	11224	19769	30316	22980	19531	21127	63673
PTEN_sg0833	37.2	5699	2206	41299	49420	17766	36227	32029	32306	14035	24803	32622	28364	29165	32544	21278	87879
PTEN_sg0834	2.4	51031	12392	351720	263005	170502	202814	175475	193897	80427	222105	152289	244888	170580	150056	97252	481424
PTEN_sg0835	1.2	1	0	0	0	0	0	294	0	0	0	0	0	0	0	1	1961
PTEN_sg0836	72	6967	1511	22547	21626	16015	34180	20302	14793	9136	25064	30501	19507	12530	16347	9262	31647
SLC16A12_sg0837	3.6	0	0	0	0	0	0	0	0	0	0	0	0	0	0	0	0
SLC16A12_sg0838	0	0	0	0	0	0	0	0	0	0	0	0	0	0	0	0	0
SLC16A12_sg0839	0	0	0	0	0	0	0	0	0	0	0	0	0	0	0	0	0
SLC16A12_sg0840	3.6	0	0	0	0	0	0	0	0	0	0	0	0	0	0	0	0
SLC16A12_sg0841	0	0	0	0	0	0	0	0	0	0	0	0	0	0	0	0	0
SLC16A12_sg0842	0	0	0	0	0	0	0	0	0	0	0	0	0	0	0	0	0
RBP4_sg0849	0	0	0	0	0	0	0	0	0	0	0	0	0	0	0	0	0
RBP4_sg0850	10.8	0	0	0	0	0	0	0	0	0	0	0	0	0	0	0	0
RBP4_sg0851	7.2	0	0	0	0	0	0	0	0	0	0	0	0	0	0	0	0
RBP4_sg0852	0	0	0	0	0	0	0	0	0	0	0	0	0	0	0	0	0
RBP4_sg0853	134.4	0	0	0	0	0	0	0	0	0	0	0	0	0	0	0	0
RBP4_sg0854	532.8	0	0	0	0	0	0	0	0	0	0	0	0	0	0	0	0
SORBS1_sg0879	0	0	0	0	0	0	0	0	0	0	0	0	0	0	0	0	0
SORBS1_sg0880	0	0	0	0	0	0	0	0	0	0	0	0	0	0	0	0	0
SORBS1_sg0881	14.4	0	0	0	0	0	0	0	0	0	0	0	0	0	0	0	0
SORBS1_sg0882	0	0	0	0	0	0	0	0	0	0	0	0	0	0	0	0	0
SORBS1_sg0883	0	0	0	0	0	0	0	0	0	0	0	0	0	0	0	0	0
SORBS1_sg0884	0	0	0	0	0	0	0	0	0	0	0	0	0	0	0	0	0
CRTAC1_sg0897	9.6	0	0	0	0	0	0	0	0	0	0	0	0	0	0	0	0
CRTAC1_sg0898	2.4	0	0	0	0	0	0	0	0	0	0	0	0	0	0	0	0
CRTAC1_sg0899	318	0	0	0	0	0	0	0	0	0	0	0	0	0	0	0	0
CRTAC1_sg0900	0	0	0	0	0	0	0	0	0	0	0	0	0	0	0	0	0
CRTAC1_sg0901	3.6	0	0	0	0	0	0	0	0	0	0	0	0	0	0	0	0
CRTAC1_sg0902	10.8	0	0	0	0	0	0	0	0	0	0	0	0	0	0	0	0
HPSE2_sg0903	0	0	0	0	0	0	0	0	0	0	0	0	0	0	0	0	0
HPSE2_sg0904	0	0	0	0	0	0	0	0	0	0	0	0	0	0	0	0	0
HPSE2_sg0905	0	0	0	0	0	0	0	0	0	0	0	0	0	0	0	0	0
HPSE2_sg0906	0	0	0	0	0	0	0	0	0	0	0	0	0	0	0	0	0
HPSE2_sg0907	0	0	0	0	0	0	0	0	0	0	0	0	0	0	0	0	0
HPSE2_sg0908	9.6	0	0	0	0	0	0	0	0	0	0	0	0	0	0	0	0
MUC6_sg0909	0	254	0	0	0	0	0	0	0	0	0	0	0	0	0	0	0
ANGPTL5_sg0910	0	0	0	0	0	0	0	0	0	0	0	0	0	0	0	0	0
ANGPTL5_sg0911	0	0	0	0	0	0	0	0	0	0	0	0	0	0	0	0	0
ANGPTL5_sg0912	0	0	0	0	0	0	0	0	0	0	0	0	0	0	0	0	0
ANGPTL5_sg0913	8.4	0	0	0	0	0	0	0	0	0	0	0	0	0	0	0	0
ANGPTL5_sg0914	0	0	0	0	0	0	0	0	0	0	0	0	0	0	0	0	0
ANGPTL5_sg0915	0	0	0	0	0	0	0	0	0	0	0	0	0	0	0	0	0
MUC6_sg0916	21.6	0	0	0	0	0	0	0	0	0	0	0	0	0	0	0	0
MUC6_sg0917	0	0	0	0	0	0	0	0	0	0	0	0	0	0	0	0	0
MUC6_sg0918	8.4	0	0	0	0	0	0	0	0	0	0	0	0	0	0	0	0
MUC6_sg0919	0	0	0	0	0	0	0	0	0	0	0	0	0	0	0	0	0
LYVE1_sg0920	0	0	0	0	0	0	0	0	0	0	0	0	0	0	0	0	0
LYVE1_sg0921	1.2	0	0	0	0	0	0	0	0	0	0	0	0	0	0	0	0
GRIA4_sg0922	18	0	0	0	0	0	0	0	0	0	0	0	0	0	0	0	0
LYVE1_sg0923	8.4	0	0	0	0	0	0	0	0	0	0	0	0	0	0	0	0
LYVE1_sg0924	18	0	0	0	0	0	0	0	0	0	0	0	0	0	0	0	0
LYVE1_sg0925	4746	0	0	0	0	0	0	0	0	0	0	0	0	0	0	0	0
LYVE1_sg0926	0	0	0	0	0	0	0	0	0	0	0	0	0	0	0	0	0
GRIA4_sg0927	0	300	1	2828	0	3	1	1	3	0	0	0	0	0	0	2	2
GRIA4_sg0928	1.2	0	0	0	0	0	0	0	0	0	0	0	0	0	0	0	0
GRIA4_sg0929	9.6	0	0	0	0	0	0	0	0	0	0	0	0	0	0	0	0
GRIA4_sg0930	0	2	0	2	0	4	1	3	2769	0	0	0	0	0	2702	2	5
GRIA4_sg0931	16.8	0	0	0	0	0	0	0	0	0	0	0	0	0	0	0	0
ATM_sg0932	20.4	0	0	0	0	0	1	0	0	1	0	1	1928	0	0	0	0
ATM_sg0933	27.6	0	0	0	0	0	0	0	0	0	0	0	0	0	0	0	0
ATM_sg0934	10.8	0	0	6	0	0	0	0	0	0	0	0	0	0	0	0	0
ATM_sg0935	36	429	0	0	1	110	0	2	0	0	923	0	0	0	0	0	0
ATM_sg0936	0	0	0	0	0	0	0	0	0	0	0	0	0	0	0	0	0
ATM_sg0937	6	0	0	0	0	0	0	0	0	0	0	0	0	0	0	0	0
ARHGAP20_sg0938	0	0	0	0	0	0	0	0	0	0	0	0	0	0	0	0	0
ARHGAP20_sg0939	0	0	0	0	0	0	0	0	0	0	0	0	0	0	0	0	0
ARHGAP20_sg0940	1.2	0	0	0	0	0	0	0	0	0	0	0	0	0	0	0	0
ARHGAP20_sg0941	228	0	0	0	0	0	0	0	0	0	0	0	0	0	0	0	0
ARHGAP20_sg0942	2.4	0	0	0	0	0	0	0	0	0	0	0	0	0	0	0	0
ARHGAP20_sg0943	10.8	0	0	0	0	0	0	0	0	0	0	0	0	0	0	0	0
CRYAB_sg0944	8.4	0	0	0	0	315	0	0	0	0	0	0	0	0	0	0	0
CRYAB_sg0945	0	0	0	0	0	0	0	0	0	0	0	0	0	0	0	0	0
CRYAB_sg0946	0	0	0	0	0	0	0	0	0	0	0	0	0	0	0	0	0
CRYAB_sg0947	0	0	0	0	0	0	0	0	0	0	0	0	0	0	0	0	0
CRYAB_sg0948	0	0	0	0	0	0	0	0	0	0	0	0	0	0	0	0	0
CRYAB_sg0949	32.4	0	0	0	0	0	0	0	0	0	0	0	0	0	0	0	0
DRD2_sg0962	2.4	2	0	2	0	0	0	0	1543	0	0	0	0	0	0	0	0
DRD2_sg0963	3.6	0	0	0	0	0	0	0	0	0	0	0	0	0	0	0	0
DRD2_sg0964	0	0	0	0	0	0	0	0	0	0	0	0	0	0	0	0	0
DRD2_sg0965	8.4	0	0	0	0	0	0	0	0	0	0	0	0	0	0	0	0
DRD2_sg0966	0	0	0	0	0	0	0	0	0	0	0	0	0	0	0	0	0
DRD2_sg0967	6	0	0	0	0	0	0	0	0	0	0	0	0	0	0	0	0
ZBTB16_sg0968	4.8	0	0	0	0	0	0	0	0	0	0	0	0	0	0	0	0
ZBTB16_sg0969	0	0	0	0	1	0	0	0	0	0	1596	1	3	0	0	0	0
ZBTB16_sg0970	0	0	0	0	0	0	0	0	0	0	0	0	0	0	0	0	0
ZBTB16_sg0971	3.6	0	0	0	0	0	0	0	0	0	0	0	0	0	0	0	0
ZBTB16_sg0972	7.2	0	0	0	0	0	0	0	0	0	0	0	0	0	0	0	0
ZBTB16_sg0973	0	0	0	0	0	0	0	0	0	0	0	0	0	0	0	0	0
SCN4B_sg0998	0	0	0	0	0	0	0	0	0	0	0	0	0	0	0	0	0
SCN4B_sg0999	13.2	0	0	0	0	0	0	0	0	0	0	0	0	0	0	0	0
SCN4B_sg1000	0	0	0	0	0	0	0	0	0	0	0	0	0	0	0	0	0
SCN4B_sg1001	13.2	0	0	0	0	0	0	0	0	0	0	0	0	0	0	0	0
SCN4B_sg1002	4.8	0	0	0	0	0	0	0	0	0	0	0	0	0	0	0	0
SCN4B_sg1003	0	0	0	0	1	0	0	0	0	0	0	2256	3	3	0	0	0
SCN2B_sg1004	0	0	0	0	0	0	0	0	0	0	0	0	0	0	0	0	0
SCN2B_sg1005	0	0	0	0	0	0	0	0	0	0	0	0	0	0	0	0	0
SCN2B_sg1006	0	0	0	0	0	0	0	0	0	0	0	0	0	0	0	0	0
SCN2B_sg1007	0	0	0	0	0	0	0	0	0	0	0	0	0	0	0	0	0
SCN2B_sg1008	2.4	0	0	0	0	0	0	0	0	0	0	0	0	0	0	0	0
SCN2B_sg1009	0	0	0	0	0	0	0	0	0	0	0	0	0	0	0	0	0
KMT2A_sg1010	0	0	0	0	0	0	0	0	0	0	0	0	0	0	0	0	0
KMT2A_sg1011	0	0	0	0	0	0	0	0	0	0	0	0	0	0	0	0	0
KMT2A_sg1012	0	0	0	0	0	0	0	0	0	0	0	0	0	0	0	0	0
KMT2A_sg1013	23467.2	73265	109500	139	0	90	111	118	125	0	0	0	0	0	99	82	162
KMT2A_sg1014	1.2	0	0	0	0	0	0	0	0	0	0	0	0	0	0	0	0
KMT2A_sg1015	6	0	0	0	0	0	0	0	0	0	0	0	0	0	0	0	0
MUC5B_sg1028	1.2	0	0	0	0	0	0	0	0	0	0	0	0	0	0	0	0
MUC5B_sg1029	0	0	0	0	0	0	0	0	0	0	0	0	0	0	0	0	0
MUC5B_sg1030	0	0	0	0	0	0	0	0	0	0	0	0	0	0	0	0	0
MUC5B_sg1031	0	0	0	0	0	0	0	0	0	0	0	0	0	0	0	0	0
MUC5B_sg1032	3.6	0	0	0	0	0	0	0	0	0	0	0	0	0	0	0	0
MUC5B_sg1033	0	0	0	0	0	0	0	0	0	0	0	0	0	0	0	0	0
HEPN1_sg1040	16.8	0	0	0	0	0	0	0	0	0	0	0	0	0	0	0	0
HEPN1_sg1041	0	0	0	0	0	0	0	0	0	0	0	0	0	0	0	0	0
HEPN1_sg1042	0	0	0	0	0	0	0	0	0	0	0	0	0	0	0	0	0
HEPN1_sg1043	0	0	0	0	0	0	0	0	0	0	0	0	0	0	0	0	0
HEPN1_sg1044	7.2	0	0	0	0	0	0	0	0	0	0	0	0	0	0	0	0
HEPN1_sg1045	1.2	0	0	0	0	0	0	0	0	0	0	0	0	0	0	0	0
HEPACAM_sg1046	0	0	0	0	0	0	0	0	0	0	0	0	0	0	0	0	0
HEPACAM_sg1047	0	0	0	0	0	0	0	0	0	0	0	0	0	0	0	0	0
HEPACAM_sg1048	0	0	0	0	0	0	0	0	0	0	0	0	0	0	0	0	0
HEPACAM_sg1049	0	0	0	0	0	0	0	0	0	0	0	0	0	0	0	0	0
HEPACAM_sg1050	15.6	0	0	0	0	0	0	0	0	0	0	0	0	0	0	0	0
HEPACAM_sg1051	1.2	0	0	0	0	0	0	0	0	0	0	0	0	0	0	0	0
PDE3B_sg1064	4.8	0	0	0	0	0	0	0	0	1	0	0	0	0	0	0	0
PDE3B_sg1065	0	0	0	0	0	0	0	0	0	0	0	0	0	0	0	0	0
PDE3B_sg1066	1.2	0	0	0	0	0	0	0	0	0	0	0	0	0	0	0	0
PDE3B_sg1067	0	0	0	2	0	0	0	0	0	0	0	0	0	0	0	0	0
PDE3B_sg1068	0	0	0	0	0	0	0	0	0	0	0	0	0	0	0	0	0
PDE3B_sg1069	0	0	0	0	0	0	0	0	0	0	0	0	0	0	0	0	0
MRGPRX3_sg1070	13.2	0	0	0	0	0	0	0	0	0	0	0	0	0	0	0	0
MRGPRX3_sg1071	0	0	0	0	0	0	0	0	0	0	0	0	0	0	0	0	0
MRGPRX3_sg1072	3.6	0	0	0	0	0	0	0	0	0	0	0	0	0	0	0	0
MRGPRX3_sg1073	4.8	0	0	0	0	0	0	0	0	0	0	0	0	0	0	0	0
MRGPRX3_sg1074	3.6	0	0	0	0	0	0	0	0	0	0	0	0	0	0	0	0
MRGPRX3_sg1075	0	0	0	0	0	0	0	0	0	0	0	0	0	0	0	0	0
SAA4_sg1076	1.2	0	0	0	0	0	0	0	0	0	0	0	0	0	0	0	0
SAA4_sg1077	0	0	0	0	0	0	0	0	0	0	0	0	0	0	0	0	0
SAA4_sg1078	10.8	0	0	0	0	0	0	0	0	0	0	0	0	0	0	0	0
SAA4_sg1079	0	0	0	0	0	0	0	0	0	0	0	0	0	0	0	0	0
SAA4_sg1080	3.6	0	0	0	0	0	0	0	0	0	0	0	0	0	0	0	0
SAA4_sg1081	1.2	0	0	0	0	0	0	0	0	0	0	0	0	0	0	0	0
SAA2_sg1082	2.4	0	0	0	0	0	0	0	0	0	0	0	0	0	0	0	0
SAA2_sg1083	13.2	0	0	0	0	0	0	0	0	0	0	0	0	0	0	0	0
SAA2_sg1084	0	0	0	0	0	0	0	0	0	0	0	0	0	0	0	0	0
SAA2_sg1085	0	0	0	0	0	0	0	0	0	0	0	0	0	0	0	0	0
SAA2_sg1086	4.8	0	0	0	0	0	0	0	0	0	0	0	0	0	0	0	0
SAA2_sg1087	1.2	0	0	0	0	0	0	0	0	0	0	0	0	0	0	0	0
SAA1_sg1088	1.2	0	0	0	0	0	0	0	0	0	0	0	0	0	0	0	0
SAA1_sg1089	6	0	0	0	0	0	0	0	0	0	0	0	0	0	0	0	0
SAA1_sg1090	7.2	0	0	0	0	0	0	0	0	0	0	0	0	0	0	0	0
SAA1_sg1091	0	0	0	0	0	0	0	0	0	0	0	0	0	0	0	0	0
SAA1_sg1092	0	0	0	0	0	0	0	0	0	0	0	0	0	0	0	0	0
SAA1_sg1093	1.2	0	0	0	0	0	0	0	0	0	0	0	0	0	0	0	0
TNNT3_sg1094	0	0	0	0	0	0	0	0	0	0	0	0	0	0	0	0	0
TNNT3_sg1095	10.8	0	0	0	0	0	0	0	0	0	0	0	0	0	0	0	0
TNNT3_sg1096	12	0	0	0	0	0	0	0	0	0	0	0	0	0	0	0	0
TNNT3_sg1097	0	0	0	0	0	0	0	0	0	0	0	0	0	0	0	0	0
TNNT3_sg1098	0	0	0	0	0	0	0	0	0	0	0	0	0	0	0	0	0
TNNT3_sg1099	10.8	0	0	0	0	0	0	0	0	0	0	0	0	0	0	0	0
ANO3_sg1112	63.6	0	0	0	0	0	0	0	0	0	0	0	0	0	0	0	0
ANO3_sg1113	10.8	0	0	0	0	0	0	0	0	0	0	0	0	0	0	0	0
ANO3_sg1114	0	0	0	0	0	0	0	0	0	0	0	0	0	0	0	0	0
ANO3_sg1115	0	0	0	0	0	0	0	0	0	0	0	0	0	0	0	0	0
ANO3_sg1116	1.2	0	0	0	0	0	0	0	0	0	0	0	0	0	0	0	0
ANO3_sg1117	0	0	0	0	0	0	0	0	0	0	0	0	0	0	0	0	0
BBOX1_sg1118	9.6	0	0	0	0	0	0	0	0	0	0	0	0	0	0	0	0
BBOX1_sg1119	0	0	0	0	0	0	0	0	0	0	0	0	0	0	0	0	0
BBOX1_sg1120	3.6	0	0	0	0	0	0	0	0	0	0	0	0	0	0	0	0
BBOX1_sg1121	0	0	0	0	0	0	0	0	0	0	0	0	0	0	0	0	0
BBOX1_sg1122	0	0	0	0	0	0	0	0	0	0	0	0	0	0	0	0	0
BBOX1_sg1123	1.2	0	0	0	0	0	0	0	0	0	0	0	0	0	0	0	0
ELF5_sg1124	1.2	0	0	0	0	0	0	0	0	0	0	0	0	0	0	0	0
ELF5_sg1125	6	29	12	882	338	102	0	785	551	461	2	0	0	237	543	149	9
ELF5_sg1126	1.2	0	0	0	0	0	0	0	0	0	0	0	0	0	0	0	0
ELF5_sg1127	0	0	0	0	0	0	0	0	0	0	0	0	0	0	0	0	0
ELF5_sg1128	0	0	0	0	0	0	0	0	0	0	0	0	0	0	0	0	0
ELF5_sg1129	6	0	0	0	0	0	0	0	0	0	0	0	0	0	0	0	0
PAMR1_sg1130	0	0	0	0	0	0	0	0	0	0	0	0	0	0	0	0	0
PAMR1_sg1131	0	0	0	0	0	0	0	0	0	0	0	0	0	0	0	0	0
PAMR1_sg1132	0	0	0	0	0	0	0	0	0	0	0	0	0	0	0	0	0
PAMR1_sg1133	14.4	0	0	0	0	0	0	0	0	0	0	0	0	0	0	0	0
PAMR1_sg1134	15.6	0	0	0	0	0	0	0	0	0	0	0	0	0	0	0	0
PAMR1_sg1135	0	0	0	0	0	0	0	0	0	0	0	0	0	0	0	0	0
NUP98_sg1136	0	0	0	0	0	0	0	0	0	0	0	0	0	0	0	0	0
NUP98_sg1137	2.4	0	0	0	0	0	0	0	0	0	0	0	0	0	0	0	0
NUP98_sg1138	0	0	0	0	0	0	0	0	0	0	0	0	0	0	0	0	0
NUP98_sg1139	0	0	0	0	0	0	0	0	0	0	0	0	0	0	0	0	0
NUP98_sg1140	0	0	0	0	0	0	0	0	0	0	0	0	0	0	0	0	0
NUP98_sg1141	0	0	0	0	0	0	0	0	0	0	0	0	0	0	0	0	0
ALX4_sg1148	2.4	0	0	0	0	0	0	0	0	0	0	0	0	0	0	0	0
ALX4_sg1149	0	0	0	0	0	0	0	0	0	0	0	0	0	0	0	0	0
ALX4_sg1150	0	0	0	0	0	0	0	0	0	0	0	0	0	0	0	0	0
ALX4_sg1151	0	0	0	0	0	0	0	0	0	0	0	0	0	0	0	0	0
ALX4_sg1152	30	0	0	0	0	0	0	0	0	0	0	0	0	0	0	0	0
ALX4_sg1153	0	0	0	0	0	0	0	0	0	0	0	0	0	0	0	0	0
FAM180B_sg1154	0	0	0	0	0	0	0	0	0	0	0	0	0	0	0	0	0
FAM180B_sg1155	0	0	0	0	0	0	0	0	0	0	0	0	0	0	0	0	0
FAM180B_sg1156	2.4	0	0	0	0	0	0	0	0	0	0	0	0	0	0	0	0
FAM180B_sg1157	3.6	0	0	0	0	0	0	0	0	0	0	0	0	0	0	0	0
FAM180B_sg1158	0	0	0	0	0	0	0	0	0	0	0	0	0	0	0	0	0
FAM180B_sg1159	0	0	0	0	0	0	0	0	0	0	0	0	0	0	0	0	0
HBB_sg1160	0	0	0	0	0	0	0	0	0	0	0	0	0	0	0	0	0
HBB_sg1161	10.8	0	0	0	0	0	0	0	0	0	0	0	0	0	0	0	0
HBB_sg1162	0	0	0	0	0	0	0	0	0	0	0	0	0	0	0	0	0
HBB_sg1163	0	0	0	0	0	0	0	0	0	0	0	0	0	0	0	0	0
HBB_sg1164	2.4	0	0	0	0	0	0	0	0	0	0	0	0	0	0	0	0
HBB_sg1165	0	0	0	0	0	0	0	0	0	0	0	0	0	0	0	0	0
GLYAT_sg1172	6117.6	0	2	3363	0	1	2	0	3	0	0	0	0	0	0	0	2
GLYAT_sg1173	1.2	0	0	0	0	0	0	0	0	0	0	0	0	0	0	0	0
GLYAT_sg1174	0	0	0	0	0	0	0	0	0	0	0	0	0	0	0	0	0
GLYAT_sg1175	0	0	0	0	0	0	0	0	0	0	0	0	0	0	0	0	0
GLYAT_sg1176	0	0	0	0	0	0	0	0	0	0	0	0	0	0	0	0	0
GLYAT_sg1177	1.2	0	0	0	0	0	0	0	0	0	0	0	0	0	0	0	0
PGA3_sg1184	0	0	0	0	0	0	0	0	0	0	0	0	0	0	0	0	0
PGA3_sg1185	16.8	0	0	0	0	0	0	0	0	0	0	0	0	0	0	0	0
PGA3_sg1186	0	0	0	0	0	0	0	0	0	0	0	0	0	0	0	0	0
PGA3_sg1187	1.2	0	0	0	0	0	0	0	0	0	0	0	0	0	0	0	0
PGA3_sg1188	0	0	0	0	0	0	0	0	0	0	0	0	0	0	0	0	0
PGA3_sg1189	6	0	0	0	0	0	0	0	0	0	0	0	0	0	0	0	0
LRRN4CL_sg1196	0	0	0	0	0	0	0	0	0	0	0	0	0	0	0	0	0
LRRN4CL_sg1197	68.4	0	0	0	0	0	0	0	0	0	0	0	0	0	0	0	0
LRRN4CL_sg1198	0	0	0	0	0	0	0	0	0	0	0	0	0	0	0	0	0
LRRN4CL_sg1199	4.8	0	0	0	0	0	0	0	0	0	0	0	0	0	0	0	0
LRRN4CL_sg1200	1.2	0	0	0	0	0	0	0	0	0	0	0	0	0	0	0	0
LRRN4CL_sg1201	7.2	0	0	0	0	0	0	0	0	0	0	0	0	0	0	0	0
HRASLS5_sg1208	0	0	0	0	0	0	0	0	0	0	0	0	0	0	0	0	0
HRASLS5_sg1209	6	0	0	0	0	0	0	0	0	0	0	0	0	0	0	0	0
HRASLS5_sg1210	0	0	0	0	0	0	0	0	0	0	0	0	0	0	0	0	0
HRASLS5_sg1211	6	0	0	0	0	0	0	0	0	0	0	0	0	0	0	0	0
HRASLS5_sg1212	0	0	0	0	0	0	0	0	0	0	0	0	0	0	0	0	0
HRASLS5_sg1213	0	0	0	0	0	0	0	0	0	0	0	0	0	0	0	0	0
LGALS12_sg1214	2809.2	0	0	0	0	0	0	0	0	0	0	0	0	0	0	0	0
LGALS12_sg1215	3.6	0	0	0	0	0	0	0	0	0	0	0	0	0	0	0	0
LGALS12_sg1216	36	0	0	0	0	0	0	0	0	0	0	0	0	0	0	0	0
LGALS12_sg1217	0	0	0	0	0	0	0	0	0	0	0	0	0	0	0	0	0
LGALS12_sg1218	0	0	0	0	0	0	0	0	0	0	0	0	0	0	0	0	0
LGALS12_sg1219	6	0	0	0	0	0	0	0	0	0	0	0	0	0	0	0	0
SLC22A12_sg1220	0	0	0	2	0	0	0	0	0	0	0	0	0	0	0	0	0
SLC22A12_sg1221	20.4	0	0	0	0	0	0	0	0	0	0	0	0	0	0	0	0
SLC22A12_sg1222	19.2	0	0	0	0	0	0	0	0	0	0	0	0	0	0	0	0
SLC22A12_sg1223	0	0	0	0	0	0	0	0	0	0	1785	1	0	0	0	0	0
SLC22A12_sg1224	0	0	0	0	0	0	0	0	2	0	0	0	0	0	0	0	0
PYGM_sg1225	2.4	0	0	0	0	0	0	0	0	0	0	0	0	0	0	0	0
PYGM_sg1226	0	0	0	0	0	0	0	0	0	0	0	0	0	0	0	0	0
PYGM_sg1227	3.6	0	0	0	0	0	0	0	0	0	0	0	0	0	0	0	0
PYGM_sg1228	2.4	0	0	0	0	0	0	0	0	0	0	0	0	0	0	0	0
PYGM_sg1229	0	0	0	0	0	0	0	0	0	0	0	0	0	0	0	0	0
PYGM_sg1230	10.8	0	0	0	0	0	0	0	0	0	0	0	0	0	0	0	0
MEN1_sg1231	0	0	0	0	0	0	0	0	0	0	0	0	0	0	0	0	0
MEN1_sg1232	6	0	0	0	0	0	0	0	0	0	0	0	0	0	0	0	0
MEN1_sg1233	4.8	0	0	0	0	0	0	0	0	0	0	0	0	0	0	0	0
MEN1_sg1234	20.4	0	0	0	0	0	0	0	0	0	0	0	0	0	0	0	0
MEN1_sg1235	8.4	0	0	0	0	0	0	0	0	0	0	0	0	0	0	0	0
MEN1_sg1236	0	0	0	0	0	0	0	0	0	0	0	0	0	0	0	0	0
MRPL17_sg1243	0	0	0	0	0	0	0	0	0	0	0	0	0	0	0	0	0
MRPL17_sg1244	3.6	0	0	0	0	0	0	0	0	0	0	0	0	0	0	0	0
MRPL17_sg1245	10.8	0	0	0	0	0	0	0	0	0	0	0	0	0	0	0	0
MRPL17_sg1246	24457.2	0	0	0	0	0	0	0	0	0	0	0	0	0	0	0	0
MRPL17_sg1247	3.6	0	0	0	0	0	0	0	0	0	0	0	0	0	0	0	0
MRPL17_sg1248	8.4	0	0	0	0	0	0	0	0	0	0	0	0	0	0	0	0
MYEOV_sg1249	0	0	0	0	0	0	0	0	0	0	0	0	0	0	0	0	0
MYEOV_sg1250	8.4	0	0	0	0	0	0	0	0	0	0	0	0	0	0	0	0
MYEOV_sg1251	0	0	0	0	0	0	0	0	0	0	0	0	0	0	0	0	0
MYEOV_sg1252	4.8	0	0	0	0	0	0	0	0	0	0	0	0	0	0	0	0
MYEOV_sg1253	21.6	0	0	0	0	0	0	0	0	0	0	0	0	0	0	0	0
MYEOV_sg1254	8.4	0	1	2	0	0	1	0	0	0	0	0	0	0	1	2	2219
FOLR1_sg1255	0	0	0	0	0	0	0	0	0	0	0	0	0	0	0	0	0
FOLR1_sg1256	0	0	0	0	0	0	0	0	0	0	0	0	0	0	0	0	0
FOLR1_sg1257	2.4	0	0	0	0	0	0	0	0	0	0	0	0	0	0	0	0
FOLR1_sg1258	0	0	0	0	0	0	0	0	0	0	0	0	0	0	0	0	0
FOLR1_sg1259	0	0	0	0	0	0	0	0	0	0	0	0	0	0	0	0	0
FOLR1_sg1260	0	0	0	0	0	0	0	0	0	1	0	0	0	0	0	0	0
PDE2A_sg1261	0	0	0	0	0	0	0	0	0	0	0	0	0	0	0	0	0
PDE2A_sg1262	3.6	0	0	0	0	0	0	0	0	0	0	0	0	0	0	0	0
PDE2A_sg1263	4.8	0	0	0	0	0	0	0	0	0	0	0	0	0	0	0	0
PDE2A_sg1264	0	1	0	0	0	1	0	1570	0	0	0	0	0	0	0	0	3
PDE2A_sg1265	7.2	0	0	0	0	0	0	0	0	0	0	0	0	0	0	0	0
PDE2A_sg1266	210	0	0	0	0	0	0	0	0	0	0	0	0	0	0	0	0
OVCH2_sg1279	0	0	0	0	0	0	0	0	0	0	0	0	0	0	0	0	0
OVCH2_sg1280	8.4	0	0	0	0	0	0	0	0	0	0	0	0	0	0	0	0
OVCH2_sg1281	1.2	0	0	0	0	0	0	0	0	0	0	0	0	0	0	0	0
OVCH2_sg1282	0	0	0	0	0	0	0	0	0	0	0	0	0	0	0	0	0
OVCH2_sg1283	4.8	0	0	0	0	0	0	0	0	0	0	0	0	0	0	0	0
OVCH2_sg1284	0	0	0	0	0	0	0	0	0	0	0	0	0	0	0	0	0
THRSP_sg1285	9.6	0	0	0	0	0	0	0	0	0	0	0	0	0	0	0	0
THRSP_sg1286	0	0	0	0	0	0	0	0	0	0	0	0	0	0	0	0	0
THRSP_sg1287	18	0	0	0	0	0	0	0	0	0	0	0	0	0	0	0	0
THRSP_sg1288	0	0	0	0	0	0	0	0	0	0	0	0	0	0	0	0	0
THRSP_sg1289	4.8	0	0	0	0	0	0	0	0	0	0	0	0	0	0	0	0
THRSP_sg1290	1.2	0	0	0	0	0	0	0	0	0	0	0	0	0	0	0	0
RIC3_sg1291	0	0	0	0	0	0	0	0	0	0	0	0	0	0	0	0	0
RIC3_sg1292	0	0	0	0	0	0	0	0	0	0	0	0	0	0	0	0	0
RIC3_sg1293	7.2	0	0	0	0	0	0	0	0	0	0	0	0	0	0	0	0
RIC3_sg1294	0	0	0	0	0	0	0	0	0	0	0	0	0	0	0	0	0
RIC3_sg1295	0	0	0	0	0	0	0	0	0	0	0	0	0	0	0	0	0
RIC3_sg1296	0	0	0	0	0	0	0	0	0	0	0	0	0	0	0	0	0
NAALAD2_sg1303	0	0	0	0	0	0	0	0	0	0	0	0	0	0	0	0	0
NAALAD2_sg1304	0	0	0	0	0	0	0	0	0	0	0	0	0	0	0	0	0
NAALAD2_sg1305	3.6	0	0	0	0	0	0	0	0	0	0	0	0	0	0	0	0
NAALAD2_sg1306	0	0	0	0	0	0	0	0	0	0	0	0	0	0	0	0	0
NAALAD2_sg1307	4.8	0	0	0	0	0	0	0	0	0	0	0	0	0	0	0	0
NAALAD2_sg1308	0	0	0	0	0	0	0	0	0	0	0	0	0	0	0	0	0
MUC6_sg1315	0	0	0	0	0	0	0	0	0	0	0	0	0	0	0	0	0
MYBPC1_sg1322	3.6	0	0	0	0	0	0	0	0	0	0	0	0	0	0	0	0
MYBPC1_sg1323	0	0	0	0	0	0	0	0	0	0	0	0	0	0	0	0	0
MYBPC1_sg1324	0	0	0	0	0	0	0	0	0	0	0	0	0	0	0	0	0
MYBPC1_sg1325	0	0	0	0	0	0	0	0	0	0	0	0	0	0	0	0	0
MYBPC1_sg1326	3.6	0	0	0	0	0	0	0	0	0	0	0	0	0	0	0	0
MYBPC1_sg1327	1.2	0	0	0	0	0	0	0	0	0	0	0	0	0	0	0	0
IGF1_sg1328	0	0	0	0	0	0	0	0	0	0	0	0	0	0	0	0	0
IGF1_sg1329	4.8	0	0	3592	0	1	0	2	0	0	0	0	0	0	1	0	2
IGF1_sg1330	0	0	0	0	0	0	0	0	0	1	0	0	0	0	0	0	0
IGF1_sg1331	1.2	0	0	0	0	0	0	0	0	0	0	0	0	0	0	0	0
IGF1_sg1332	0	0	0	0	0	0	0	0	0	0	0	0	0	0	0	0	0
IGF1_sg1333	0	0	0	0	0	0	0	0	0	0	0	0	0	0	0	0	0
STAB2_sg1334	0	0	0	0	0	0	0	0	0	0	0	0	0	0	0	0	0
STAB2_sg1335	0	0	0	0	0	0	0	0	0	0	0	0	0	0	0	0	0
STAB2_sg1336	8.4	0	0	0	0	0	0	0	0	0	0	0	0	0	0	0	0
STAB2_sg1337	0	0	0	0	0	0	0	0	0	0	0	0	0	0	0	0	0
STAB2_sg1338	1.2	0	0	0	0	0	0	0	0	0	0	0	0	0	0	0	0
STAB2_sg1339	0	0	0	0	0	0	0	0	0	0	0	0	0	0	0	0	0
ACACB_sg1345	2.4	0	0	0	0	0	0	0	0	0	0	0	49	0	0	0	0
ACACB_sg1346	48	1	0	2	0	1	1	0	0	0	0	0	0	0	2	1	4900
ACACB_sg1347	0	0	0	0	0	0	0	0	0	0	0	0	0	0	0	0	0
ACACB_sg1348	0	0	0	0	0	0	0	0	0	0	0	0	0	0	0	0	0
ACACB_sg1349	0	0	0	0	0	0	0	0	0	0	0	0	0	0	0	0	0
ACACB_sg1350	0	0	0	0	0	0	0	0	0	0	0	0	0	0	0	0	0
TBX3_sg1363	0	0	0	0	0	0	0	0	0	0	0	0	0	0	0	0	0
TBX3_sg1364	0	0	0	0	0	0	0	0	0	0	0	0	0	0	0	0	0
TBX3_sg1365	0	0	0	0	0	0	0	0	0	0	0	0	0	0	0	0	0
TBX3_sg1366	0	0	0	0	0	0	0	0	0	0	0	0	0	0	0	0	0
TBX3_sg1367	0	0	0	0	0	0	0	0	0	0	0	0	0	0	0	0	0
TBX3_sg1368	0	0	0	0	0	0	0	0	0	0	0	0	0	0	0	0	0
HPD_sg1375	0	0	0	4	0	0	0	0	0	0	0	0	0	0	0	0	0
HPD_sg1376	1.2	0	0	0	0	0	0	0	0	0	0	0	0	0	0	0	0
HPD_sg1377	1.2	0	0	0	0	0	0	0	2	0	0	0	0	0	1	0	777
HPD_sg1378	2.4	0	0	0	0	0	0	0	0	0	0	0	0	0	0	0	0
HPD_sg1379	15247.2	0	0	0	0	0	0	0	0	0	0	0	0	0	0	0	0
HPD_sg1380	0	0	0	2	0	0	0	0	0	0	0	0	0	0	0	0	0
CLIP1_sg1381	0	0	0	0	0	0	0	0	0	0	0	0	0	0	0	0	0
CLIP1_sg1382	0	0	3	3858	0	0	0	1	3	0	0	0	0	0	2	2	2
CLIP1_sg1383	6	0	0	0	0	0	0	0	0	0	0	0	0	0	0	0	0
CLIP1_sg1384	0	0	0	0	0	0	0	0	0	0	0	0	0	0	0	0	0
CLIP1_sg1385	10.8	0	0	0	0	0	0	0	0	0	0	0	0	0	0	0	0
CLIP1_sg1386	34.8	0	0	0	0	0	0	0	0	0	0	0	0	0	0	0	0
HCAR2_sg1387	2.4	0	0	0	0	0	0	0	0	0	0	0	0	0	0	0	0
HCAR2_sg1388	0	0	0	0	0	0	0	0	0	0	0	0	0	0	0	0	0
HCAR2_sg1389	0	0	0	0	0	0	0	0	0	0	0	0	0	0	0	0	0
HCAR2_sg1390	0	0	0	0	0	0	0	0	0	0	0	0	0	0	0	0	0
HCAR2_sg1391	0	0	0	0	0	0	0	0	0	0	0	0	0	0	0	0	0
HCAR2_sg1392	13.2	0	0	0	0	0	0	0	0	0	0	0	0	0	0	0	0
NCOR2_sg1393	4.8	0	0	0	0	0	0	0	0	0	0	0	0	0	0	0	0
NCOR2_sg1394	12	0	0	0	0	0	0	0	0	0	0	0	0	0	0	0	0
NCOR2_sg1395	0	0	0	0	0	0	0	0	0	0	0	0	0	0	0	0	0
NCOR2_sg1396	0	0	0	0	0	0	0	0	0	0	0	0	0	0	0	0	0
NCOR2_sg1397	5376	0	0	0	0	0	0	0	0	0	0	0	0	0	0	0	0
NCOR2_sg1398	10.8	0	0	0	0	0	0	0	0	0	0	0	0	0	0	0	0
TMEM132C_sg1399	13.2	0	0	0	0	0	0	0	0	0	0	0	0	0	0	0	0
TMEM132C_sg1400	3.6	0	0	0	0	0	0	0	0	0	0	0	0	0	0	0	0
TMEM132C_sg1401	210	0	0	0	0	0	0	0	0	0	0	0	0	0	0	0	0
TMEM132C_sg1402	1.2	0	0	0	0	0	0	0	0	0	0	0	0	0	0	0	0
TMEM132C_sg1403	4.8	0	0	0	0	0	0	0	0	0	0	0	0	0	0	0	0
TMEM132C_sg1404	9.6	0	0	0	0	0	0	0	0	0	0	0	0	0	0	0	0
RAN_sg1405	0	0	0	0	0	0	0	0	0	0	0	0	0	0	0	0	0
RAN_sg1406	0	0	0	0	0	0	0	0	0	0	0	0	0	0	0	0	0
RAN_sg1407	0	0	0	0	0	0	0	0	0	0	0	0	0	0	0	0	0
RAN_sg1408	0	0	0	0	0	0	0	0	0	0	0	0	0	0	0	0	0
RAN_sg1409	0	0	0	0	0	0	0	0	0	0	0	0	0	0	0	0	0
RAN_sg1410	0	0	0	0	0	0	0	0	0	0	0	0	0	0	0	0	0
RERGL_sg1411	6	0	0	0	0	0	0	0	0	0	0	0	0	0	0	0	0
RERGL_sg1412	0	0	0	0	0	0	0	0	0	0	0	0	0	0	0	0	0
RERGL_sg1413	74.4	0	0	0	0	0	0	0	0	0	0	0	0	0	0	0	0
RERGL_sg1414	0	0	0	0	0	0	0	0	0	0	0	0	0	0	0	0	0
RERGL_sg1415	0	0	0	0	0	0	0	0	0	0	0	0	0	0	0	0	0
RERGL_sg1416	3.6	0	0	0	0	0	0	0	0	0	0	0	0	0	0	0	0
PIK3C2G_sg1417	0	0	0	0	0	0	0	0	0	0	0	0	0	0	0	0	0
PIK3C2G_sg1418	0	0	0	0	0	0	0	0	0	0	0	0	0	0	0	0	0
PIK3C2G_sg1419	0	0	0	0	0	0	0	0	0	0	0	0	0	0	0	0	0
PIK3C2G_sg1420	1.2	0	0	0	0	0	0	0	0	0	0	0	0	0	0	0	0
PIK3C2G_sg1421	0	0	0	0	0	0	0	0	0	0	0	0	0	0	0	0	0
PIK3C2G_sg1422	3.6	0	0	0	0	0	0	0	0	0	0	0	0	0	0	0	0
CAPZA3_sg1423	0	0	0	0	0	0	0	0	0	0	0	0	0	0	0	0	0
CAPZA3_sg1424	2.4	0	0	0	0	0	0	0	0	0	0	0	0	0	0	0	0
CAPZA3_sg1425	0	0	0	0	0	0	0	0	0	0	0	0	0	0	0	0	0
CAPZA3_sg1426	26.4	0	0	0	0	0	0	0	0	0	0	0	0	0	0	0	0
CAPZA3_sg1427	0	0	0	0	0	0	0	0	0	0	0	0	0	0	0	0	0
CAPZA3_sg1428	3.6	0	0	0	0	0	0	0	0	0	0	0	0	0	0	0	0
SLCO1A2_sg1441	0	0	0	0	0	0	0	0	0	0	0	0	0	0	0	0	0
SLCO1A2_sg1442	0	1	0	0	0	0	0	0	857	0	0	0	1	0	0	0	0
SLCO1A2_sg1443	1.2	0	0	0	0	0	0	0	0	0	0	0	0	0	0	0	0
SLCO1A2_sg1444	7.2	0	0	0	0	0	0	0	0	2	0	0	0	0	0	0	0
SLCO1A2_sg1445	0	0	0	0	0	0	0	0	0	1	0	0	0	0	0	0	0
SLCO1A2_sg1446	1.2	0	0	0	0	0	0	0	0	0	0	0	0	0	0	0	0
SPX_sg1447	0	0	0	0	0	0	0	0	0	0	0	0	0	0	0	0	0
SPX_sg1448	0	0	0	0	0	0	0	0	0	0	0	0	0	0	0	0	0
SPX_sg1449	18	0	0	0	0	0	0	0	0	0	0	0	0	0	0	0	0
SPX_sg1450	2.4	0	0	0	0	0	0	0	0	0	0	0	0	0	0	0	0
SPX_sg1451	0	0	0	0	0	0	0	0	0	0	0	0	0	0	0	0	0
SPX_sg1452	0	0	0	0	0	0	0	0	0	0	0	0	0	0	0	0	0
GYS2_sg1453	4.8	0	0	0	0	0	0	0	0	0	0	0	0	0	0	0	0
GYS2_sg1454	22.8	0	0	0	0	0	0	0	0	0	0	0	0	0	0	0	0
GYS2_sg1455	3.6	0	0	0	0	0	0	0	0	0	0	0	0	0	0	0	0
GYS2_sg1456	27.6	0	0	0	0	0	0	0	0	0	0	0	0	0	0	0	0
GYS2_sg1457	6	0	0	0	0	0	0	0	0	0	0	0	0	0	0	0	0
GYS2_sg1458	0	0	0	0	0	0	0	0	0	0	0	0	0	0	0	0	0
KRAS_sg1464	1.2	0	0	0	0	0	0	0	0	0	0	0	0	0	0	0	0
KRAS_sg1465	0	0	0	2	0	0	0	0	0	0	0	0	0	0	0	0	0
KRAS_sg1466	6	0	0	0	0	0	0	0	0	0	0	0	0	0	0	0	0
KRAS_sg1467	2.4	0	0	0	0	0	0	0	0	0	0	0	0	0	0	0	0
KRAS_sg1468	0	0	0	0	0	0	0	0	0	2	0	0	0	0	0	0	0
KRAS_sg1469	0	0	0	0	0	0	0	0	0	0	0	0	0	0	0	0	0
ABCD2_sg1471	0	0	0	0	0	0	0	0	0	0	0	0	0	0	0	0	0
ABCD2_sg1472	0	0	0	0	0	0	0	0	0	0	0	0	0	0	0	0	0
ABCD2_sg1473	0	0	0	0	0	0	0	0	0	0	0	0	0	0	0	0	0
ABCD2_sg1474	0	0	0	0	0	0	0	0	0	0	0	0	0	0	0	0	0
ABCD2_sg1475	0	0	0	0	0	0	0	0	0	0	0	0	0	0	0	0	0
ABCD2_sg1476	0	0	0	0	0	0	0	0	0	0	0	0	0	0	0	0	0
ARID2_sg1489	16.8	0	0	0	0	0	0	0	0	0	0	0	0	0	0	0	0
ARID2_sg1490	21219.6	0	0	0	0	0	0	0	0	0	0	0	0	0	0	0	0
ARID2_sg1491	24	0	0	0	0	0	0	0	0	0	0	0	0	0	0	0	0
ARID2_sg1492	0	0	0	0	0	0	0	0	0	0	0	0	0	0	0	0	0
ARID2_sg1493	3.6	0	0	0	0	0	0	0	0	0	0	0	0	0	0	0	0
ARID2_sg1494	7.2	0	0	0	0	0	0	0	0	0	0	0	0	0	0	0	0
LALBA_sg1501	0	0	0	0	0	0	0	0	0	0	0	0	0	0	0	0	0
LALBA_sg1502	13.2	0	0	0	0	0	0	0	0	0	0	0	0	0	0	0	0
LALBA_sg1503	12	0	0	0	0	0	0	0	0	0	0	0	0	0	0	0	0
LALBA_sg1504	1.2	0	0	0	0	0	0	0	0	0	0	0	0	0	0	0	2
LALBA_sg1505	0	0	0	0	0	0	0	0	0	0	0	0	0	0	0	0	0
LALBA_sg1506	0	0	0	0	0	0	0	0	0	0	0	0	0	0	0	0	0
KMT2D_sg1507	0	0	0	0	0	0	0	0	0	0	0	0	0	0	0	0	0
KMT2D_sg1508	21.6	0	0	0	0	0	0	0	0	0	0	0	0	0	0	0	0
KMT2D_sg1509	0	0	0	0	0	0	0	0	0	0	0	0	0	0	0	0	0
KMT2D_sg1510	0	0	0	0	0	0	0	0	0	0	0	0	0	0	0	0	0
KMT2D_sg1511	0	0	0	0	0	0	0	0	0	0	0	0	0	0	0	0	0
KMT2D_sg1512	0	0	0	0	0	0	0	0	0	0	0	0	0	0	0	0	0
GPD1_sg1513	0	0	0	0	0	0	0	0	0	0	0	0	0	0	0	0	0
GPD1_sg1514	7.2	0	0	0	0	0	0	0	0	0	0	0	0	0	0	0	0
GPD1_sg1515	28.8	0	0	0	0	0	0	0	0	0	0	0	0	0	0	0	0
GPD1_sg1516	3.6	0	0	0	0	0	0	0	0	0	0	0	0	0	0	0	0
GPD1_sg1517	0	0	0	0	0	0	0	0	0	0	0	0	0	0	0	0	0
GPD1_sg1518	13.2	0	0	0	0	0	0	0	0	0	0	0	0	0	0	0	0
KRT5_sg1519	0	0	0	0	0	0	0	0	0	0	0	0	0	0	0	0	0
KRT5_sg1520	0	0	0	0	0	0	0	0	0	0	0	0	0	0	0	0	0
KRT5_sg1521	0	0	0	0	0	0	0	0	0	0	0	0	0	0	0	0	0
KRT5_sg1522	0	0	0	0	0	0	0	0	0	0	0	0	0	0	0	0	0
KRT5_sg1523	6	0	0	0	0	0	0	0	0	0	0	0	0	0	0	0	0
KRT5_sg1524	0	0	0	0	0	0	0	0	0	0	0	0	0	0	0	0	0
IGFBP6_sg1525	0	0	0	0	0	0	0	0	0	0	0	0	0	0	0	0	0
IGFBP6_sg1526	0	0	0	0	0	0	0	0	0	0	0	0	0	0	0	0	0
IGFBP6_sg1527	13.2	0	0	0	0	0	0	0	0	0	0	0	0	0	0	0	0
IGFBP6_sg1528	4.8	0	0	0	0	0	0	0	0	0	0	0	0	0	0	0	0
IGFBP6_sg1529	0	0	0	0	0	0	0	0	0	0	0	0	0	0	0	0	0
IGFBP6_sg1530	9.6	0	0	0	0	0	0	0	0	0	0	0	0	0	0	0	0
PPP1R1A_sg1537	0	0	0	0	0	0	0	0	0	0	0	0	0	0	0	0	0
PPP1R1A_sg1538	0	0	0	0	0	0	0	0	0	0	0	0	0	0	0	0	0
PPP1R1A_sg1539	3.6	0	0	0	0	0	0	0	0	0	0	0	0	0	0	0	0
PPP1R1A_sg1540	4.8	0	0	0	0	0	0	0	0	0	0	0	0	0	0	0	0
PPP1R1A_sg1541	0	0	0	0	0	0	0	0	0	0	0	0	0	0	0	0	0
PPP1R1A_sg1542	3.6	0	0	0	0	0	0	0	0	0	0	0	0	0	0	0	0
MUCL1_sg1543	0	0	0	0	0	0	0	0	0	0	0	0	0	0	0	0	0
MUCL1_sg1544	4.8	0	0	0	0	0	0	0	0	0	0	0	0	0	0	0	0
MUCL1_sg1545	13.2	0	0	0	0	0	0	0	0	0	0	0	0	0	0	0	0
MUCL1_sg1546	0	0	0	0	0	0	0	0	0	0	0	0	0	0	0	0	0
MUCL1_sg1547	7.2	0	0	0	0	0	0	0	0	0	0	0	0	0	0	0	0
MUCL1_sg1548	3.6	0	0	0	0	0	0	0	0	0	0	0	0	0	0	0	0
ITGA7_sg1555	7.2	0	0	0	0	0	0	0	0	0	0	0	0	0	0	0	0
ITGA7_sg1556	0	0	0	0	0	0	0	0	0	0	0	0	0	0	0	0	0
ITGA7_sg1557	8.4	0	0	0	0	0	0	0	0	0	0	0	0	0	0	0	0
ITGA7_sg1558	0	0	0	0	0	0	0	0	0	0	0	0	0	0	0	0	0
ITGA7_sg1559	0	0	0	0	0	0	0	0	0	0	0	0	0	0	0	0	0
ITGA7_sg1560	0	0	0	0	0	2	0	0	789	0	0	0	0	0	0	0	0
RDH5_sg1561	7.2	0	0	0	0	0	0	0	0	0	0	0	0	0	0	0	0
RDH5_sg1562	9.6	0	0	0	0	0	0	0	0	0	0	0	0	0	0	0	0
RDH5_sg1563	151.2	0	0	0	0	0	0	0	0	0	0	0	0	0	0	0	0
RDH5_sg1564	0	0	0	0	0	0	0	0	0	0	0	0	0	0	0	0	0
RDH5_sg1565	0	0	0	0	0	0	0	0	0	0	0	0	0	0	0	0	0
RDH5_sg1566	0	0	0	0	0	0	0	0	0	0	0	0	0	0	0	0	0
ERBB3_sg1567	0	0	0	0	0	0	0	0	0	0	0	0	0	0	0	0	0
ERBB3_sg1568	0	0	0	0	0	0	0	0	0	0	0	0	0	0	0	0	0
ERBB3_sg1569	7.2	0	0	0	0	0	0	0	0	1	0	0	0	0	0	0	0
ERBB3_sg1570	3.6	0	0	0	0	0	0	0	0	0	0	0	0	0	0	0	0
ERBB3_sg1571	3.6	0	0	0	0	0	0	0	0	0	0	0	0	0	0	0	0
ERBB3_sg1572	3.6	0	0	0	0	0	0	0	0	0	0	0	0	0	0	0	0
WIF1_sg1615	2.4	0	0	0	0	0	0	0	0	0	0	0	0	0	0	0	0
WIF1_sg1616	0	0	0	0	0	0	0	0	0	0	0	0	0	0	0	0	0
WIF1_sg1617	20642.4	62017	104784	163	0	86	101	110	131	0	0	0	0	0	96	76	148
WIF1_sg1618	12	0	0	0	0	0	0	0	0	0	0	0	0	0	0	0	0
WIF1_sg1619	0	0	0	0	0	0	0	0	0	0	0	0	0	0	0	0	0
NCAPD2_sg1620	0	0	0	0	0	0	0	0	0	0	0	0	0	0	0	0	0
WIF1_sg1621	26185.2	70774	95700	118	0	87	97	89	139	0	0	0	0	0	92	62	122
NCAPD2_sg1622	0	0	0	0	0	0	0	0	0	0	0	0	0	0	0	0	0
NCAPD2_sg1623	0	0	0	0	0	0	0	0	0	0	0	0	0	0	0	0	0
NCAPD2_sg1624	30	0	0	0	0	0	0	0	0	0	0	0	0	0	0	0	0
NCAPD2_sg1625	0	0	0	0	0	0	0	0	0	0	0	0	0	0	0	0	0
NCAPD2_sg1626	8.4	0	0	0	0	0	0	0	0	0	0	0	0	0	0	0	0
CHD4_sg1627	0	0	0	0	0	0	0	0	0	0	0	0	0	0	0	0	0
CHD4_sg1628	0	0	0	0	0	0	0	0	0	0	0	0	0	0	0	0	0
CHD4_sg1629	2.4	0	0	0	0	0	0	0	0	0	0	0	0	0	0	0	0
CHD4_sg1630	3.6	0	0	0	0	0	0	0	0	0	0	0	0	0	0	0	0
CHD4_sg1631	6	0	0	0	0	0	0	0	0	0	0	0	0	0	0	0	0
CHD4_sg1632	3.6	0	0	0	0	0	0	0	0	0	0	0	0	0	0	0	0
PTPRB_sg1633	3.6	0	0	0	0	0	0	0	0	0	0	0	0	0	0	0	0
PTPRB_sg1634	0	0	0	0	0	0	0	0	0	0	0	0	0	0	0	0	0
PTPRB_sg1635	4.8	0	0	0	0	0	0	0	0	0	0	0	0	0	0	0	0
PTPRB_sg1636	1.2	0	0	0	0	0	0	0	0	0	0	0	0	0	0	0	0
PTPRB_sg1637	0	0	0	0	0	0	0	0	0	0	0	0	0	0	0	0	0
PTPRB_sg1638	0	0	0	0	0	0	0	0	0	0	0	0	0	0	0	0	0
TSPAN8_sg1639	0	0	0	0	0	0	0	0	0	0	0	0	0	0	0	0	0
TSPAN8_sg1640	0	0	0	0	0	0	0	0	0	0	0	0	0	0	0	0	0
TSPAN8_sg1641	0	0	0	0	0	0	0	0	0	0	0	0	0	0	0	0	0
TSPAN8_sg1642	0	0	0	0	0	0	0	0	0	0	0	0	0	0	0	0	0
TSPAN8_sg1643	0	0	0	0	0	0	0	0	0	0	0	0	0	0	0	0	0
TSPAN8_sg1644	33.6	0	0	0	0	0	0	0	0	0	0	0	0	0	0	0	0
TRHDE_sg1645	0	473	0	0	0	1	0	0	0	0	0	0	0	0	0	0	0
TRHDE_sg1646	0	0	0	0	0	0	0	0	0	0	0	0	0	0	0	0	0
TRHDE_sg1647	0	0	0	0	0	0	0	0	0	0	0	0	0	0	0	0	0
TRHDE_sg1648	1.2	0	0	0	0	0	0	0	0	0	0	0	0	0	0	16	0
TRHDE_sg1649	0	0	0	0	0	0	0	0	0	0	0	0	0	0	0	0	0
TRHDE_sg1650	0	0	0	0	0	0	0	0	0	0	0	0	0	0	0	0	0
PTPRQ_sg1651	0	0	0	0	0	0	0	0	0	0	0	0	0	0	0	0	0
PTPRQ_sg1652	0	0	0	0	0	0	0	0	0	0	0	0	0	0	0	0	0
PTPRQ_sg1653	0	0	0	0	0	0	0	0	0	0	0	0	0	0	0	0	0
PTPRQ_sg1654	0	0	0	0	0	0	0	0	0	0	0	0	0	0	0	0	0
PTPRQ_sg1655	7.2	0	0	0	0	0	0	0	0	0	0	0	0	0	0	0	0
PTPRQ_sg1656	0	0	0	0	0	0	0	0	0	0	0	0	0	0	0	0	0
NTS_sg1657	0	0	0	0	0	0	0	0	0	0	0	0	0	0	0	0	0
NTS_sg1658	13.2	0	0	0	0	0	0	0	0	0	0	0	0	0	0	0	0
NTS_sg1659	0	0	0	0	0	0	0	0	0	0	0	0	0	0	0	0	0
NTS_sg1660	4.8	0	0	0	0	1	1970	0	0	0	0	0	0	0	2	2	0
NTS_sg1661	0	0	0	0	0	0	0	0	0	0	0	0	0	0	0	0	0
NTS_sg1662	0	0	0	0	0	0	0	0	0	0	0	0	0	0	0	0	0
USP44_sg1681	0	0	0	0	0	0	0	0	0	0	0	0	0	0	0	0	0
USP44_sg1682	9.6	0	0	0	1	0	0	0	0	2	0	1926	0	0	0	0	0
USP44_sg1683	0	0	0	0	0	0	0	0	0	0	0	0	0	0	0	0	0
USP44_sg1684	0	0	0	0	0	0	0	0	0	0	0	0	0	0	0	0	0
USP44_sg1685	4.8	0	0	0	0	0	0	0	0	0	0	0	0	0	0	0	0
USP44_sg1686	0	0	0	0	0	0	0	0	0	0	0	0	0	0	0	0	0
F10_sg1699	0	0	0	0	0	0	0	0	0	0	0	0	0	0	0	0	0
F10_sg1700	0	0	0	0	0	0	0	0	0	0	0	0	0	0	0	0	0
F10_sg1701	10.8	0	0	0	0	0	0	0	0	0	0	0	0	0	0	0	0
F10_sg1702	0	0	0	0	0	0	0	0	0	0	0	0	0	0	0	0	0
F10_sg1703	1006.8	760	157	4	0	0	2	0	2	0	0	0	0	0	0	1	2
F10_sg1704	3.6	0	0	0	0	0	0	0	0	0	0	0	0	0	0	0	0
MRPL57_sg1705	6	0	0	0	0	0	0	0	0	0	0	0	0	0	0	0	0
MRPL57_sg1706	2.4	0	0	0	0	0	0	0	0	0	0	0	0	0	0	0	0
MRPL57_sg1707	0	0	0	0	0	0	0	0	0	0	0	0	0	0	0	0	0
MRPL57_sg1708	1.2	0	0	0	0	0	0	0	0	0	0	0	0	0	0	0	0
MRPL57_sg1709	2.4	0	0	0	0	0	0	0	0	0	0	0	0	0	0	0	0
MRPL57_sg1710	0	0	0	0	0	0	0	0	0	0	0	0	0	0	0	0	0
SGCG_sg1711	0	0	0	0	0	0	0	0	0	0	0	0	0	0	0	0	0
SGCG_sg1712	2.4	0	0	0	0	0	0	0	0	0	0	0	0	0	0	0	0
SGCG_sg1713	0	0	0	0	0	0	0	0	0	0	0	0	0	0	0	0	0
SGCG_sg1714	0	0	0	0	0	0	0	0	0	0	0	0	0	0	0	0	0
SGCG_sg1715	7.2	0	0	0	0	0	0	0	0	0	0	0	0	0	0	0	0
SGCG_sg1716	0	0	0	0	0	0	0	0	0	0	0	0	0	0	0	0	0
C1QTNF9_sg1717	7.2	0	0	0	0	0	0	0	0	0	0	0	0	0	0	0	0
C1QTNF9_sg1718	0	0	0	0	0	0	0	0	0	0	0	0	0	0	0	0	0
C1QTNF9_sg1719	0	0	0	0	0	0	0	0	0	0	0	0	0	0	0	0	0
C1QTNF9_sg1720	12	0	0	0	0	0	0	0	0	0	0	0	0	0	0	0	0
C1QTNF9_sg1721	4.8	0	0	0	0	0	0	0	0	0	0	0	0	0	0	0	0
C1QTNF9_sg1722	1.2	0	0	0	0	0	0	0	0	0	0	0	0	0	0	0	0
GPR12_sg1723	0	0	0	0	0	0	0	0	0	0	0	0	0	0	0	0	0
GPR12_sg1724	4.8	0	0	0	0	0	0	0	0	0	0	0	0	0	0	0	0
GPR12_sg1725	0	0	0	0	0	0	0	0	0	0	0	0	0	0	0	0	0
GPR12_sg1726	3.6	0	0	0	0	0	0	0	0	0	0	0	0	0	0	0	0
GPR12_sg1727	1434	0	0	0	0	0	0	0	0	0	0	0	0	0	0	0	0
GPR12_sg1728	0	0	0	0	0	0	0	0	0	0	0	0	0	0	0	0	0
BRCA2_sg1735	20.4	0	0	0	0	0	0	0	0	0	0	0	0	0	0	0	0
BRCA2_sg1736	22.8	0	0	0	0	0	0	0	0	0	0	0	0	0	0	0	0
BRCA2_sg1737	3.6	0	0	0	0	0	0	0	0	0	0	0	0	0	0	0	0
BRCA2_sg1738	24	0	0	0	0	0	0	0	0	0	0	0	0	0	0	0	0
BRCA2_sg1739	0	0	0	0	0	0	0	0	0	0	0	0	0	0	0	0	0
BRCA2_sg1740	3.6	0	0	0	0	0	0	0	0	0	0	0	0	0	0	0	0
NBEA_sg1741	0	0	0	0	0	0	0	0	0	0	0	0	0	0	0	0	0
NBEA_sg1742	6	0	0	0	0	0	0	0	0	0	0	0	0	0	0	0	0
NBEA_sg1743	43.2	0	0	0	0	0	0	0	0	0	0	0	0	0	0	0	0
NBEA_sg1744	3.6	0	0	0	0	0	0	0	0	0	0	0	0	0	0	0	0
NBEA_sg1745	0	0	0	0	0	0	0	0	0	0	0	0	0	0	0	0	0
NBEA_sg1746	0	0	0	0	0	0	0	0	0	0	0	0	0	0	0	0	0
MAB21L1_sg1747	6	0	0	0	0	0	0	0	0	0	0	0	0	0	0	0	0
MAB21L1_sg1748	4.8	307	1	128	0	1066	1320	6	1296	695	1	0	0	0	1662	175	0
MAB21L1_sg1749	0	0	0	0	0	0	0	0	0	0	0	0	0	0	0	0	0
MAB21L1_sg1750	0	0	0	0	0	0	0	0	0	0	0	0	0	0	0	0	0
MAB21L1_sg1751	0	0	0	0	0	0	0	0	0	0	0	0	0	0	0	0	0
MAB21L1_sg1752	1.2	0	0	0	0	0	0	0	0	0	0	0	0	0	0	0	0
SERTM1_sg1753	0	0	0	0	0	0	0	0	0	0	0	0	0	0	0	0	0
SERTM1_sg1754	0	0	0	0	0	0	0	0	0	0	0	0	0	0	0	0	0
SERTM1_sg1755	1726.8	0	0	0	0	0	0	0	0	0	0	0	0	0	0	0	0
SERTM1_sg1756	0	0	0	0	0	0	0	0	0	0	0	0	0	0	0	0	0
SERTM1_sg1757	12	0	0	0	0	0	0	0	0	0	0	0	0	0	0	0	0
SERTM1_sg1758	2.4	0	0	0	0	0	0	0	0	0	0	0	0	0	0	0	0
RB1_sg1771	9.6	0	0	0	412	0	0	0	0	0	1	1	0	0	0	0	0
RB1_sg1772	3502.8	0	0	2	1	1647	2	1	0	0	1	0	1006	0	1	109	2083
RB1_sg1773	26.4	0	0	0	0	0	0	0	0	0	0	0	0	0	0	0	0
RB1_sg1774	2.4	0	0	0	1	0	0	0	0	0	0	0	0	0	0	0	0
RB1_sg1775	14.4	0	0	0	0	0	0	0	0	0	0	0	0	0	0	0	0
RB1_sg1776	0	0	0	0	0	0	0	0	0	0	0	0	0	0	0	0	0
OLFM4_sg1777	1.2	0	0	0	0	0	0	0	0	0	0	0	0	0	0	0	0
OLFM4_sg1778	0	0	0	0	0	0	0	0	0	0	0	0	0	0	0	0	0
OLFM4_sg1779	9.6	0	0	0	0	0	0	0	0	0	0	0	0	0	0	0	0
OLFM4_sg1780	0	0	0	0	0	0	0	0	0	0	0	0	0	0	0	0	0
OLFM4_sg1781	0	0	0	0	0	0	0	0	0	0	0	0	0	0	0	0	0
OLFM4_sg1782	3.6	0	0	0	0	0	0	0	0	0	0	0	0	0	0	0	0
PCDH9_sg1783	0	0	0	0	0	0	0	0	0	0	0	0	0	0	0	0	0
PCDH9_sg1784	1.2	0	0	0	0	0	0	0	0	0	0	0	0	0	0	0	0
PCDH9_sg1785	5194.8	365	0	0	0	0	0	0	2	0	0	0	0	0	0	0	0
PCDH9_sg1786	79.2	0	0	0	0	0	0	0	0	0	0	0	0	0	0	0	0
PCDH9_sg1787	0	0	0	0	0	0	0	0	0	0	0	0	0	0	0	0	0
PCDH9_sg1788	1411.2	1	96	0	0	0	0	0	0	0	0	0	0	0	0	0	0
DCT_sg1807	1.2	0	0	0	0	0	0	0	0	0	0	0	0	0	0	0	0
DCT_sg1808	0	0	0	0	0	0	0	0	0	0	0	0	0	0	0	0	0
DCT_sg1809	7.2	0	0	0	0	0	0	0	0	0	0	0	0	0	0	0	0
DCT_sg1810	0	0	0	0	0	0	0	0	0	0	0	0	0	0	0	0	0
DCT_sg1811	2200.8	0	0	0	0	0	0	0	0	0	0	0	0	0	0	0	0
DCT_sg1812	0	0	0	0	0	0	0	0	0	0	0	0	0	0	0	0	0
OXGR1_sg1819	0	0	0	0	0	0	0	0	0	0	0	0	0	0	0	0	0
OXGR1_sg1820	2.4	0	0	0	0	0	0	0	0	0	0	0	0	0	0	0	0
OXGR1_sg1821	3.6	0	0	0	0	0	0	0	0	0	0	0	0	0	0	0	0
OXGR1_sg1822	0	0	0	0	0	0	0	0	0	0	0	0	0	0	0	0	0
OXGR1_sg1823	0	0	0	0	0	0	0	0	0	0	0	0	0	0	0	0	0
OXGR1_sg1824	10.8	0	0	0	0	0	0	0	0	0	0	0	0	0	0	0	0
DLK1_sg1831	0	0	0	0	0	0	0	0	0	0	0	0	0	0	0	0	0
DLK1_sg1832	0	0	0	0	0	0	0	0	0	0	0	0	0	0	0	0	0
DLK1_sg1833	8.4	0	0	0	0	0	0	0	0	0	0	0	0	0	0	0	0
DLK1_sg1834	0	0	0	0	0	0	0	0	0	0	0	0	0	0	0	0	0
DLK1_sg1835	0	0	0	0	0	0	0	0	0	0	0	0	0	0	0	0	0
DLK1_sg1836	0	0	0	0	0	0	0	0	0	0	0	0	0	0	0	0	0
C14orf180_sg1843	3.6	0	0	0	0	0	0	0	0	0	0	0	0	0	0	0	0
C14orf180_sg1844	0	0	0	0	0	0	0	0	0	0	0	0	0	0	0	0	0
C14orf180_sg1845	0	0	0	0	0	0	0	0	0	0	0	0	0	0	0	0	0
C14orf180_sg1846	10.8	0	0	0	0	0	0	0	0	0	0	0	0	0	0	0	0
C14orf180_sg1847	20.4	0	0	0	0	0	0	0	0	0	0	0	0	0	0	0	0
C14orf180_sg1848	0	0	0	0	0	0	0	0	0	0	0	0	0	0	0	0	0
RNASE7_sg1867	5760	0	0	0	0	0	0	0	0	0	0	0	0	0	0	0	0
RNASE7_sg1868	18	0	0	0	0	0	0	0	0	0	0	0	0	0	0	0	0
RNASE7_sg1869	0	0	0	0	0	0	0	0	0	0	0	0	0	0	0	0	0
RNASE7_sg1870	0	0	0	0	0	0	0	0	0	0	0	0	0	0	0	0	0
RNASE7_sg1871	0	0	0	0	0	0	0	0	0	0	0	0	0	0	0	0	0
RNASE7_sg1872	0	0	0	0	0	0	0	0	0	0	0	0	0	0	0	0	0
CMTM5_sg1873	0	0	0	0	0	0	0	0	0	0	0	0	0	0	0	0	0
CMTM5_sg1874	0	0	0	0	0	0	0	0	0	0	0	0	0	0	0	0	0
CMTM5_sg1875	6	0	0	0	0	0	0	0	0	0	0	0	0	0	0	0	0
CMTM5_sg1876	8.4	0	0	0	0	0	0	0	0	0	0	0	0	0	0	0	0
CMTM5_sg1877	0	0	0	0	0	0	0	0	0	0	0	0	0	0	0	0	0
CMTM5_sg1878	2.4	0	0	0	0	0	0	0	0	0	0	0	0	0	0	0	0
CMA1_sg1885	0	0	0	0	0	0	0	0	0	0	0	0	0	0	0	0	0
CMA1_sg1886	0	0	0	0	0	0	0	0	0	0	0	0	0	0	0	0	0
CMA1_sg1887	6	0	0	0	0	0	0	0	0	0	0	0	0	0	0	0	0
CMA1_sg1888	0	0	0	0	0	0	1	0	659	0	0	0	0	0	0	0	0
CMA1_sg1889	0	0	0	0	0	0	0	0	0	0	0	0	0	0	0	0	0
CMA1_sg1890	0	0	0	0	0	0	0	0	0	2	0	0	0	0	0	0	0
CTSG_sg1891	7.2	0	0	0	0	0	0	0	0	0	0	0	0	0	0	0	0
CTSG_sg1892	27.6	0	0	0	0	0	0	0	0	0	0	0	0	0	0	0	0
CTSG_sg1893	0	0	0	0	0	0	0	0	0	0	0	0	0	0	0	0	0
CTSG_sg1894	4.8	0	0	0	0	0	0	0	0	0	0	0	0	0	0	0	0
CTSG_sg1895	0	0	0	0	0	0	0	0	0	1	0	1	3586	1	0	0	0
CTSG_sg1896	0	0	0	0	0	0	0	0	0	0	0	0	0	0	0	0	0
ARHGAP5_sg1897	1.2	0	0	0	0	0	0	0	0	0	0	0	0	0	0	0	0
ARHGAP5_sg1898	0	0	0	0	0	0	0	0	0	0	0	0	0	0	0	0	0
ARHGAP5_sg1899	13.2	0	0	0	0	0	0	0	0	0	0	0	0	0	0	0	0
ARHGAP5_sg1900	0	0	0	0	2852	1	1	1	0	0	0	2	1	0	984	0	0
ARHGAP5_sg1901	1.2	0	0	0	0	0	0	0	0	0	0	0	0	0	0	0	0
ARHGAP5_sg1902	0	0	0	0	0	0	0	0	0	0	0	0	0	0	0	0	0
FOXA1_sg1909	1.2	0	0	0	0	0	0	0	0	0	0	0	0	0	0	0	0
FOXA1_sg1910	1.2	0	0	0	0	0	0	0	0	0	0	0	0	0	0	0	0
FOXA1_sg1911	0	0	0	0	0	0	0	0	0	0	0	0	0	0	0	0	0
FOXA1_sg1912	82.8	5	0	0	0	0	0	0	0	0	0	0	0	0	0	0	0
FOXA1_sg1913	12	0	0	0	0	0	0	0	0	0	0	0	0	0	0	0	0
FOXA1_sg1914	6	0	0	0	0	0	0	0	0	0	0	0	0	0	0	0	0
SSTR1_sg1915	0	0	1	2030	0	1	0	0	0	0	0	0	0	0	0	1	0
SSTR1_sg1916	0	0	0	0	0	0	0	0	0	3	0	0	0	0	0	0	0
SSTR1_sg1917	0	0	0	0	0	0	0	0	0	0	0	0	0	0	0	0	0
SSTR1_sg1918	0	0	0	0	0	0	0	0	0	0	0	0	0	0	0	0	0
SSTR1_sg1919	0	0	0	0	0	0	0	0	0	0	0	0	0	0	0	1608	2
SSTR1_sg1920	1.2	0	0	0	2750	0	0	0	0	1	0	1	5	0	0	0	0
RGS6_sg1927	3.6	0	0	0	0	0	0	0	0	0	0	0	0	0	0	0	0
RGS6_sg1928	0	0	0	0	0	0	0	0	0	0	0	0	0	0	0	0	0
RGS6_sg1929	0	0	0	0	0	0	0	0	0	0	0	0	0	0	0	0	0
RGS6_sg1930	0	0	0	0	0	0	0	0	0	0	0	0	0	0	0	0	0
RGS6_sg1931	3.6	0	0	0	0	0	0	0	0	0	0	0	0	0	0	0	0
RGS6_sg1932	0	0	0	0	0	0	0	0	0	0	0	0	0	0	0	0	0
TRIP11_sg1939	12	0	0	0	0	0	0	0	0	0	0	0	0	0	0	0	0
TRIP11_sg1940	0	0	0	0	0	0	0	0	0	0	0	0	0	0	0	0	0
TRIP11_sg1941	0	0	0	0	0	0	0	0	0	0	0	0	0	0	0	0	0
TRIP11_sg1942	4.8	0	0	0	0	0	0	0	0	0	0	0	0	0	0	0	0
TRIP11_sg1943	4.8	0	0	0	0	0	0	0	0	0	0	0	0	0	0	0	0
TRIP11_sg1944	0	0	0	0	0	0	0	0	0	0	0	0	0	0	0	0	0
DICER1_sg1963	6	0	0	0	0	0	0	0	0	0	0	0	0	0	0	0	0
DICER1_sg1964	8.4	0	0	0	0	0	0	0	0	0	0	0	0	0	0	0	0
DICER1_sg1965	0	0	0	0	0	0	0	0	0	0	0	0	0	0	0	0	0
DICER1_sg1966	0	0	0	0	0	0	0	0	0	0	0	0	0	0	0	0	0
DICER1_sg1967	2.4	0	0	0	0	0	0	0	0	0	0	0	0	0	0	0	0
DICER1_sg1968	0	0	0	0	0	0	0	0	0	0	0	0	0	0	0	0	0
SYNE3_sg1969	0	0	0	0	0	0	0	0	0	0	0	0	0	0	0	0	0
SYNE3_sg1970	2.4	0	0	0	0	0	0	0	0	0	0	0	0	0	0	0	0
SYNE3_sg1971	10.8	0	0	0	0	0	0	0	0	0	0	0	0	0	0	0	0
SYNE3_sg1972	0	0	0	0	0	0	0	0	0	0	0	0	0	0	0	0	0
SYNE3_sg1973	9.6	0	0	0	0	0	0	0	0	0	0	0	0	0	0	0	0
SYNE3_sg1974	0	0	0	0	0	0	0	0	0	0	0	0	0	0	0	0	0
OCA2_sg1979	9.6	0	0	0	0	0	0	0	0	0	0	0	0	0	0	0	0
OCA2_sg1980	0	0	0	0	0	0	0	0	0	0	0	0	0	0	0	0	0
OCA2_sg1981	19.2	0	0	0	0	0	0	0	0	0	0	0	0	0	0	0	0
OCA2_sg1982	1.2	0	0	0	0	0	0	0	0	0	0	381	1	0	0	0	0
OCA2_sg1983	3.6	0	0	0	0	0	0	0	0	0	0	0	0	0	0	0	0
OCA2_sg1984	6	0	0	0	0	0	0	0	0	1344	1	0	0	0	0	0	0
RYR3_sg1985	1.2	0	0	0	0	0	0	0	0	0	0	0	0	0	0	0	0
RYR3_sg1986	0	0	0	0	0	0	0	0	0	0	0	0	0	0	0	0	0
RYR3_sg1987	2.4	0	0	0	0	0	0	0	0	0	0	0	0	0	0	0	0
RYR3_sg1988	1.2	0	0	0	0	0	0	0	0	0	0	0	0	0	0	0	0
RYR3_sg1989	0	0	0	0	0	0	0	0	0	0	0	0	0	0	0	0	0
RYR3_sg1990	1.2	0	0	0	0	0	0	0	0	0	0	0	0	0	0	0	0
CASC5_sg1991	10.8	0	0	0	0	0	0	0	0	0	0	0	0	0	0	0	0
CASC5_sg1992	0	0	0	0	0	0	0	0	0	0	0	0	0	0	0	0	0
CASC5_sg1993	0	0	0	0	0	0	0	0	0	0	0	0	0	0	0	0	0
CASC5_sg1994	6	1	1	0	1343	0	4	3	2	0	2	1	0	0	1	1475	3100
EPB42_sg2001	0	0	0	0	0	0	0	0	0	0	0	0	0	0	0	0	0
EPB42_sg2002	0	0	0	0	0	0	0	0	0	0	0	0	0	0	0	0	0
EPB42_sg2003	0	0	0	0	0	0	0	0	0	0	0	0	0	0	0	0	0
EPB42_sg2004	0	0	0	0	0	0	0	0	0	0	0	0	0	0	0	0	0
EPB42_sg2005	0	0	0	2	0	0	0	1505	0	0	0	0	0	0	1	0	0
EPB42_sg2006	0	0	0	0	0	0	0	0	0	0	0	0	0	0	0	0	0
GCOM1_sg2019	0	0	0	0	0	0	0	0	0	0	0	0	0	0	0	0	0
GCOM1_sg2020	6	0	0	0	0	0	0	0	0	0	0	0	0	0	0	0	0
GCOM1_sg2021	123.6	0	0	0	0	0	0	0	0	0	0	0	0	0	0	0	0
GCOM1_sg2022	1648.8	0	0	0	0	0	0	0	0	0	0	0	0	0	0	0	0
GCOM1_sg2023	1.2	0	0	0	0	0	0	0	0	0	0	0	0	0	0	0	0
GCOM1_sg2024	3.6	0	0	0	0	0	0	0	0	0	0	0	0	0	0	0	0
ALDH1A2_sg2025	0	0	0	0	0	0	0	0	0	0	0	0	0	0	0	0	0
ALDH1A2_sg2026	6	0	0	11	0	0	0	0	0	0	0	0	0	0	0	0	0
ALDH1A2_sg2027	0	0	0	0	0	0	0	0	0	0	0	0	0	0	0	0	0
ALDH1A2_sg2028	0	0	0	0	0	0	0	0	0	0	0	0	0	0	0	0	0
ALDH1A2_sg2029	0	0	0	0	0	0	0	0	0	0	0	0	0	0	0	0	0
ALDH1A2_sg2030	0	0	0	0	0	0	0	0	0	0	0	0	0	0	0	0	0
VPS13C_sg2031	0	0	0	0	0	0	0	0	0	0	0	0	0	0	0	0	0
VPS13C_sg2032	6	0	0	0	0	0	0	0	0	0	0	0	0	0	0	0	0
VPS13C_sg2033	0	0	0	0	0	0	0	0	0	0	0	0	0	0	0	0	0
VPS13C_sg2034	0	0	0	0	0	0	0	0	0	0	0	0	0	0	0	0	0
VPS13C_sg2035	0	0	0	0	0	0	0	0	0	0	0	0	0	0	0	0	0
VPS13C_sg2036	2.4	0	0	0	0	0	0	0	0	0	0	0	0	0	0	0	0
HERC1_sg2037	0	0	0	0	0	0	0	0	0	0	0	0	0	0	0	0	0
HERC1_sg2038	4.8	0	0	0	0	0	0	0	0	0	0	0	0	0	0	0	0
HERC1_sg2039	0	0	0	0	0	0	0	0	0	0	0	0	0	0	0	0	0
HERC1_sg2040	0	0	0	0	0	0	0	0	0	0	0	0	0	0	0	0	0
HERC1_sg2041	0	0	0	0	0	0	0	0	0	0	0	0	0	0	0	0	0
HERC1_sg2042	0	0	0	0	0	0	0	0	0	0	0	0	0	0	0	0	0
ADAMTS7_sg2061	0	0	0	0	0	0	0	0	0	0	0	0	0	0	0	0	0
ADAMTS7_sg2062	0	0	0	0	0	0	0	0	0	0	0	0	0	0	0	0	0
ADAMTS7_sg2063	12	0	0	0	0	0	0	0	0	0	0	0	0	0	0	0	0
ADAMTS7_sg2064	4.8	0	0	0	0	0	0	0	0	0	0	0	0	0	0	0	0
ADAMTS7_sg2065	3.6	0	0	0	0	0	0	0	0	0	0	0	0	0	0	0	0
ADAMTS7_sg2066	0	617	2	289	0	816	2012	1670	5256	105	3	1350	5	878	1453	6	266
NTRK3_sg2079	7.2	0	0	0	0	0	0	0	532	0	0	0	0	0	0	0	2
NTRK3_sg2080	0	3	0	0	0	0	2581	0	3	0	0	0	0	0	2	0	2
NTRK3_sg2081	1.2	0	0	0	0	0	0	0	0	0	0	0	0	0	0	0	0
NTRK3_sg2082	0	0	0	0	0	0	0	0	0	0	0	0	0	0	0	0	0
NTRK3_sg2083	0	0	0	0	0	0	0	0	0	0	0	0	0	0	0	0	0
NTRK3_sg2084	0	0	0	0	0	0	0	0	0	0	0	0	0	0	0	0	0
PLIN1_sg2085	0	0	0	0	0	0	0	0	0	0	0	0	0	0	0	0	0
PLIN1_sg2086	0	0	0	0	0	0	0	0	0	0	0	0	0	0	0	0	0
PLIN1_sg2087	0	0	0	0	0	0	0	0	0	0	0	0	0	0	0	0	0
PLIN1_sg2088	0	0	0	0	0	0	0	0	0	0	0	0	0	0	0	0	0
PLIN1_sg2089	6	0	0	0	0	0	0	0	0	0	0	0	0	0	0	0	0
PLIN1_sg2090	2.4	0	0	0	0	0	0	0	0	0	0	0	0	0	0	0	0
SYNM_sg2103	133.2	0	0	0	0	0	0	0	0	0	0	0	0	0	0	0	0
SYNM_sg2104	0	0	0	0	0	0	0	0	0	0	0	0	0	0	0	0	0
SYNM_sg2105	9.6	0	0	0	0	0	0	0	0	0	0	0	0	0	0	0	0
SYNM_sg2106	130.8	0	0	0	0	0	0	0	0	0	0	0	0	0	0	0	0
SYNM_sg2107	0	0	0	0	0	0	0	0	0	0	0	0	0	0	0	0	0
SYNM_sg2108	0	0	0	0	0	0	0	0	0	0	0	0	0	0	0	0	0
MYH11_sg2109	0	0	0	0	0	0	0	0	0	0	0	0	0	0	0	0	0
MYH11_sg2110	3.6	0	0	0	0	0	0	0	0	0	0	0	0	0	0	0	0
MYH11_sg2111	116.4	0	0	0	0	0	0	0	0	0	0	0	0	0	0	0	0
MYH11_sg2112	2.4	0	0	0	0	0	0	0	0	0	0	0	0	0	0	0	0
MYH11_sg2113	0	0	0	0	0	0	0	0	0	0	0	0	0	0	0	0	0
MYH11_sg2114	0	0	0	0	0	0	0	0	0	0	0	0	0	0	0	0	0
HBA2_sg2115	0	0	0	0	0	0	0	0	0	0	0	0	0	0	0	0	0
HBA2_sg2116	4.8	0	0	0	0	0	0	0	0	0	0	0	0	0	0	0	0
HBA2_sg2117	8.4	0	0	0	0	0	0	0	0	0	0	0	0	0	0	0	0
HBA2_sg2118	8.4	0	0	0	0	0	0	0	0	0	0	0	0	0	0	0	0
HBA2_sg2119	3.6	0	0	0	0	0	0	0	0	0	0	0	0	0	0	0	0
HBA2_sg2120	2212.8	0	0	0	0	0	0	0	0	0	0	0	0	0	0	0	0
HBA1_sg2121	0	0	0	0	0	0	0	0	0	0	0	0	0	0	0	0	0
HBA1_sg2122	1.2	0	0	0	0	0	0	0	0	0	0	0	0	0	0	0	0
HBA1_sg2123	3.6	0	0	0	0	0	0	0	0	0	0	0	0	0	0	0	0
HBA1_sg2124	1.2	0	0	0	0	0	0	0	0	0	0	0	0	0	0	0	0
HBA1_sg2125	0	0	0	0	0	0	1	0	1942	0	0	0	0	0	0	0	2
HBA1_sg2126	7.2	0	0	0	0	0	0	0	0	0	0	0	0	0	0	0	0
ACSM5_sg2133	1.2	0	0	0	0	0	0	2	3301	0	0	0	0	0	2	1	0
ACSM5_sg2134	7.2	0	0	0	0	0	0	0	0	0	0	0	0	0	0	0	0
ACSM5_sg2135	2.4	0	0	0	0	0	0	0	0	0	0	0	0	0	0	0	0
ACSM5_sg2136	0	0	0	0	0	0	0	0	0	0	0	0	0	0	0	0	0
ACSM5_sg2137	0	0	0	0	0	0	0	0	0	0	0	0	0	0	0	0	0
ACSM5_sg2138	4.8	0	0	0	0	0	0	0	0	0	0	0	0	0	0	0	0
TSC2_sg2149	14.4	0	0	0	0	0	0	0	0	0	0	0	0	0	0	0	0
TSC2_sg2152	3.6	3364	253	3886	15834	3583	3855	6649	7620	5821	14166	4255	7711	9093	8034	5334	40349
TSC2_sg2153	12	0	1	4	0	0	2333	1	0	0	0	1	0	0	1	2	0
TSC2_sg2154	4.8	4178	978	12248	16653	10573	8526	5452	6884	5309	5909	11958	25640	9687	7041	5829	44677
TSC2_sg2155	8.4	1	5	2485	1939	2	501	1306	2	1292	0	4	0	0	2	1	0
TSC2_sg2162	7.2	2	166	2	1	1166	2002	2130	3	1344	1	1121	2464	1	2120	535	5
PALB2_sg2163	0	0	0	0	0	0	0	0	0	0	0	0	0	0	0	0	0
PALB2_sg2164	6	0	0	0	0	0	0	0	0	0	0	0	0	0	0	0	0
PALB2_sg2165	9.6	0	0	0	0	0	0	0	0	0	0	0	0	0	0	0	0
PALB2_sg2166	40.8	0	0	0	0	0	0	0	0	0	0	0	0	0	0	0	0
PALB2_sg2167	0	0	0	0	0	0	0	0	0	0	0	0	0	0	0	0	0
PALB2_sg2168	4.8	0	0	0	0	0	0	0	0	0	0	0	0	0	0	0	0
PLK1_sg2169	7.2	0	0	0	0	0	0	0	0	0	0	0	0	0	0	0	0
PLK1_sg2170	4.8	0	0	0	0	0	0	0	0	0	0	0	0	0	0	0	0
PLK1_sg2171	0	0	0	0	0	0	0	0	0	0	0	0	0	0	0	0	0
PLK1_sg2172	0	0	0	0	0	0	0	0	0	0	0	0	0	0	0	0	0
PLK1_sg2173	0	0	0	0	0	0	0	0	0	0	0	0	0	0	0	0	0
PLK1_sg2174	0	0	0	0	0	0	0	0	0	0	0	0	0	0	0	0	0
HS3ST4_sg2175	3.6	0	0	0	0	0	0	0	0	0	0	0	0	0	0	0	0
HS3ST4_sg2176	2.4	0	0	0	0	0	0	0	0	0	0	0	0	0	0	0	0
HS3ST4_sg2177	0	72	1	0	0	136	2	1404	3	1	519	0	222	0	975	2	6
HS3ST4_sg2178	18	0	0	0	0	0	0	0	0	0	0	0	0	0	0	0	0
HS3ST4_sg2179	7.2	0	0	0	0	0	0	0	0	0	0	0	0	0	0	0	0
HS3ST4_sg2180	0	0	0	0	0	0	0	0	0	0	0	0	0	0	0	0	0
SRRM2_sg2187	0	0	0	0	0	0	0	0	0	0	0	0	0	0	0	0	0
SRRM2_sg2188	0	0	0	0	0	0	0	0	0	0	0	0	0	0	0	0	0
SRRM2_sg2189	9.6	0	0	0	0	0	0	0	0	0	0	0	0	0	0	0	0
SRRM2_sg2190	2.4	0	0	0	0	0	0	0	0	0	0	0	0	0	0	0	0
SRRM2_sg2191	1.2	0	0	0	0	0	0	0	0	0	0	0	0	0	0	0	0
SRRM2_sg2192	0	0	0	0	0	0	0	0	0	0	0	0	0	0	0	0	0
TUFM_sg2205	61.2	0	0	0	0	0	0	0	0	0	0	0	0	0	0	0	0
TUFM_sg2206	0	0	0	0	0	0	0	0	0	0	0	0	0	0	0	0	0
TUFM_sg2207	0	0	0	0	0	0	0	0	0	0	0	0	0	0	0	0	0
TUFM_sg2208	2.4	0	0	0	0	0	0	0	0	0	0	0	0	0	0	0	0
TUFM_sg2209	3.6	0	0	0	0	0	0	0	0	0	0	0	0	0	0	0	0
TUFM_sg2210	0	0	0	0	0	0	0	0	0	0	0	0	0	0	0	0	0
CREBBP_sg2239	1.2	0	0	0	0	0	0	0	0	0	0	0	0	0	0	0	0
CREBBP_sg2240	343.2	0	0	0	0	0	0	0	0	0	0	0	0	0	0	0	0
CREBBP_sg2241	0	189	1	289	12	1483	3141	1	0	0	0	837	0	0	1518	2	6
CREBBP_sg2242	1.2	0	0	0	0	0	0	0	0	0	0	0	0	312	0	0	0
CREBBP_sg2243	13.2	0	0	0	0	0	0	0	0	0	0	0	0	0	0	0	0
CREBBP_sg2244	27.6	0	0	4	0	0	0	0	0	0	0	0	0	0	0	0	0
C16orf89_sg2245	9.6	0	0	0	0	0	0	0	0	0	0	0	0	0	0	0	0
C16orf89_sg2246	0	0	0	0	0	0	0	0	0	0	0	0	0	0	0	0	0
C16orf89_sg2247	0	0	0	0	0	0	0	0	0	0	0	0	0	0	0	0	0
C16orf89_sg2248	19.2	0	0	0	0	0	0	0	0	0	0	0	0	0	0	0	0
C16orf89_sg2249	0	0	0	0	0	0	0	0	0	0	0	0	0	0	0	0	0
C16orf89_sg2250	0	0	0	0	0	0	0	0	0	0	0	0	0	0	0	0	0
IRX6_sg2251	0	0	0	0	0	0	0	0	0	0	0	0	0	0	0	0	0
IRX6_sg2252	0	0	0	0	0	0	0	0	0	0	0	0	0	0	0	0	0
IRX6_sg2253	0	0	0	0	0	0	0	0	0	0	0	0	0	0	0	0	0
IRX6_sg2254	0	0	0	0	0	0	0	0	0	0	0	0	0	0	0	0	0
IRX6_sg2255	0	0	0	0	0	0	0	0	0	0	0	0	0	0	0	0	0
IRX6_sg2256	7.2	0	0	0	0	0	0	0	0	0	0	0	0	0	0	0	0
SLC6A2_sg2257	3.6	0	0	0	0	0	0	0	0	0	0	0	0	0	0	0	0
SLC6A2_sg2258	1.2	0	0	2	0	0	1	0	1738	0	0	0	0	0	0	0	0
SLC6A2_sg2259	18	0	0	2	0	0	0	0	0	0	0	0	0	0	0	0	0
SLC6A2_sg2260	8.4	0	0	0	0	0	0	0	0	0	0	0	0	0	0	0	0
SLC6A2_sg2261	0	0	0	4	0	0	0	0	0	0	0	0	0	0	0	0	0
SLC6A2_sg2262	8.4	0	0	0	0	0	0	0	0	0	0	0	0	0	0	0	0
CES1_sg2263	0	0	0	0	0	0	0	0	0	0	0	0	0	0	0	0	0
CES1_sg2264	0	0	0	0	0	0	0	0	0	0	0	0	0	0	0	0	0
CES1_sg2265	2.4	0	0	0	0	0	0	0	0	0	0	0	0	0	0	0	0
CES1_sg2266	0	0	0	0	0	0	0	0	0	0	0	0	0	0	0	0	0
CES1_sg2267	3.6	0	0	0	0	0	0	0	0	0	0	0	0	0	0	0	0
CES1_sg2268	12	0	0	0	0	0	0	0	0	0	0	0	0	0	0	0	0
MT1M_sg2287	13.2	0	0	0	0	0	0	0	0	0	0	0	0	0	0	0	0
MT1M_sg2288	3.6	0	0	0	0	0	0	0	0	0	0	0	0	0	0	0	0
MT1M_sg2289	0	0	0	0	0	0	0	0	0	0	0	0	0	0	0	0	0
MT1M_sg2290	2.4	0	0	0	0	0	0	0	0	0	0	0	0	0	0	0	0
MT1M_sg2291	1.2	0	0	0	0	0	0	0	0	0	0	0	0	0	0	0	0
MT1M_sg2292	1.2	0	0	0	0	0	0	0	0	0	0	0	0	0	0	0	0
CX3CL1_sg2335	48	0	0	0	0	0	0	0	0	0	0	0	0	0	0	0	0
CX3CL1_sg2336	0	0	0	0	0	0	0	0	0	0	0	0	0	0	0	0	0
CX3CL1_sg2337	0	0	0	0	0	0	0	0	0	0	0	0	0	0	0	0	0
CX3CL1_sg2338	0	0	0	0	0	0	0	0	0	0	0	0	0	0	0	0	0
CX3CL1_sg2339	12	0	0	0	0	0	0	0	0	0	0	0	0	0	0	0	0
CX3CL1_sg2340	3.6	0	0	0	0	0	0	0	0	0	0	0	0	0	0	0	0
CBFB_sg2347	0	0	0	0	0	0	0	0	0	0	0	0	0	0	0	0	0
CBFB_sg2348	6	0	0	0	0	0	0	0	0	0	0	0	0	0	0	0	0
CBFB_sg2349	7.2	0	0	0	0	0	0	0	0	0	0	0	0	0	0	0	0
CBFB_sg2350	2.4	0	0	0	0	0	0	0	0	0	0	0	0	0	0	0	0
CBFB_sg2351	3.6	0	0	0	0	0	0	0	0	0	0	0	0	0	0	0	0
CBFB_sg2352	0	0	0	0	0	0	0	0	0	0	0	0	0	0	0	0	0
CTCF_sg2353	16.8	0	0	0	0	0	0	0	0	0	0	0	0	0	0	0	0
CTCF_sg2354	6	0	0	0	0	0	0	0	0	0	0	0	0	0	0	0	0
CTCF_sg2355	6	0	0	0	0	0	0	0	0	0	0	0	0	0	0	0	0
CTCF_sg2356	9.6	0	0	0	0	0	0	0	0	0	0	0	0	0	0	0	0
CTCF_sg2357	13.2	0	0	0	0	0	0	0	0	0	0	0	0	0	0	0	0
CTCF_sg2358	4.8	0	0	0	0	0	0	0	0	0	0	0	0	0	0	0	0
CDH1_sg2365	4.8	0	0	0	0	0	0	0	0	0	0	0	0	0	0	0	0
CDH1_sg2366	24	0	0	0	0	0	0	0	0	0	0	0	0	0	0	0	0
CDH1_sg2367	9.6	0	0	0	0	0	0	0	0	0	0	0	0	0	0	0	0
CDH1_sg2368	18	0	0	0	0	0	0	0	0	0	0	0	0	0	0	0	0
CDH1_sg2369	40.8	0	0	0	0	0	0	0	0	0	0	0	0	0	0	0	0
CDH1_sg2370	9.6	0	0	0	0	0	0	0	0	0	0	0	0	0	0	0	0
HAS3_sg2371	0	0	0	0	0	0	0	0	0	0	0	0	0	0	0	0	0
HAS3_sg2372	0	0	0	2	3661	3	1	2	0	1537	0	0	0	1	0	0	3276
HAS3_sg2373	3.6	0	0	0	0	0	0	0	0	0	0	0	0	0	0	0	0
HAS3_sg2374	0	0	0	0	0	0	0	0	0	0	0	0	0	0	0	0	0
HAS3_sg2375	19.2	0	0	0	0	0	0	0	0	0	0	0	0	0	0	0	0
HAS3_sg2376	12	0	0	0	0	0	0	0	0	0	0	0	0	0	0	0	0
EXOSC6_sg2377	2.4	0	0	0	0	0	0	0	0	0	0	0	0	0	0	0	0
EXOSC6_sg2378	0	0	0	0	0	0	0	0	0	0	0	0	0	0	0	0	0
EXOSC6_sg2379	4.8	0	0	0	0	0	0	0	0	0	0	0	0	0	0	0	0
EXOSC6_sg2380	0	0	0	0	0	0	0	0	0	0	0	0	0	0	0	0	0
EXOSC6_sg2381	0	0	0	0	0	0	0	0	0	0	0	0	0	0	0	0	0
EXOSC6_sg2382	13.2	0	0	0	0	0	0	0	0	0	0	0	0	0	0	0	0
TAT_sg2395	0	0	0	0	0	0	0	0	0	0	0	0	0	0	0	0	0
TAT_sg2396	9.6	0	0	0	0	0	0	0	0	0	0	0	0	0	0	0	0
TAT_sg2397	0	0	0	0	0	0	0	0	0	0	0	0	0	0	0	0	0
TAT_sg2398	0	0	0	0	0	0	0	0	0	0	0	0	0	0	0	0	0
TAT_sg2399	7.2	0	0	0	0	0	0	0	0	0	0	0	0	0	0	0	0
TAT_sg2400	1.2	0	0	0	0	0	0	0	0	0	0	0	0	0	0	0	0
ZFHX3_sg2407	9.6	0	0	0	0	0	0	0	0	0	0	0	0	0	0	0	0
ZFHX3_sg2408	12	0	0	0	0	0	0	0	0	0	0	0	0	0	0	0	0
ZFHX3_sg2409	12	0	0	0	0	0	0	0	0	0	0	0	0	0	0	0	0
ZFHX3_sg2410	10.8	0	0	0	0	0	0	0	0	0	0	0	0	0	0	0	0
ZFHX3_sg2411	133.2	0	0	0	0	0	0	0	0	0	0	0	0	0	0	0	0
ZFHX3_sg2412	15.6	0	1	1201	0	1	0	0	0	0	0	0	0	0	0	0	0
PKD1L2_sg2413	4.8	0	0	0	0	0	0	0	0	0	0	0	0	0	0	0	0
PKD1L2_sg2414	4.8	0	0	0	0	0	0	0	0	0	0	0	0	0	12	0	0
PKD1L2_sg2415	0	0	0	0	0	0	0	0	0	0	0	0	0	0	0	0	0
PKD1L2_sg2416	2.4	0	0	0	0	0	0	0	0	0	0	0	0	0	0	0	0
PKD1L2_sg2417	8.4	0	0	0	0	0	0	0	0	0	0	0	0	0	0	0	0
PKD1L2_sg2418	0	0	0	0	0	0	0	0	0	0	0	0	0	0	0	0	0
GRIN2A_sg2425	1.2	0	0	0	0	0	0	0	0	0	0	0	0	0	0	0	0
GRIN2A_sg2426	6	0	1	0	1438	1	1736	1	0	1240	363	1408	1	0	0	2	0
GRIN2A_sg2427	4.8	165	0	0	0	0	0	1	0	0	0	0	0	0	0	0	0
GRIN2A_sg2428	9.6	0	0	0	0	0	0	0	0	0	0	0	0	0	0	0	0
GRIN2A_sg2429	0	0	0	0	0	0	0	0	0	0	0	0	0	0	0	0	0
GRIN2A_sg2430	2.4	0	0	0	0	0	0	0	0	0	0	0	0	0	0	0	0
MYH1_sg2431	8.4	0	0	0	0	0	0	0	0	0	0	0	0	0	0	0	0
MYH1_sg2432	3.6	0	0	0	0	0	0	0	0	0	0	0	0	0	0	0	0
MYH1_sg2433	7.2	0	0	0	0	0	0	0	0	0	0	0	0	0	0	0	0
MYH1_sg2434	0	0	0	0	0	0	0	0	0	0	0	0	0	0	0	0	0
MYH1_sg2435	0	0	0	0	0	0	0	0	0	0	0	0	0	0	0	0	0
MYH1_sg2436	0	0	0	0	0	0	0	0	0	0	0	0	0	0	0	0	0
DNAH9_sg2437	3.6	0	0	0	0	0	0	0	0	0	0	0	0	0	0	0	0
DNAH9_sg2438	2.4	0	0	0	0	0	0	0	0	0	0	0	0	0	0	0	0
DNAH9_sg2439	0	0	0	0	0	0	0	0	0	0	0	0	0	0	0	0	0
DNAH9_sg2440	0	0	0	0	0	0	0	0	0	0	0	0	0	0	0	0	0
DNAH9_sg2441	6	0	0	0	0	0	0	0	0	0	0	0	0	0	0	0	0
DNAH9_sg2442	4.8	0	0	0	0	0	0	0	0	0	0	0	0	0	0	0	0
MAP2K4_sg2443	0	0	0	0	0	0	0	0	0	0	0	0	0	0	0	0	0
MAP2K4_sg2444	8.4	0	0	0	0	0	0	0	0	0	0	0	0	0	0	0	0
MAP2K4_sg2445	0	0	0	0	0	0	0	0	0	0	0	0	0	0	0	0	0
MAP2K4_sg2446	1.2	0	0	0	0	0	0	0	0	0	0	0	0	0	0	0	0
MAP2K4_sg2447	0	0	0	0	0	0	0	0	0	0	0	0	0	0	0	0	0
MAP2K4_sg2448	0	1	0	0	0	0	0	0	2	0	0	0	0	0	0	467	0
TUSC5_sg2449	12	0	0	0	0	0	0	0	0	0	0	0	0	0	0	0	0
TUSC5_sg2450	0	0	0	0	0	0	0	0	0	0	0	0	0	0	0	0	0
TUSC5_sg2451	2.4	0	0	0	0	0	0	0	0	0	0	0	0	0	0	0	0
TUSC5_sg2452	0	0	0	0	0	0	0	0	0	0	0	0	0	0	0	0	0
TUSC5_sg2453	0	0	0	0	0	0	0	0	0	0	0	0	0	0	0	0	0
TUSC5_sg2454	2.4	0	0	0	0	0	0	0	0	0	0	0	0	0	0	0	0
NCOR1_sg2455	0	0	0	0	0	0	0	0	0	0	0	0	0	0	0	0	0
NCOR1_sg2456	0	0	0	0	0	0	0	0	0	0	0	0	0	0	0	0	0
NCOR1_sg2457	27.6	0	0	0	0	0	0	0	0	0	0	0	0	0	0	0	0
NCOR1_sg2458	0	0	0	0	0	0	0	0	0	0	0	0	0	0	0	0	0
NCOR1_sg2459	34.8	0	0	0	0	0	0	0	0	0	0	0	0	0	0	0	0
NCOR1_sg2460	0	0	0	0	0	0	0	0	0	0	0	0	0	0	0	0	0
MFAP4_sg2473	1.2	0	0	0	0	0	0	0	0	0	0	0	0	0	0	0	0
MFAP4_sg2474	1.2	0	0	0	0	0	0	0	0	0	0	0	0	0	0	0	0
MFAP4_sg2475	4.8	0	0	0	0	0	0	0	0	0	0	0	0	0	0	0	0
MFAP4_sg2476	0	0	0	0	0	0	0	0	0	0	0	0	0	0	0	0	0
MFAP4_sg2477	0	0	0	0	0	0	0	0	0	0	0	0	0	0	0	0	0
MFAP4_sg2478	1737.6	0	0	0	0	0	0	0	0	0	0	0	0	0	0	0	0
ALDH3A1_sg2479	2.4	0	0	0	0	0	0	0	0	0	0	0	0	0	0	0	0
ALDH3A1_sg2480	3.6	0	0	0	0	0	0	0	0	0	0	0	0	0	0	0	0
ALDH3A1_sg2481	0	0	0	0	0	0	0	0	0	0	0	0	0	0	0	0	0
ALDH3A1_sg2482	9.6	0	0	0	0	0	0	0	0	0	0	0	0	0	0	0	0
ALDH3A1_sg2483	0	0	0	0	0	0	1	0	0	0	0	0	0	0	0	2	2680
ALDH3A1_sg2484	8.4	0	0	0	0	0	0	0	0	0	0	0	0	0	0	0	0
SLC13A2_sg2485	0	0	0	0	0	0	0	0	0	0	0	0	0	0	0	0	0
SLC13A2_sg2486	0	0	0	0	0	0	0	0	0	0	0	0	0	0	0	0	0
SLC13A2_sg2487	0	0	0	0	0	0	0	0	0	0	0	0	0	0	0	0	0
SLC13A2_sg2488	7.2	0	0	0	0	0	0	0	0	0	0	0	0	0	0	0	0
SLC13A2_sg2489	4.8	0	0	0	0	0	0	0	0	0	0	0	0	0	0	0	0
SLC13A2_sg2490	0	0	0	0	0	0	0	0	0	0	0	0	0	0	0	0	0
NF1_sg2491	4.8	5035	1655	31509	7868	15525	20936	10424	13462	6062	15704	22268	25333	13648	17862	14358	42502
NF1_sg2492	26281.2	82630	106381	131506	99221	51103	86154	67097	90706	32330	62153	69456	71735	76252	46056	32760	219287
NF1_sg2493	3.6	1233	204	7895	1788	339	417	3926	2195	968	2062	4964	3328	3946	3	2232	6673
NF1_sg2494	6	0	0	0	0	0	0	0	0	0	0	0	0	0	0	0	0
NF1_sg2495	0	903	1382	20601	13068	11606	7058	16345	3924	2398	4830	8367	17640	6460	1553	2946	10520
NF1_sg2496	0	201	8	13372	3092	2248	2	1036	6	18	0	3807	6	1586	333	968	3191
ASPA_sg2497	1.2	0	0	0	0	0	0	0	0	0	0	0	0	0	0	0	0
ASPA_sg2498	0	0	0	0	0	0	0	0	0	0	0	0	0	0	0	0	0
ASPA_sg2499	0	0	0	0	0	0	0	0	0	0	0	0	0	0	0	0	0
ASPA_sg2500	0	0	0	0	0	0	0	0	0	0	0	0	0	0	0	0	0
ASPA_sg2501	12	0	0	0	0	0	0	0	0	0	0	0	0	0	0	0	0
ASPA_sg2502	3.6	0	0	0	0	0	0	0	0	0	0	0	0	0	0	0	0
CCL14_sg2503	0	0	0	0	0	0	0	0	0	0	0	0	0	0	0	0	0
CCL14_sg2504	0	0	0	0	0	0	0	0	0	0	0	0	0	0	0	0	0
CCL14_sg2505	6	0	0	0	0	0	0	0	0	0	0	0	0	0	0	0	0
CCL14_sg2506	4.8	0	0	0	0	0	0	0	0	0	0	0	0	0	0	0	0
CCL14_sg2507	6	0	0	0	0	0	0	0	0	0	0	0	0	0	0	0	0
CCL14_sg2508	12	0	0	0	0	0	0	0	0	0	0	0	0	0	0	0	0
TBC1D3H_sg2515	0	0	0	0	0	0	0	0	0	0	0	0	0	0	0	0	0
TBC1D3H_sg2516	0	0	0	0	0	0	0	0	0	0	0	0	0	0	0	0	0
TBC1D3H_sg2517	1.2	0	0	0	0	0	0	0	0	0	0	0	0	0	0	0	0
TBC1D3H_sg2518	0	0	0	0	0	0	0	0	0	0	0	0	0	0	0	0	0
TBC1D3C_sg2519	0	0	0	0	0	0	0	0	0	0	0	0	0	0	0	0	0
TBC1D3H_sg2520	1.2	0	0	0	0	0	0	0	0	0	0	0	0	0	0	0	0
TBC1D3C_sg2521	1.2	0	0	0	0	0	0	0	0	0	0	0	0	0	0	0	0
TBC1D3C_sg2522	0	0	0	0	0	0	0	0	0	0	0	0	0	0	0	0	0
TBC1D3C_sg2523	0	0	0	0	0	0	0	0	0	0	0	0	0	0	0	0	0
TBC1D3C_sg2524	0	0	0	0	0	0	0	0	0	0	0	0	0	0	0	0	0
STAC2_sg2525	0	0	0	0	0	0	0	0	0	0	0	0	0	0	0	0	0
STAC2_sg2526	19.2	0	0	0	0	0	0	0	0	0	0	0	0	0	0	0	0
STAC2_sg2527	0	0	0	0	0	0	0	0	0	0	0	0	0	0	0	0	0
STAC2_sg2528	0	0	0	0	0	0	0	0	0	0	0	0	0	0	0	0	0
STAC2_sg2529	0	0	0	0	0	0	0	0	0	0	0	0	0	0	0	0	0
STAC2_sg2530	13.2	0	0	0	0	0	0	0	0	0	0	0	0	0	0	0	0
CDK12_sg2531	4.8	0	0	0	0	0	0	0	0	0	0	0	0	0	0	0	0
CDK12_sg2532	3.6	0	0	0	0	0	0	0	0	0	0	0	0	0	0	0	0
CDK12_sg2533	2.4	0	0	0	0	0	0	0	0	0	0	0	0	0	0	0	0
CDK12_sg2534	7.2	0	0	0	0	0	0	0	0	0	0	0	0	0	0	0	0
CDK12_sg2535	0	0	0	0	0	0	0	0	0	0	0	0	0	0	0	0	0
CDK12_sg2536	4.8	0	0	0	0	0	0	0	0	0	0	0	1757	0	0	0	0
CSF3_sg2537	7.2	0	0	0	0	0	0	0	0	0	0	0	0	0	0	0	0
CSF3_sg2538	0	0	0	0	0	0	0	0	0	0	0	0	0	0	0	0	0
CSF3_sg2539	0	0	0	0	0	0	0	0	0	0	0	0	0	0	0	0	0
CSF3_sg2540	1.2	0	0	0	0	0	0	0	0	0	0	0	0	0	0	0	0
CSF3_sg2541	93.6	0	0	0	0	0	0	0	0	0	0	0	0	0	0	0	0
CSF3_sg2542	0	0	0	0	0	0	0	0	0	0	0	0	0	0	0	0	0
RARA_sg2543	0	0	0	0	0	0	0	0	0	1	0	0	0	0	0	0	0
RARA_sg2544	0	0	0	0	0	0	0	0	0	0	0	0	0	0	0	0	0
RARA_sg2545	3.6	0	0	0	0	0	0	0	0	0	0	0	0	0	0	0	0
RARA_sg2546	10.8	0	0	0	0	0	0	0	0	0	0	0	0	0	0	0	0
RARA_sg2547	0	0	0	0	0	0	0	0	0	0	0	0	0	0	0	0	0
RARA_sg2548	6	0	0	2	0	0	0	0	0	0	0	0	0	0	0	0	0
KRT14_sg2561	0	0	0	0	0	0	0	0	0	0	0	0	0	0	0	0	0
KRT14_sg2562	0	0	1	1807	0	0	0	1	0	0	0	0	0	0	0	0	0
KRT14_sg2563	1389.6	0	0	0	0	0	0	0	0	0	0	0	0	0	0	0	0
KRT14_sg2564	0	0	0	0	0	0	0	0	0	0	0	0	0	0	0	0	0
KRT14_sg2565	0	0	0	0	0	0	0	0	0	0	0	0	0	0	0	0	0
KRT14_sg2566	2.4	0	0	0	0	0	0	0	0	0	0	0	0	0	0	0	0
AOC3_sg2567	0	0	0	0	0	0	0	0	0	0	0	0	0	0	0	0	0
AOC3_sg2568	7.2	0	0	0	0	0	0	0	0	0	0	0	0	0	0	0	0
AOC3_sg2569	0	0	0	0	0	0	0	0	0	0	0	0	0	0	0	0	0
AOC3_sg2570	30	0	0	0	0	0	0	0	0	0	0	0	0	0	0	0	0
AOC3_sg2571	0	0	0	0	0	0	0	0	0	0	0	0	0	0	0	0	0
AOC3_sg2572	3.6	0	0	0	0	0	0	0	0	0	0	0	0	0	0	0	0
BRCA1_sg2573	10.8	0	0	0	0	0	0	0	0	0	0	0	0	0	0	0	0
BRCA1_sg2574	6	0	0	0	0	0	0	0	0	0	0	0	0	0	0	0	0
BRCA1_sg2575	0	0	0	0	0	0	0	0	0	0	0	0	0	0	0	0	0
BRCA1_sg2576	0	0	0	0	0	0	0	0	0	0	0	0	0	0	0	0	0
BRCA1_sg2577	3.6	0	0	0	0	0	0	0	0	0	0	0	0	0	0	0	0
BRCA1_sg2578	6	0	0	0	0	0	0	0	0	0	0	0	0	0	0	0	0
MEOX1_sg2579	0	0	0	0	0	0	0	0	0	0	0	0	0	0	0	0	0
MEOX1_sg2580	0	0	0	0	0	0	0	0	0	0	0	0	0	0	0	0	0
MEOX1_sg2581	0	0	0	0	0	0	0	0	0	0	0	0	0	0	0	0	0
MEOX1_sg2582	0	0	0	0	0	0	0	0	0	0	0	0	0	0	0	0	0
MEOX1_sg2583	0	0	0	0	0	0	0	0	0	0	0	0	0	0	0	0	0
MEOX1_sg2584	64.8	0	0	0	0	0	0	0	0	0	0	0	0	0	0	0	0
CD300LG_sg2585	2.4	0	0	0	0	0	0	0	0	0	0	0	0	0	0	0	0
CD300LG_sg2586	14.4	0	0	0	0	0	0	0	0	0	0	0	0	0	0	0	0
CD300LG_sg2587	0	0	0	0	0	0	0	0	0	0	0	0	0	0	0	0	0
CD300LG_sg2588	2.4	0	0	0	0	0	0	0	0	0	0	0	0	0	0	0	0
CD300LG_sg2589	20.4	0	0	0	0	0	0	0	0	0	0	0	0	0	0	0	0
CD300LG_sg2590	0	0	0	0	0	0	0	0	0	0	0	0	0	0	0	0	0
GFAP_sg2597	2.4	0	0	0	0	0	0	0	0	0	0	0	0	0	0	0	0
GFAP_sg2598	0	0	0	0	0	0	0	0	0	0	0	0	0	0	0	0	0
GFAP_sg2599	2.4	0	0	0	0	0	0	0	0	0	0	0	0	0	0	0	0
GFAP_sg2600	5715.6	0	0	0	0	0	0	0	0	0	0	0	0	0	0	0	0
GFAP_sg2601	1.2	0	0	0	0	0	0	0	0	0	0	0	0	0	0	0	0
GFAP_sg2602	0	0	0	0	0	0	0	0	0	0	0	0	0	0	0	0	0
NGFR_sg2609	0	0	0	0	0	0	0	0	0	0	0	0	0	0	0	0	0
NGFR_sg2610	2.4	0	0	0	0	1	0	0	922	0	0	0	0	0	0	2	0
NGFR_sg2611	14.4	0	1	2419	0	0	1	0	0	0	0	0	0	0	0	0	0
NGFR_sg2612	1.2	0	0	0	0	0	0	0	0	0	0	0	0	0	0	0	0
NGFR_sg2613	2.4	0	1	0	0	0	0	1	1735	0	0	0	0	0	0	0	2
NGFR_sg2614	0	0	0	0	0	0	0	0	0	0	0	0	0	0	0	0	0
HLF_sg2633	0	0	0	0	0	0	0	0	0	0	0	0	0	0	0	0	0
HLF_sg2634	0	0	0	0	0	0	0	0	0	0	0	0	0	0	0	0	0
HLF_sg2635	4.8	0	0	0	0	0	0	0	0	0	0	0	0	0	0	0	0
HLF_sg2636	0	0	0	0	0	0	0	0	0	0	0	0	0	0	0	0	0
HLF_sg2637	0	0	0	0	0	0	0	0	0	0	0	0	0	0	0	0	0
HLF_sg2638	10.8	0	0	0	0	0	0	0	0	0	0	0	0	0	0	0	0
TMEM100_sg2639	0	0	0	0	0	0	0	0	0	0	0	0	0	0	0	0	0
TMEM100_sg2640	0	0	0	0	0	0	0	0	0	0	0	0	0	0	0	0	0
TMEM100_sg2641	0	0	0	0	0	0	0	0	0	0	0	0	0	0	0	0	0
TMEM100_sg2642	2.4	0	0	0	0	0	0	0	0	0	0	0	0	0	0	0	0
TMEM100_sg2643	6	0	0	0	0	0	0	0	0	0	0	0	0	0	0	0	0
TMEM100_sg2644	0	0	0	0	0	0	0	0	0	0	0	0	0	0	0	0	0
CA4_sg2645	0	2	2	2674	0	2	1	3	3	0	0	0	0	0	1	1	0
CA4_sg2646	0	0	0	0	0	0	0	0	0	0	0	0	0	0	0	0	0
CA4_sg2647	6	0	0	0	0	0	0	0	0	0	0	0	0	0	0	0	0
CA4_sg2648	0	0	0	0	0	0	1355	3	0	125	0	0	0	0	0	1	0
CA4_sg2649	0	0	0	2	0	0	0	0	0	0	0	0	0	0	0	0	0
CA4_sg2650	2.4	0	0	0	0	0	0	0	0	0	0	0	0	0	0	0	0
SCN4A_sg2651	1.2	0	0	0	0	0	0	0	0	0	0	0	0	0	0	0	0
SCN4A_sg2652	0	0	0	0	0	0	0	0	0	0	0	0	0	0	0	0	0
SCN4A_sg2653	0	0	0	2	0	0	0	0	0	0	0	0	0	0	0	0	0
SCN4A_sg2654	0	0	0	0	0	0	0	0	0	0	0	0	0	0	0	0	0
SCN4A_sg2655	0	0	0	0	0	0	0	0	0	0	0	0	0	0	0	0	0
SCN4A_sg2656	14.4	0	0	0	0	0	0	0	0	0	0	0	0	0	0	0	0
ABCA8_sg2669	0	0	0	0	0	0	0	0	0	0	0	0	0	0	0	0	0
ABCA8_sg2670	0	0	0	0	0	0	0	0	0	0	0	0	0	0	0	0	0
ABCA8_sg2671	0	0	0	0	0	0	0	0	0	0	0	0	0	0	0	0	0
ABCA8_sg2672	1.2	0	0	0	0	0	0	0	0	0	0	0	0	0	0	0	0
ABCA8_sg2673	0	0	0	0	0	0	0	0	0	0	0	0	0	0	0	0	0
ABCA8_sg2674	4.8	0	0	0	0	0	0	0	0	0	0	0	0	0	0	0	0
ABCA9_sg2675	0	0	0	0	0	0	0	0	0	0	0	0	0	0	0	0	0
ABCA9_sg2676	1.2	0	0	0	0	0	0	0	0	0	0	0	0	0	0	0	0
ABCA9_sg2677	0	0	0	0	0	0	0	0	0	0	0	0	0	0	0	0	0
ABCA9_sg2678	3.6	0	0	0	0	0	0	0	0	0	0	0	0	0	0	0	0
ABCA9_sg2679	0	0	0	0	0	0	0	0	0	0	0	0	0	0	0	0	0
ABCA9_sg2680	0	0	0	0	0	0	0	0	0	0	0	0	0	0	0	0	0
ABCA6_sg2681	0	0	0	0	0	0	0	0	0	0	0	0	0	0	0	0	0
ABCA6_sg2682	2.4	0	0	0	0	0	0	0	0	0	0	0	0	0	0	0	0
ABCA6_sg2683	0	0	0	0	0	0	0	0	0	0	0	0	0	0	0	0	0
ABCA6_sg2684	0	0	0	0	0	0	0	0	0	0	0	0	0	0	0	0	0
ABCA6_sg2685	7.2	0	0	0	0	0	0	0	0	0	0	0	0	0	0	0	0
ABCA6_sg2686	14.4	0	0	0	0	0	0	0	0	0	0	0	0	0	0	0	0
ABCA10_sg2687	0	0	0	0	0	0	0	0	0	0	0	0	0	0	0	0	0
ABCA10_sg2688	0	0	0	0	0	0	0	0	0	0	0	0	0	0	0	0	0
ABCA10_sg2689	3.6	0	0	0	0	0	0	0	0	0	0	0	0	0	0	0	0
ABCA10_sg2690	10.8	0	0	0	0	0	0	0	0	0	0	0	0	0	0	0	0
ABCA10_sg2691	0	0	0	0	0	0	0	0	0	0	0	0	0	0	0	0	0
ABCA10_sg2692	0	0	0	0	0	0	0	0	0	0	0	0	0	0	0	0	0
KCNJ16_sg2693	8.4	0	0	0	0	0	0	0	0	0	0	0	0	0	0	0	0
KCNJ16_sg2694	6	0	0	0	0	0	0	0	0	0	0	0	0	0	0	0	0
KCNJ16_sg2695	0	0	0	0	0	0	0	0	0	0	0	0	0	0	0	0	0
KCNJ16_sg2696	0	0	0	0	0	0	0	0	0	0	0	0	0	0	0	0	0
KCNJ16_sg2697	1.2	0	0	0	0	0	0	0	0	0	0	0	0	0	0	0	0
KCNJ16_sg2698	0	0	0	0	0	0	0	0	0	0	0	0	0	0	0	0	0
SLC2A4_sg2699	0	0	0	0	0	0	0	0	0	0	0	0	0	0	0	0	0
SLC2A4_sg2700	9.6	0	0	0	0	0	0	0	0	0	0	0	0	0	0	0	0
SLC2A4_sg2701	4.8	0	0	0	0	0	0	0	0	0	0	0	0	0	0	0	0
SLC2A4_sg2702	1.2	0	0	0	0	0	0	0	0	0	0	0	0	0	0	0	0
SLC2A4_sg2703	0	0	0	0	0	0	0	0	0	0	0	0	0	0	0	0	0
SLC2A4_sg2704	1.2	0	0	0	0	0	0	0	0	0	0	0	0	0	0	0	0
TP53_sg2717	1394.4	2491	607	13367	14300	9454	6512	5027	6332	3179	12313	7656	11082	10293	10335	6788	17081
TP53_sg2718	5900.4	2152	132	12348	13777	5785	6500	1763	4199	2150	3578	2844	11907	2801	5544	2344	8636
TP53_sg2719	58.8	2862	1417	8075	12524	7078	5104	13177	7531	1290	6818	4091	10495	7277	6523	3839	22790
TP53_sg2720	9253.2	3472	905	26429	13234	6164	7481	15074	13963	3008	12811	11992	14038	9828	4292	3220	25184
TP53_sg2721	2.12735e+06	348185	263012	26491	20088	6606	12641	11503	13118	5793	12277	12448	14901	15838	2770	7058	44689
TP53_sg2722	38.4	1	3	6	1	1283	1	2	2	0	1	0	2543	2392	2066	2	2
RNF213_sg2729	0	0	0	0	0	0	0	0	0	0	0	0	0	0	0	0	0
RNF213_sg2730	0	0	1	225	1	3	0	1473	3	268	0	0	0	0	1	0	2
RNF213_sg2731	1.2	0	0	0	0	0	0	0	0	0	0	0	0	0	0	0	0
RNF213_sg2732	6	0	0	0	0	0	0	0	0	0	0	0	0	0	0	0	0
RNF213_sg2733	0	0	0	0	0	0	0	0	0	0	0	0	0	0	0	0	0
RNF213_sg2734	6	0	0	0	0	0	0	0	0	0	0	0	0	0	0	0	0
CIDEA_sg2741	0	0	0	0	0	0	0	0	0	0	0	0	0	0	0	0	0
CIDEA_sg2742	10.8	0	0	0	0	0	0	0	0	0	0	0	0	0	0	0	0
CIDEA_sg2743	0	0	0	0	0	0	0	0	0	0	0	0	0	0	0	0	0
CIDEA_sg2744	0	0	0	0	0	0	0	0	0	0	0	0	0	0	0	0	0
CIDEA_sg2745	2.4	0	0	0	0	0	0	0	0	0	0	0	0	0	0	0	0
CIDEA_sg2746	0	0	0	0	0	0	0	0	0	0	0	0	0	0	0	0	0
CHST9_sg2753	0	0	0	0	0	0	0	0	0	0	0	0	0	0	0	0	0
CHST9_sg2754	8.4	0	0	0	0	0	0	0	0	0	0	0	0	0	0	0	0
CHST9_sg2755	0	0	0	0	0	0	0	0	0	0	0	0	0	0	0	0	0
CHST9_sg2756	4.8	0	0	0	0	0	0	0	0	0	0	0	0	0	0	0	0
CHST9_sg2757	1.2	0	0	0	0	0	0	0	0	0	0	0	0	0	0	0	0
CHST9_sg2758	1310.4	0	0	0	0	0	0	0	0	0	0	0	0	0	0	0	0
MYOM1_sg2759	0	0	0	0	0	0	0	0	0	0	0	0	0	0	0	0	0
MYOM1_sg2760	1.2	0	0	0	0	0	0	0	0	0	0	0	0	0	0	0	0
DSG1_sg2761	0	0	0	0	0	0	0	0	0	0	0	0	0	0	0	0	0
DSG1_sg2762	120	0	0	0	0	0	0	0	0	0	0	0	0	0	0	0	0
DSG1_sg2763	313.2	0	0	0	0	0	0	0	0	0	0	0	0	0	0	0	0
DSG1_sg2764	0	0	0	0	0	0	0	0	0	0	0	0	0	0	0	0	0
DSG1_sg2765	0	0	0	0	0	0	0	0	0	0	0	0	0	0	0	0	0
MYOM1_sg2766	0	0	0	0	0	0	0	0	0	0	0	0	0	0	0	0	0
DSG1_sg2767	7.2	0	0	0	0	0	0	0	0	0	0	0	0	0	0	0	0
MYOM1_sg2768	0	0	0	0	0	0	0	0	0	0	0	0	0	0	0	0	0
MYOM1_sg2769	0	0	0	0	0	0	0	0	0	0	0	0	0	0	0	0	0
MYOM1_sg2776	0	0	0	0	0	0	0	0	0	0	0	0	0	0	0	0	0
CCDC178_sg2783	0	0	0	0	0	0	0	0	0	0	0	0	0	0	0	0	0
CCDC178_sg2784	0	0	0	0	0	0	0	0	0	0	0	0	0	0	0	0	0
CCDC178_sg2785	0	0	0	0	0	0	0	0	0	0	0	0	0	0	0	0	0
CCDC178_sg2786	0	0	0	0	0	0	0	0	0	0	0	0	0	0	0	0	0
CCDC178_sg2787	0	0	0	0	0	0	0	0	0	0	0	0	0	0	0	0	0
CCDC178_sg2788	0	0	0	0	0	0	0	0	0	0	0	0	0	0	0	0	0
MAPK4_sg2801	6	0	0	0	0	0	0	0	0	0	0	0	0	0	0	0	0
MAPK4_sg2802	0	0	0	0	0	0	0	0	0	0	0	0	0	0	0	0	0
MAPK4_sg2803	0	0	0	0	0	0	0	0	0	0	0	0	0	0	0	0	0
MAPK4_sg2804	18	0	0	0	0	0	0	0	0	0	0	0	0	0	0	0	0
MAPK4_sg2805	0	0	0	0	0	0	0	0	0	0	0	0	0	0	0	0	0
MAPK4_sg2806	18	0	0	0	0	0	0	0	0	0	0	0	0	0	0	0	0
SMAD4_sg2807	19.2	0	0	0	0	0	0	0	0	0	0	0	0	0	0	0	0
SMAD4_sg2808	8.4	0	0	0	0	0	0	0	0	0	0	0	0	0	0	0	0
SMAD4_sg2809	6	0	0	0	0	0	0	0	0	0	0	0	0	0	0	0	0
SMAD4_sg2810	0	0	0	0	0	0	0	0	0	0	0	0	0	0	0	0	0
SMAD4_sg2811	7.2	0	0	0	0	0	0	0	0	0	0	0	0	0	0	0	0
SMAD4_sg2812	6	0	0	0	0	0	0	0	0	0	0	0	0	0	0	0	0
DCC_sg2813	1.2	0	0	0	0	0	0	0	0	0	0	0	0	0	0	0	0
DCC_sg2814	9.6	0	0	0	0	0	0	0	0	0	0	0	0	0	0	0	0
DCC_sg2815	58.8	0	0	0	0	0	0	0	0	0	0	0	0	0	0	0	0
DCC_sg2816	0	0	0	0	0	0	0	0	0	0	0	0	0	0	0	0	0
DCC_sg2817	3.6	0	0	0	0	0	0	0	0	0	0	0	0	0	0	0	0
DCC_sg2818	10.8	0	0	0	0	0	0	0	0	0	0	0	0	0	0	0	0
CDH20_sg2825	2.4	0	0	0	0	0	0	0	0	0	0	0	0	0	0	0	0
CDH20_sg2826	6	0	0	0	0	0	0	0	0	0	0	0	0	0	0	0	0
CDH20_sg2827	135.6	0	0	0	0	0	0	0	0	0	0	0	0	0	0	0	0
CDH20_sg2828	8.4	0	0	0	0	0	0	0	0	0	0	0	0	0	0	0	0
CDH20_sg2829	2.4	0	0	0	0	0	0	0	0	0	0	0	0	0	0	0	0
CDH20_sg2830	1.2	0	0	0	0	0	0	0	0	0	0	0	0	0	0	0	0
SMARCA4_sg2855	19.2	0	0	0	0	0	0	0	0	0	0	0	0	0	0	0	0
SMARCA4_sg2856	26.4	0	0	0	0	0	0	0	0	0	0	0	0	0	0	0	0
SMARCA4_sg2857	7.2	0	0	0	0	0	0	0	0	0	0	0	0	0	0	0	0
SMARCA4_sg2858	4.8	0	0	0	0	0	0	0	0	0	0	0	0	0	0	0	0
SMARCA4_sg2859	2.4	0	0	0	0	0	0	0	0	0	0	0	0	0	0	0	0
SMARCA4_sg2860	1.2	0	0	0	0	1	0	0	264	0	2	0	0	1247	0	0	0
CNN1_sg2861	0	0	0	0	0	0	0	0	0	0	0	0	0	0	0	0	0
CNN1_sg2862	45.6	0	0	0	0	0	0	0	0	0	0	0	0	0	0	0	0
CNN1_sg2863	25.2	0	0	0	0	0	0	0	0	0	0	0	0	0	0	0	0
CNN1_sg2864	0	0	0	0	0	0	0	0	0	0	0	0	0	0	0	0	0
CNN1_sg2865	0	0	0	0	0	0	0	0	0	0	0	0	0	0	0	0	0
CNN1_sg2866	4.8	0	0	0	0	0	0	0	0	0	0	0	0	0	0	0	0
MRPL34_sg2879	1.2	0	0	0	0	0	0	0	0	0	0	0	0	0	0	0	0
MRPL34_sg2880	152.4	0	0	0	1	0	0	0	0	655	0	0	0	0	0	0	0
MRPL34_sg2881	127.2	0	0	0	0	0	0	0	0	0	0	0	0	0	0	0	0
MRPL34_sg2882	1.2	0	0	0	0	0	0	0	0	1	0	0	0	0	0	0	0
MRPL34_sg2883	6	0	0	4	0	0	0	0	0	0	0	0	0	0	0	0	0
MRPL34_sg2884	0	0	0	0	0	0	0	0	0	0	0	0	0	0	0	0	0
SLC7A10_sg2895	6	0	0	0	0	0	0	0	0	0	0	0	0	0	0	0	0
SLC7A10_sg2896	0	0	0	0	0	0	0	0	0	0	0	0	0	0	0	0	0
SLC7A10_sg2897	2.4	0	0	0	0	0	0	0	0	0	0	0	0	0	0	0	0
SLC7A10_sg2898	0	0	0	0	0	0	0	0	0	0	0	0	0	0	0	0	0
SLC7A10_sg2899	0	0	0	0	0	0	0	0	0	0	0	0	0	0	0	0	0
SLC7A10_sg2900	0	0	0	0	0	0	0	0	0	0	0	0	0	0	0	0	0
FXYD1_sg2907	1.2	0	0	0	0	0	0	0	0	0	0	0	0	0	0	0	0
FXYD1_sg2908	0	0	0	0	0	0	0	0	0	0	0	0	0	0	0	0	0
FXYD1_sg2909	0	0	0	0	0	0	0	0	0	0	0	0	0	0	0	0	0
FXYD1_sg2910	0	0	0	0	0	0	0	0	0	0	0	0	0	0	0	0	0
FXYD1_sg2911	0	0	0	0	0	0	0	0	0	0	0	0	0	0	0	0	0
FXYD1_sg2912	15.6	0	0	0	0	0	0	0	0	0	0	0	0	0	0	0	0
HSPB6_sg2919	4.8	0	0	0	0	0	0	0	0	0	0	0	0	0	0	0	0
HSPB6_sg2920	4.8	0	0	0	0	0	0	0	0	0	0	0	0	0	0	0	0
HSPB6_sg2921	0	0	0	0	0	0	0	0	0	0	0	0	0	0	0	0	0
HSPB6_sg2922	0	0	0	0	0	0	0	0	0	0	0	0	0	0	0	0	0
HSPB6_sg2923	0	0	0	0	0	0	0	0	0	0	0	0	0	0	0	0	0
HSPB6_sg2924	0	0	0	0	0	0	0	0	0	0	0	0	0	0	0	0	0
PPP1R14A_sg2925	9.6	0	0	0	0	0	0	0	0	0	0	0	0	0	0	0	0
PPP1R14A_sg2926	12	0	0	0	0	0	0	0	0	0	0	0	0	0	0	0	0
PPP1R14A_sg2927	0	0	0	0	0	0	0	0	0	0	0	0	0	0	0	0	0
PPP1R14A_sg2928	8.4	0	0	0	0	0	0	0	0	0	0	0	0	0	0	0	0
PPP1R14A_sg2929	4.8	0	0	0	0	0	0	0	0	0	0	0	0	0	0	0	0
PPP1R14A_sg2930	0	0	0	0	0	0	0	0	0	0	0	0	0	0	0	0	0
RYR1_sg2931	2.4	0	0	0	0	0	0	0	0	0	0	0	0	0	0	0	0
RYR1_sg2932	0	0	0	0	1	0	0	0	0	1922	0	1	1	0	0	0	0
RYR1_sg2933	0	0	0	0	0	0	0	0	0	0	0	0	0	0	0	0	0
RYR1_sg2934	0	0	1	4	0	4	4058	1559	3	0	1040	1	1	1348	2	4	2245
RYR1_sg2935	0	204	0	2	0	0	1	1	0	0	0	0	0	0	1041	1	3
RYR1_sg2936	4.8	0	0	2550	0	1	0	2	0	0	0	0	0	0	1	2	0
MIA_sg2937	7.2	0	0	0	0	0	0	0	0	0	0	0	0	0	0	0	0
MIA_sg2938	0	0	0	0	0	0	0	0	0	0	0	0	0	0	0	0	0
MIA_sg2939	2.4	0	0	0	0	0	0	0	0	0	0	0	0	0	0	0	0
MIA_sg2940	0	0	0	0	0	0	0	0	0	0	0	183	0	0	0	0	0
MIA_sg2941	0	0	0	0	0	0	0	0	0	0	0	0	0	0	0	0	0
MIA_sg2942	0	0	0	0	0	0	0	0	0	0	0	0	0	0	0	0	0
LIPE_sg2978	0	0	0	2	1	0	0	0	0	1	0	1	989	0	0	0	0
LIPE_sg2979	0	0	0	0	0	0	0	0	0	0	0	0	0	0	0	0	0
LIPE_sg2980	4.8	0	0	0	0	0	0	0	0	0	0	0	0	0	0	0	0
LIPE_sg2981	16.8	0	0	0	0	0	0	0	0	0	0	0	0	0	0	10	0
LIPE_sg2982	0	0	0	0	0	0	0	0	0	0	0	0	0	0	0	0	0
LIPE_sg2983	6	0	0	0	0	0	0	0	0	0	0	0	1161	0	0	0	0
PLIN4_sg2990	0	0	0	0	0	0	0	0	0	0	0	0	0	0	0	0	0
PLIN4_sg2991	0	0	0	0	0	0	0	0	0	0	0	0	0	0	0	0	0
PLIN4_sg2992	8.4	0	0	0	0	0	0	0	0	0	0	0	0	0	0	0	0
PLIN4_sg2993	0	0	0	0	0	0	0	0	0	0	0	0	0	0	0	0	0
PLIN4_sg2994	0	0	0	0	0	0	0	0	0	0	0	0	0	0	0	0	0
PLIN4_sg2995	16.8	0	0	0	0	0	0	0	0	0	0	0	0	0	0	0	0
FOSB_sg2996	0	0	0	0	0	0	0	0	0	0	0	0	0	0	0	0	0
FOSB_sg2997	0	0	0	0	0	0	0	0	0	0	0	0	0	0	0	0	0
FOSB_sg2998	25.2	0	0	0	0	0	0	0	0	0	0	0	0	0	0	0	0
FOSB_sg2999	1.2	0	0	0	0	0	0	0	0	0	0	0	0	0	0	0	0
FOSB_sg3000	0	0	0	0	0	0	0	0	0	0	0	0	0	0	0	0	0
FOSB_sg3001	4.8	0	0	0	0	0	0	0	0	0	0	0	0	0	0	0	0
HIF3A_sg3002	0	0	0	0	0	0	0	0	0	0	0	0	0	0	0	0	0
HIF3A_sg3003	8.4	0	0	0	0	0	0	0	0	0	0	0	0	0	0	0	0
HIF3A_sg3004	1.2	0	0	0	0	0	0	0	0	0	0	0	0	0	0	0	0
HIF3A_sg3005	0	0	0	0	0	0	0	0	0	0	0	0	0	0	0	0	0
HIF3A_sg3006	2.4	0	358	0	0	0	0	0	0	0	0	0	0	0	2	1	0
HIF3A_sg3007	0	0	0	0	0	0	0	0	0	0	0	0	0	0	0	0	0
NTF4_sg3014	3.6	0	0	0	0	0	0	0	0	0	0	0	0	0	0	0	0
NTF4_sg3015	24027.6	75403	117176	175	0	102	100	98	155	0	0	0	0	0	99	77	133
NTF4_sg3016	0	0	0	0	0	0	0	0	0	0	0	0	0	0	0	0	0
NTF4_sg3017	0	0	0	0	0	0	0	0	0	0	0	0	0	0	0	0	0
NTF4_sg3018	0	0	0	0	0	0	0	0	0	0	0	0	0	0	0	0	0
NTF4_sg3019	0	0	0	0	0	0	0	0	0	0	0	0	0	0	0	0	0
SLC17A7_sg3020	0	0	0	0	0	0	0	0	0	0	0	0	0	0	0	0	0
SLC17A7_sg3021	0	0	0	0	0	0	0	0	0	0	0	0	0	0	0	0	0
SLC17A7_sg3022	3.6	0	0	0	0	0	0	0	0	0	0	0	0	0	0	0	0
SLC17A7_sg3023	220.8	0	0	0	0	0	0	0	0	0	0	0	0	0	0	0	0
SLC17A7_sg3024	0	0	0	0	0	0	0	0	0	0	0	0	0	0	0	0	0
SLC17A7_sg3025	0	0	0	0	0	0	0	0	0	0	0	0	0	0	0	0	0
KLK5_sg3032	4.8	0	0	0	0	0	0	0	0	0	0	1421	0	1	0	0	0
KLK5_sg3033	0	0	0	0	0	0	0	0	0	0	0	0	0	0	0	0	0
KLK5_sg3034	7.2	0	0	0	0	0	0	0	0	1	1	0	1352	0	0	0	0
KLK5_sg3035	6	0	0	0	0	0	0	0	0	0	0	0	0	0	0	0	0
KLK5_sg3036	7.2	0	0	0	0	0	0	0	0	0	0	0	0	0	0	0	0
KLK5_sg3037	0	0	0	0	0	0	0	0	0	0	0	0	0	0	0	0	0
KLK7_sg3038	123.6	0	0	0	0	0	0	0	0	0	0	0	0	0	0	0	0
KLK7_sg3039	3.6	0	0	0	0	0	0	0	0	0	0	0	0	0	0	0	0
KLK7_sg3040	22.8	0	0	646	0	0	0	0	0	0	0	0	0	0	0	0	0
KLK7_sg3041	3.6	0	0	2	0	0	0	0	0	1	0	0	0	0	0	0	0
KLK7_sg3042	0	0	0	0	0	0	0	0	0	0	0	0	0	0	0	0	0
KLK7_sg3043	0	0	0	0	0	0	0	0	0	0	0	0	0	0	0	0	0
TTYH1_sg3062	1.2	0	0	0	0	0	0	0	0	0	0	0	0	0	0	0	0
TTYH1_sg3063	0	0	0	0	0	0	0	0	0	0	0	0	0	0	0	0	0
TTYH1_sg3064	7.2	0	0	0	1	0	0	0	0	0	432	0	0	0	0	0	0
TTYH1_sg3065	1.2	0	0	0	0	0	0	0	0	0	0	0	0	0	0	0	0
TTYH1_sg3066	0	0	0	0	0	0	0	0	0	0	0	0	0	0	0	0	0
TTYH1_sg3067	1.2	0	0	0	0	0	0	0	0	0	0	0	0	0	0	0	0
AAVS1_sg3068	966	0	0	0	0	0	0	0	0	0	0	0	0	0	0	0	0
AAVS1_sg3069	2.4	0	0	0	0	0	0	0	0	0	0	0	0	0	0	0	0
AAVS1_sg3070	8.4	0	0	0	0	0	0	0	0	0	0	0	0	0	0	0	0
AAVS1_sg3071	7.2	0	0	0	0	0	0	0	0	0	0	0	0	0	0	0	0
AAVS1_sg3072	0	0	0	0	0	0	0	0	0	0	0	0	0	0	0	0	0
AAVS1_sg3073	0	0	0	0	0	0	0	0	0	0	0	0	0	0	0	0	0
AAVS1_sg3074	7.2	0	0	0	0	0	0	0	0	0	0	0	0	0	0	0	0
AAVS1_sg3075	8.4	0	0	2	0	0	0	0	0	0	0	0	0	0	0	0	0
AAVS1_sg3076	0	0	0	0	0	0	0	1	632	2	0	0	0	0	1	0	0
AAVS1_sg3077	7.2	0	0	0	0	0	0	0	0	0	0	0	0	0	0	0	0
AAVS1_sg3078	18	0	0	0	0	0	0	0	0	0	0	0	0	0	0	0	0
AAVS1_sg3079	0	0	0	0	0	0	0	0	0	0	0	24	0	0	0	0	0
AAVS1_sg3080	0	0	0	0	0	0	0	0	0	0	0	0	0	0	0	0	0
AAVS1_sg3081	0	0	0	0	0	0	0	0	0	0	0	0	0	0	0	0	0
AAVS1_sg3082	6252	0	0	3669	0	1	0	0	2	0	0	0	0	0	0	0	2
AAVS1_sg3083	10.8	0	0	0	0	0	0	0	0	0	0	0	0	0	0	0	0
AAVS1_sg3084	0	0	0	0	0	0	0	0	0	0	0	0	0	0	0	0	0
AAVS1_sg3085	0	0	0	0	0	0	0	0	0	0	0	0	0	0	0	0	0
AAVS1_sg3086	0	0	0	2	0	0	0	0	0	0	0	0	0	0	0	0	0
AAVS1_sg3087	4.8	0	0	4	0	0	0	0	0	0	0	0	0	0	0	0	0
AAVS1_sg3088	0	0	0	0	0	0	0	0	0	0	0	0	0	0	0	0	0
AAVS1_sg3089	7.2	1	0	0	0	0	0	0	951	0	0	0	0	0	0	1	2
AAVS1_sg3090	2.4	172	1	4	0	3	0	1	1026	0	1	0	1852	0	3	1	2561
AAVS1_sg3091	13.2	1	0	0	0	0	0	0	0	0	0	0	0	0	0	0	0
AAVS1_sg3092	0	0	0	0	0	0	0	0	0	3	0	0	0	0	0	0	0
AAVS1_sg3093	1.2	0	0	0	0	0	0	0	0	0	0	0	0	0	0	0	0
AAVS1_sg3094	25.2	0	0	0	0	0	0	0	0	0	0	0	0	0	0	0	0
AAVS1_sg3095	12	0	0	0	0	0	0	0	0	0	0	0	0	0	0	0	0
AAVS1_sg3096	0	0	0	0	0	0	0	0	0	0	0	0	0	0	0	0	0
AAVS1_sg3097	0	0	0	0	0	0	0	0	0	0	0	0	0	0	0	0	0
AAVS1_sg3098	1.2	0	0	0	0	0	0	0	0	0	0	0	0	0	0	0	0
AAVS1_sg3099	1.2	0	0	0	0	0	0	0	0	0	0	0	0	0	0	0	0
AAVS1_sg3100	0	0	0	0	0	0	0	0	0	0	0	0	0	0	0	0	0
AAVS1_sg3101	1.2	0	0	2	0	0	0	0	0	0	0	0	0	0	0	0	0
AAVS1_sg3102	15.6	0	0	0	0	0	0	0	0	0	0	0	0	0	0	0	0
AAVS1_sg3103	0	0	0	2	0	0	0	0	0	0	0	0	0	0	0	0	0
AAVS1_sg3104	0	2	0	4	1	0	0	3	1709	0	0	0	0	851	0	740	2
AAVS1_sg3105	0	0	0	0	0	0	0	0	0	0	0	0	0	0	0	0	0
AAVS1_sg3106	0	0	0	0	0	0	0	0	0	1	0	0	0	0	0	0	0
AAVS1_sg3107	0	0	0	0	0	0	0	0	0	0	0	0	0	0	0	0	0
AAVS1_sg3108	6	0	0	0	0	0	0	0	0	0	0	0	0	0	0	0	0
AAVS1_sg3109	1.2	0	0	0	0	0	0	0	0	0	0	0	0	0	0	0	0
AAVS1_sg3110	0	0	0	0	0	0	0	0	0	0	0	0	0	0	0	0	0
AAVS1_sg3111	3.6	0	0	0	0	0	0	0	632	1	0	0	0	0	0	0	0
AAVS1_sg3112	0	0	0	2	0	0	2678	0	0	0	0	0	0	0	1	0	2
AAVS1_sg3113	0	0	0	0	0	0	0	0	0	0	0	0	0	0	0	0	0
AAVS1_sg3114	4.8	0	0	0	0	0	0	0	0	0	0	0	0	0	0	0	0
AAVS1_sg3115	8.4	0	0	2	0	0	0	0	0	0	0	0	1951	0	0	0	0
AAVS1_sg3116	0	125	0	0	0	0	0	0	0	0	0	0	0	0	0	0	0
AAVS1_sg3117	15.6	0	0	0	0	0	0	0	0	0	0	0	0	0	0	0	0
LONP1_sg3118	4.8	0	0	0	0	0	0	0	0	0	0	0	0	0	0	0	0
LONP1_sg3119	48	0	0	0	0	0	0	0	0	0	0	0	0	0	0	0	0
LONP1_sg3120	0	0	0	0	0	0	0	0	0	0	0	0	0	0	0	0	0
LONP1_sg3121	0	0	0	0	0	0	0	0	0	0	0	0	0	0	0	0	0
LONP1_sg3122	0	0	0	0	0	0	0	0	0	0	0	0	0	0	0	0	0
LONP1_sg3123	1.2	0	0	0	0	0	0	0	0	0	0	0	0	0	0	0	0
UBE2M_sg3136	8.4	0	0	0	0	0	0	0	0	0	0	0	0	0	0	0	0
UBE2M_sg3137	1.2	0	0	0	0	0	0	0	0	0	0	0	0	0	0	0	0
UBE2M_sg3138	3.6	0	0	0	0	0	0	0	0	0	0	0	0	0	0	0	0
UBE2M_sg3139	12	0	0	0	0	0	0	0	0	0	0	0	0	0	0	0	0
UBE2M_sg3140	0	0	0	0	0	0	0	0	0	0	0	0	0	0	0	0	0
UBE2M_sg3141	0	0	0	0	0	0	0	0	0	0	0	0	0	0	0	0	0
CLEC4G_sg3148	10.8	0	0	0	0	0	0	0	0	0	0	0	0	0	0	0	0
CLEC4G_sg3149	9.6	0	0	0	0	0	0	0	0	0	0	0	0	0	0	0	0
CLEC4G_sg3150	2.4	0	0	0	0	0	0	0	0	0	0	0	0	0	0	0	0
CLEC4G_sg3151	13.2	0	0	0	0	0	0	0	0	0	0	0	0	0	0	0	0
CLEC4G_sg3152	3.6	0	0	0	0	0	0	0	0	0	0	0	0	0	0	0	0
CLEC4G_sg3153	0	0	0	0	0	0	0	0	0	0	0	285	0	0	0	0	0
CFD_sg3160	0	0	0	0	0	0	0	0	0	833	0	0	0	0	0	0	0
CFD_sg3161	0	0	0	0	0	0	0	0	0	1	0	0	0	0	0	0	0
CFD_sg3162	9.6	0	0	0	0	0	0	0	0	0	0	0	0	0	0	0	0
CFD_sg3163	0	0	0	0	0	0	0	0	0	0	0	0	0	0	0	0	0
CFD_sg3164	2.4	0	0	0	0	0	0	0	0	0	0	0	0	0	0	0	0
CFD_sg3165	9.6	0	0	0	0	0	0	0	0	0	0	0	0	0	0	0	0
MUC16_sg3166	0	0	0	0	0	0	0	0	0	0	0	0	0	0	0	0	0
MUC16_sg3167	0	0	0	0	0	0	0	0	0	0	0	0	0	0	0	0	0
MUC16_sg3168	0	0	0	0	0	0	0	0	0	0	0	0	0	0	0	0	0
MUC16_sg3169	4.8	0	0	0	0	0	0	0	0	0	0	0	0	0	0	0	0
MUC16_sg3170	6	0	0	0	0	0	0	0	0	0	0	0	0	0	0	0	0
MUC16_sg3171	6	0	0	0	0	0	0	0	0	0	0	0	0	0	0	0	0
C2orf40_sg3184	0	0	0	0	0	0	0	0	0	0	0	0	0	0	0	0	0
C2orf40_sg3185	0	0	0	0	0	0	0	0	0	0	0	0	0	0	0	0	0
C2orf40_sg3186	0	0	0	0	0	0	0	0	0	0	0	0	0	0	0	0	0
C2orf40_sg3187	13.2	0	0	0	0	0	0	0	0	0	0	0	0	0	0	0	0
C2orf40_sg3188	7.2	0	0	0	0	0	0	0	0	0	0	0	0	0	0	0	0
C2orf40_sg3189	3.6	0	0	0	0	0	0	0	0	0	0	0	0	0	0	0	0
SNTG2_sg3202	0	0	0	0	0	0	0	0	0	0	0	0	0	0	0	0	0
SNTG2_sg3203	3.6	0	0	0	0	0	0	0	0	0	0	0	0	0	0	0	0
SNTG2_sg3204	63.6	0	0	0	0	0	0	0	0	0	0	0	0	0	0	0	0
MARCO_sg3205	8.4	0	0	0	0	0	0	0	0	0	0	0	0	0	0	0	0
MARCO_sg3206	1.2	0	0	0	0	0	0	0	0	0	0	0	0	0	0	0	0
MARCO_sg3207	0	0	0	0	0	0	0	0	0	0	0	0	0	0	0	0	0
MARCO_sg3208	7.2	0	0	0	0	0	0	0	0	0	0	0	0	0	0	0	0
MARCO_sg3209	7.2	0	0	0	0	0	0	0	0	0	0	0	0	0	0	0	0
MARCO_sg3210	0	0	0	0	0	0	0	0	0	0	0	0	0	0	0	0	0
SNTG2_sg3211	0	0	0	0	0	0	0	0	0	0	0	0	0	0	0	0	0
SNTG2_sg3212	6	0	0	0	0	0	0	0	0	0	0	0	0	0	0	0	0
SNTG2_sg3213	1.2	0	0	0	0	0	0	0	0	0	0	0	0	0	0	0	0
GPR17_sg3214	366	0	0	0	0	0	0	0	0	0	0	0	0	0	0	0	0
GPR17_sg3215	27.6	0	0	0	0	0	0	0	0	0	0	0	0	0	0	0	0
GPR17_sg3216	0	0	0	0	0	0	0	0	0	0	0	0	0	0	0	0	0
GPR17_sg3217	0	0	0	0	0	0	0	0	0	0	0	0	0	0	0	0	0
GPR17_sg3218	2.4	0	0	0	0	0	0	0	0	0	0	0	0	0	0	0	0
GPR17_sg3219	0	0	0	0	0	0	0	0	0	0	0	0	0	0	0	0	0
THSD7B_sg3226	2778	0	0	0	0	0	0	0	0	0	0	0	0	0	0	0	0
THSD7B_sg3227	0	0	0	0	0	0	0	0	0	0	0	0	0	0	0	0	0
THSD7B_sg3228	13.2	0	0	0	0	0	0	0	0	0	0	0	0	0	0	0	0
THSD7B_sg3229	50.4	0	0	0	0	0	0	0	0	0	0	0	0	0	0	0	0
THSD7B_sg3230	0	0	0	0	0	0	0	0	0	0	0	0	0	0	0	0	0
THSD7B_sg3231	24	0	0	0	0	0	0	0	0	0	0	0	0	0	0	0	0
LRP1B_sg3232	43.2	0	0	0	0	0	0	0	0	0	0	0	0	0	0	0	0
LRP1B_sg3233	10.8	0	0	0	0	0	0	0	0	0	0	0	0	0	0	0	0
LRP1B_sg3234	0	0	0	0	0	0	0	0	0	0	0	0	0	0	0	0	0
LRP1B_sg3235	0	0	0	0	0	0	0	0	0	0	0	0	0	0	0	0	0
LRP1B_sg3236	28.8	0	0	0	0	0	0	0	0	0	0	0	0	0	0	0	0
LRP1B_sg3237	0	0	0	0	0	0	0	0	0	0	0	0	0	0	0	0	0
TPO_sg3238	8.4	0	0	0	0	0	0	0	0	0	0	0	0	0	0	0	0
TPO_sg3239	733.2	0	0	0	0	0	0	0	0	0	0	0	0	0	0	0	0
TPO_sg3240	0	0	0	0	0	0	0	0	0	0	0	0	0	0	0	0	0
TPO_sg3247	3.6	0	0	0	0	0	0	0	0	1	0	0	0	0	0	0	0
TPO_sg3248	3.6	0	0	0	0	0	0	0	0	0	0	0	0	0	0	0	0
NEB_sg3249	2.4	0	0	0	0	0	0	0	0	0	0	0	0	0	0	0	0
NEB_sg3250	13.2	0	0	0	0	0	0	0	0	0	0	0	0	0	0	0	0
NEB_sg3251	0	1	0	2	0	1	1	0	0	0	2	309	0	0	0	0	1058
NEB_sg3252	0	0	0	0	0	0	0	0	0	0	0	0	0	0	0	0	0
NEB_sg3253	2.4	0	0	0	0	0	0	0	0	0	0	0	0	0	0	0	0
TPO_sg3254	1.2	0	0	0	0	0	0	0	0	0	0	0	0	0	0	0	0
NEB_sg3255	82.8	0	0	0	0	0	0	0	0	0	0	0	0	0	0	0	0
NBAS_sg3256	0	0	0	0	0	0	0	0	0	0	0	0	0	0	0	0	0
NBAS_sg3257	7.2	0	0	0	0	0	0	0	0	0	0	0	0	0	0	0	0
NBAS_sg3258	0	0	0	0	0	0	0	0	0	0	0	0	0	0	0	0	0
NBAS_sg3259	8.4	0	0	0	0	0	0	0	0	0	0	0	0	0	0	0	0
NBAS_sg3260	73.2	0	0	0	0	0	0	0	0	0	0	0	0	0	0	0	0
NBAS_sg3261	0	0	0	0	0	0	0	0	0	0	0	0	0	0	0	0	0
ACVR1C_sg3262	0	0	0	0	0	0	0	0	0	0	0	0	0	0	0	0	0
ACVR1C_sg3263	1.2	0	0	0	0	0	0	0	0	1	0	0	0	0	0	0	0
ACVR1C_sg3264	0	0	0	0	0	0	0	0	0	0	0	0	0	0	0	0	0
ACVR1C_sg3265	0	0	0	2	328	0	0	0	0	1	0	0	0	0	0	0	0
ACVR1C_sg3266	8.4	0	0	0	0	0	0	0	0	0	0	0	0	0	0	0	0
ACVR1C_sg3267	0	0	0	0	0	0	0	0	0	0	0	688	0	0	0	0	0
SCN3A_sg3269	1.2	0	0	0	0	0	0	0	0	0	0	0	0	0	0	0	0
SCN3A_sg3270	1741.2	0	0	0	0	0	0	0	0	0	0	0	0	0	0	0	0
SCN3A_sg3271	0	0	0	0	0	0	0	0	0	0	0	0	0	0	0	0	0
SCN3A_sg3272	0	0	0	0	0	0	0	0	0	0	0	0	0	0	0	0	0
SCN3A_sg3273	6	1	0	0	0	1	0	0	3006	0	0	0	0	0	1	1	2
SCN3A_sg3274	0	0	0	0	0	0	0	0	0	0	0	0	0	0	0	0	0
SCN2A_sg3275	0	0	0	0	0	0	0	0	0	0	0	0	0	0	0	0	0
SCN2A_sg3276	1.2	0	0	0	0	0	0	1025	0	0	0	0	0	0	0	0	2
SCN2A_sg3277	3166.8	1	0	4	0	0	0	0	920	0	0	0	0	0	0	1	0
SCN2A_sg3278	0	0	0	2	0	0	0	0	385	0	0	0	0	0	0	0	0
SCN2A_sg3279	0	0	0	0	0	69	0	0	0	1	0	0	0	0	0	0	0
SCN2A_sg3280	3.6	0	0	0	0	0	0	0	0	0	0	0	0	0	0	0	0
SCN7A_sg3282	8.4	0	0	0	0	0	0	0	0	0	0	0	0	0	0	0	0
SCN7A_sg3283	0	0	0	0	0	0	0	0	0	0	0	0	0	0	0	0	0
SCN7A_sg3284	3.6	0	0	0	0	0	0	0	0	0	0	0	0	0	0	0	0
SCN7A_sg3285	1.2	0	0	2	0	1	1	0	1285	0	0	0	0	0	0	1	2
SCN7A_sg3286	1.2	2	0	2	0	0	0	1	1461	0	0	0	0	0	1	1	0
SCN7A_sg3287	0	0	0	0	0	2	0	0	1209	0	0	0	0	0	0	0	0
XIRP2_sg3291	6	0	0	0	0	0	0	0	0	0	0	0	0	0	0	0	0
XIRP2_sg3292	1.2	0	0	0	0	0	0	0	0	0	0	0	0	0	0	0	0
XIRP2_sg3293	0	0	0	0	0	0	0	0	0	0	0	0	0	0	0	0	0
XIRP2_sg3294	0	0	0	0	0	0	0	0	0	0	0	0	0	0	0	0	0
XIRP2_sg3295	0	0	0	0	0	0	0	0	0	0	0	0	0	0	0	0	0
XIRP2_sg3296	13.2	0	0	0	0	0	0	0	0	0	0	0	0	0	0	0	0
B3GALT1_sg3297	1.2	0	0	0	0	0	0	0	0	0	0	0	0	0	0	0	0
B3GALT1_sg3298	0	0	0	0	0	0	0	0	0	0	0	0	0	0	0	0	0
B3GALT1_sg3299	278.4	0	0	0	0	0	0	0	0	0	0	0	0	0	0	0	0
B3GALT1_sg3300	0	0	0	0	0	0	0	0	0	0	0	0	0	0	0	0	0
B3GALT1_sg3301	168	0	0	0	0	0	0	0	0	0	0	0	0	0	0	0	0
B3GALT1_sg3302	32.4	0	0	0	0	0	0	0	0	0	0	0	0	0	0	0	0
LRP2_sg3304	0	0	0	0	0	0	0	0	0	0	0	0	0	0	0	0	0
LRP2_sg3305	4.8	0	0	0	0	0	0	0	0	0	0	0	0	0	0	0	0
LRP2_sg3306	2.4	0	0	0	0	0	0	0	0	0	0	0	0	0	0	0	0
LRP2_sg3307	0	0	0	0	0	0	0	0	0	0	0	0	0	0	0	0	0
LRP2_sg3308	4.8	0	0	0	0	0	0	0	0	0	0	0	0	0	0	0	0
LRP2_sg3309	2.4	0	0	0	0	0	0	0	0	0	0	0	0	0	0	0	0
TTN_sg3316	0	0	0	0	0	0	0	0	0	0	0	0	0	0	0	0	0
TTN_sg3317	1.2	0	0	0	0	0	0	0	0	0	0	0	0	0	0	0	0
TTN_sg3318	6	0	0	0	0	0	0	0	0	0	0	0	0	0	0	0	0
TTN_sg3319	2.4	0	0	0	0	0	0	0	0	0	0	0	0	0	0	0	0
TTN_sg3320	4.8	0	0	0	0	0	0	0	0	0	0	0	0	0	0	0	0
TTN_sg3321	0	0	0	0	0	0	0	0	0	0	0	0	0	0	0	0	0
FSIP2_sg3322	17818.8	0	0	0	0	0	0	0	0	0	0	0	0	0	0	0	0
FSIP2_sg3323	0	0	0	0	0	0	0	0	0	0	0	0	0	0	0	0	0
FSIP2_sg3324	0	0	0	0	0	0	0	0	0	0	0	0	0	0	0	0	0
FSIP2_sg3325	10.8	0	0	0	0	0	0	0	0	0	0	0	0	0	0	0	0
FSIP2_sg3326	2.4	0	0	0	0	0	0	0	0	0	0	0	0	0	0	0	0
FSIP2_sg3327	0	0	0	0	0	0	0	0	0	0	0	0	0	0	0	0	0
C2orf88_sg3334	1.2	0	0	0	0	0	0	0	0	0	0	0	0	0	0	0	0
C2orf88_sg3335	7.2	0	0	0	0	0	0	0	0	0	0	0	0	0	0	0	0
C2orf88_sg3336	0	0	0	0	0	0	0	0	0	0	0	0	0	0	0	0	0
SDPR_sg3337	0	0	0	0	0	0	0	0	0	0	0	0	0	0	0	0	0
SDPR_sg3338	4.8	0	0	0	0	0	0	0	0	825	0	1	1	0	0	0	0
SDPR_sg3339	0	0	0	0	0	0	0	0	0	0	0	0	0	0	0	0	0
SDPR_sg3340	32.4	0	0	0	0	0	0	0	0	0	0	0	0	0	0	0	0
OSR1_sg3341	4.8	0	0	0	0	0	0	0	0	0	0	0	0	0	0	0	0
OSR1_sg3342	0	0	0	0	0	0	0	0	0	0	0	0	0	0	0	0	0
OSR1_sg3343	0	0	0	0	0	0	0	0	0	0	0	0	0	0	0	0	0
OSR1_sg3344	0	0	0	0	0	0	0	0	0	0	0	0	0	0	0	0	0
OSR1_sg3345	0	0	0	0	0	0	0	0	0	0	0	0	0	0	0	0	0
OSR1_sg3346	0	0	0	0	0	0	0	0	0	0	0	0	0	0	0	0	0
APOB_sg3359	3.6	0	0	0	0	0	0	0	0	0	0	0	0	0	0	0	0
APOB_sg3360	0	0	0	0	0	0	0	0	0	0	0	0	0	0	0	0	0
APOB_sg3361	0	0	0	6	0	0	0	0	0	0	0	0	0	0	0	0	0
APOB_sg3362	0	0	0	2	0	0	0	0	0	0	0	0	0	0	0	0	0
APOB_sg3363	0	0	0	0	0	0	0	0	0	1	0	0	384	0	0	0	0
ACADL_sg3364	0	0	0	0	0	0	0	0	0	0	0	0	0	0	0	0	0
ACADL_sg3365	4.8	0	0	0	0	0	0	0	0	0	0	0	0	0	0	0	0
ACADL_sg3366	28.8	0	0	0	0	0	0	0	0	0	0	0	0	0	0	0	0
ACADL_sg3367	0	0	0	0	0	0	0	0	0	0	0	0	0	0	0	0	0
ACADL_sg3368	0	0	0	0	0	0	0	0	0	0	0	0	0	0	0	0	0
ACADL_sg3369	3.6	0	0	0	0	0	0	0	0	0	0	0	0	0	0	0	0
APOB_sg3370	1.2	0	0	0	0	0	0	0	0	0	0	0	0	0	0	0	0
ERBB4_sg3377	4.8	0	0	0	0	0	0	0	0	0	0	0	0	0	0	0	0
ERBB4_sg3378	19.2	0	0	0	0	0	0	0	0	0	0	0	0	0	0	0	0
ERBB4_sg3379	2.4	0	0	0	0	0	0	0	0	0	0	0	0	0	0	0	0
ERBB4_sg3380	1.2	0	0	0	634	0	0	0	0	0	1	0	0	0	0	0	0
ERBB4_sg3381	14.4	0	0	2	0	0	0	0	0	0	0	0	0	0	0	0	0
ERBB4_sg3382	21.6	1	1	1302	0	0	0	1	2	0	0	0	0	0	2	0	0
RPL37A_sg3383	0	0	0	0	0	0	0	0	0	1	0	0	0	0	0	0	0
RPL37A_sg3384	0	0	0	0	0	0	0	0	0	0	0	0	0	0	0	0	0
RPL37A_sg3385	0	0	0	0	0	0	0	0	0	0	0	0	0	0	0	0	0
RPL37A_sg3386	0	0	0	0	0	0	0	0	0	0	0	0	0	0	0	0	0
RPL37A_sg3387	1.2	0	0	0	0	0	0	1	0	0	0	0	0	0	0	0	0
RPL37A_sg3388	0	0	0	0	589	0	0	0	0	0	0	0	0	0	0	0	0
ZNF142_sg3389	0	0	0	0	0	0	0	0	0	0	0	0	0	0	0	0	0
ZNF142_sg3390	0	0	0	0	0	0	0	0	0	0	0	0	0	0	0	0	0
ZNF142_sg3391	3.6	0	0	0	0	0	0	0	0	0	0	0	0	0	0	0	0
ZNF142_sg3392	9.6	0	0	0	0	0	0	0	0	0	0	0	0	0	0	0	0
ZNF142_sg3393	0	0	0	0	0	0	0	0	0	0	0	0	0	0	0	0	0
ZNF142_sg3394	0	0	0	0	0	0	0	0	0	0	0	0	0	0	0	0	0
DES_sg3395	0	0	0	0	0	0	0	0	0	0	0	0	0	0	0	0	0
DES_sg3396	6	0	0	0	0	0	0	0	0	0	0	0	0	0	0	0	0
DES_sg3397	1.2	0	0	0	0	0	0	0	0	0	0	0	0	0	0	0	0
DES_sg3398	2.4	0	0	0	0	0	0	0	0	0	0	0	0	0	0	0	0
DES_sg3399	2.4	0	0	0	0	0	0	0	0	0	0	0	0	0	0	0	0
DES_sg3400	2.4	0	0	0	0	0	0	0	0	0	0	0	0	0	0	0	0
SLC19A3_sg3401	1.2	0	0	0	0	0	0	0	0	0	0	0	0	0	0	0	0
SLC19A3_sg3402	0	0	0	0	0	0	0	0	0	0	0	0	0	0	0	0	0
SLC19A3_sg3403	24	0	0	0	0	0	0	0	0	0	0	0	0	0	0	0	0
SLC19A3_sg3404	0	0	0	0	0	0	0	0	0	0	0	0	0	0	0	0	0
SLC19A3_sg3405	0	0	0	0	0	0	0	0	0	0	0	0	0	0	0	0	0
SLC19A3_sg3406	0	0	0	0	0	0	0	0	0	0	0	0	0	0	0	0	0
SPHKAP_sg3407	0	0	0	0	0	0	0	0	0	0	0	0	0	0	0	0	0
SPHKAP_sg3408	0	0	0	0	0	0	0	0	0	0	0	0	0	0	0	0	0
SPHKAP_sg3409	0	0	0	0	0	0	0	0	0	0	0	0	0	0	0	0	0
SPHKAP_sg3410	7.2	0	0	0	0	0	0	0	0	0	0	0	0	0	0	0	0
SPHKAP_sg3411	0	0	0	0	0	0	0	0	0	0	0	0	0	0	0	0	0
SPHKAP_sg3412	0	0	0	0	0	0	0	0	0	0	0	0	0	0	0	0	0
NMUR1_sg3413	0	0	0	0	1	0	0	0	0	0	1	1428	0	0	0	0	0
NMUR1_sg3414	0	0	0	0	0	0	0	0	0	0	0	0	0	0	0	0	0
NMUR1_sg3415	0	0	0	0	0	0	0	0	0	0	0	0	0	0	0	0	0
NMUR1_sg3416	36	0	0	0	0	0	0	0	0	0	0	0	0	0	0	0	0
NMUR1_sg3417	0	0	0	0	0	0	0	0	0	0	0	0	0	0	0	0	0
NMUR1_sg3418	0	0	0	0	0	0	0	0	0	0	0	0	0	0	0	0	0
C2orf82_sg3419	0	0	0	0	0	0	0	0	0	0	0	0	0	0	0	0	0
C2orf82_sg3420	0	0	0	0	0	0	0	0	0	0	0	0	0	0	0	0	0
C2orf82_sg3421	0	0	0	0	0	0	0	0	0	0	0	0	0	0	0	0	0
C2orf82_sg3422	1.2	0	0	0	337	0	0	0	0	0	0	0	1	0	0	0	0
C2orf82_sg3423	39.6	0	0	0	0	0	0	0	0	0	0	0	0	0	0	0	0
C2orf82_sg3424	0	0	0	0	0	0	0	0	0	0	0	0	0	0	0	0	0
KLHL29_sg3443	0	0	0	0	0	0	0	0	0	0	0	0	0	0	0	0	0
KLHL29_sg3444	0	0	0	0	0	0	0	0	0	0	0	0	0	0	0	0	0
KLHL29_sg3445	10.8	0	0	0	0	0	0	0	0	0	0	0	0	0	0	0	0
KLHL29_sg3446	98.4	0	0	0	0	0	0	0	0	0	0	0	0	0	0	0	0
KLHL29_sg3447	0	0	0	0	0	0	0	0	0	0	0	0	0	0	0	0	0
[truncated: 1,903 more rows]
